# Supplementary material for: The MEKK1 PHD ubiquitinates TAB1 to activate MAPKs in response to cytokines
Source: EMBO J. 2014 Sep 26;33(21):2581–96. doi: 10.15252/embj.201488351 (PMC4282369; doi:10.15252/embj.201488351)
Supplement: Supplementary file 5 [file embj0033-2581-sd5.xls]

## Sheet: Table 4
		Signal Used
Database ID	Ultimate ORF ID	Neg Control	UbcH13/Uev1a Control	E3	E3: UbcH13b/Uev1a Signal Ratio	Z-Factor	Z-Score	CI P-Value	Replicate Spot CV	Assay	Inter-Assay CV	Description
NM_004656.2	IOH4938	93.5	3090.5	65189.5	21.0935	0.99763	10.8063	6.1e-06	0.00014	250nM #2	0.352236	BRCA1 associated protein-1 (ubiquitin carboxy-terminal hydrolase) (BAP1)
BC036817.1	IOH22107	178.5	1288	65058.5	50.5113	0.99776	10.7842	6.1e-06	0.00027	250nM #2	0.192706	FK506 binding protein 6, 36kDa (FKBP6)
BC025930.1	IOH57231	120.5	4414.5	65045.5	14.7345	0.99835	10.782	6.1e-06	8e-05	250nM #2	0.00432898	Nuclear protein localization protein 4 homolog
NM_003831.1	IOH20968	332	11830.5	65038	5.49749	0.99715	10.7807	6.1e-06	0.00041	250nM #2	0.00386473	RIO kinase 3 (yeast) (RIOK3)
NM_032204.3	IOH12073	218	7609.5	65032	8.54616	0.99838	10.7797	6.1e-06	4e-05	250nM #2	0.00246162	activating signal cointegrator 1 complex subunit 2 (ASCC2)
BC000468.1	IOH3618	59.5	8039.5	65028.5	8.08862	0.99848	10.7791	6.1e-06	5e-05	250nM #2	0.00167655	ubiquitin-conjugating enzyme E2 variant 1 (UBE2V1)
BC004967.1	IOH4830	24	4647.5	65023.5	13.9911	0.99319	10.7782	6.1e-06	1e-05	250nM #2	0.00187291	UBA domain containing 1 (UBADC1)
NM_006736.4	IOH57131	56	2541	65012.5	25.5854	0.9977	10.7764	6.1e-06	0.00029	250nM #2	0.00188959	DnaJ homolog subfamily B member 2
NM_001033551.1	IOH26533	28.5	3388	65011	19.1886	0.99803	10.7761	6.1e-06	9e-05	250nM #2	0.00476368	TOM1-like protein 2
NM_017949.1	IOH29099	23.5	9104	65011	7.14093	0.99763	10.7761	6.1e-06	4e-05	250nM #2	0.00175332	CUE domain containing 1 (CUEDC1)
NM_006620.2	IOH4029	87	1280	65005.5	50.7855	0.99791	10.7752	6.1e-06	0.0001	250nM #2	0.0023644	HBS1-like (S. cerevisiae) (HBS1L)
BC005857.1	IOH5858	31.5	1458	64999.5	44.5813	0.99745	10.7742	6.1e-06	0.00012	250nM #2	0.4838	Sequestosome-1
BC027900.1	IOH27306	53	12386	64996.5	5.24758	0.99678	10.7737	6.1e-06	0.00027	250nM #2	0.00219555	rhomboid domain containing 1 (RHBDD1)
NM_012096.1	IOH11629	115	1941.5	64995.5	33.477	0.99769	10.7735	6.1e-06	0.00029	250nM #2	0.00275237	adaptor protein, phosphotyrosine interaction, PH domain and leucine zipper containing 1 (APPL1)
NM_078630.1	IOH37755	198.5	1015.5	64991.5	63.9995	0.99773	10.7728	6.1e-06	0.00029	250nM #2	0.190225	male-specific lethal 3-like 1 (Drosophila) (MSL3L1), transcript variant 2
NM_006007.1	IOH14289	296.5	8782.5	64991	7.40006	0.99767	10.7727	6.1e-06	0.0002	250nM #2	0.00525275	zinc finger, AN1-type domain 5 (ZFAND5), transcript variant c
NM_021138.2	IOH21846	89.5	262	64983	248.027	0.99612	10.7714	6.1e-06	0.00063	250nM #2	0.272633	TNF receptor-associated factor 2 (TRAF2)
NM_024309.1	IOH5379	9.5	850	64977.5	76.4441	0.9975	10.7705	6.1e-06	8e-05	250nM #2	0.00258929	TNFAIP3-interacting protein 2
BC046151.1	IOH26994	13	5381	64975.5	12.075	0.99764	10.7701	6.1e-06	0.00034	250nM #2	0.00141616	target of myb1 (chicken) (TOM1)
NM_005053.2	IOH22983	56	2627	64973	24.7328	0.99728	10.7697	6.1e-06	0.00017	250nM #2	0.309397	RAD23 homolog A (S. cerevisiae) (RAD23A)
NM_024309.2	IOH40586	20.5	1058	64968	61.4064	0.99836	10.7688	6.1e-06	0.00013	250nM #2	0.00257874	TNFAIP3 interacting protein 2 (TNIP2)
NM_025241.1	IOH41143	10.5	1044.5	64965	62.1972	0.99623	10.7683	6.2e-06	0.00067	250nM #2	0.00222391	UBX domain containing 1 (UBXD1)
BC030586.2	IOH22241	70	4926.5	64962	13.1862	0.99746	10.7678	6.1e-06	0.0002	250nM #2	0.00194018	signal transducing adaptor molecule (SH3 domain and ITAM motif) 1 (STAM)
BC006410.1	IOH6249	1.5	12796	64958	5.07643	0.99812	10.7672	6.1e-06	4e-05	250nM #2	0.00502517	Ubiquilin-4
NM_004355.1	IOH13998	28	873	64947	74.3952	0.99806	10.7653	6.2e-06	0.0002	250nM #2	0.00355824	CD74 molecule, major histocompatibility complex, class II invariant chain (CD74), transcript variant 2
NM_005338.4	IOH38605	34.5	4560	64937	14.2406	0.99826	10.7636	6.2e-06	4e-05	250nM #2	0.00234504	huntingtin interacting protein 1 (HIP1)
BC047420.1	IOH26512	15	945.5	64763.5	68.4966	0.99452	11.2745	2.5e-06	0.00025	250nM #1	0.00226918	UBX domain-containing protein 7
NM_004712.3	IOH4952	24	661.5	64723.5	97.8435	0.99683	11.2674	2.5e-06	0.00032	250nM #1	0.164375	hepatocyte growth factor-regulated tyrosine kinase substrate (HGS)
NM_024294.1	IOH5168	26	1167.5	64695.5	55.4137	0.9968	11.2625	2.5e-06	0.00032	250nM #1	0.163515	chromosome 6 open reading frame 106 (C6orf106), transcript variant 1
NM_013401.2	IOH10925	34	823	64627	78.5261	0.99391	11.2503	2.5e-06	0.00103	250nM #1	0.223516	RAB3A interacting protein (rabin3)-like 1 (RAB3IL1)
NM_032873.3	IOH6812	72.5	7848.5	64388	8.20386	0.9954	11.208	2.6e-06	0.00053	250nM #1	0.0763598	Cbl-interacting protein Sts-1 (STS-1)
NM_006116.2	IOH26991	46.5	860.5	61837	71.8617	0.98228	10.2395	6.8e-06	0.00531	250nM #2	0.294943	mitogen-activated protein kinase kinase kinase 7 interacting protein 1 (MAP3K7IP1), transcript variant alpha
BC047056.1	IOH27319	7	2473	60209.5	24.3467	0.99793	9.96436	7.2e-06	0.00015	250nM #2	0.10045	DnaJ (Hsp40) homolog, subfamily B, member 2 (DNAJB2)
NM_016422.2	IOH11058	-3.5	678.5	59578.5	87.8091	0.96073	9.85768	7.4e-06	0.01259	250nM #2	0.0405076	ring finger protein 141 (RNF141)
NM_024948.2	IOH45694	144	8124	56640	6.97194	0.98458	9.83473	3.3e-06	0.00335	250nM #1	0.290962	chromosome 10 open reading frame 97 (C10orf97)
NM_016525.3	IOH10415	33	742.5	55800	75.1515	0.95436	9.21888	8.5e-06	0.0147	250nM #2	0.47548	ubiquitin associated protein 1 (UBAP1)
BC009478.1	IOH12273	40	3658.5	55607.5	15.1995	0.98374	9.65174	3.5e-06	0.00446	250nM #1	0.0927714	DCN1, defective in cullin neddylation 1, domain containing 1 (S. cerevisiae) (DCUN1D1)
BC045758.1	IOH26432	255.5	1578	55406	35.1115	0.93535	9.15226	8.7e-06	0.02088	250nM #2	0.0260069	NIMA (never in mitosis gene a)- related kinase 10 (NEK10)
BC028740.1	IOH11456	10	1094	53605.5	48.9995	0.84221	8.84786	9.7e-06	0.0499	250nM #2	0.00203433	signal transducing adaptor molecule (SH3 domain and ITAM motif) 2 (STAM2)
NM_020137.3	IOH52884	30	432	52662.5	121.904	0.95957	8.68844	9.5e-06	0.0129	250nM #2	0.276828	GRIP1-associated protein 1
NM_001012424.1	IOH57355	70.5	938.5	52374.5	55.8066	0.93333	8.63974	9.7e-06	0.0217	250nM #2	0.383244	YY1-associated factor 2
BC008288.1	IOH6248	11	462	52252	113.1	0.99141	9.05701	3.9e-06	0.00208	250nM #1	0.0479849	UBX domain containing 1 (UBXD1)
PV3841		24	623.5	50577.5	81.1187	0.95471	8.76023	4.2e-06	0.0143	250nM #1	0.498744	Ephrin receptor A1 (EPHA1)
BC001874.1	IOH4836	46	2106.5	49993	23.7327	0.88426	8.23712	1.09e-05	0.03791	250nM #2	0.263785	sequestosome 1 (SQSTM1)
BC066917.1	IOH61482	46.5	9552.5	47966	5.0213	0.98304	7.89443	1.13e-05	0.00501	250nM #2	0.130755	Ubiquitin-conjugating enzyme E2 D3
NM_020165.2	IOH3060	58	3794	47091.5	12.4121	0.88737	8.14239	5e-06	0.03674	250nM #1	0.477598	RAD18 homolog (S. cerevisiae) (RAD18)
BC015219.1	IOH21424	50.5	2065.5	46968	22.7393	0.9403	8.1205	4.9e-06	0.01879	250nM #1	0.0109845	RanBP-type and C3HC4-type zinc finger-containing protein 1
NM_018439.1	IOH23069	332	1565	46523.5	29.7275	0.95626	7.65056	1.22e-05	0.01369	250nM #2	0.470453	Impact homolog (mouse) (IMPACT)
NM_003959.1	IOH60041	14.5	781	45843	58.6978	0.97763	7.92111	5.1e-06	0.00524	250nM #1	0.119024	Huntingtin-interacting protein 1-related protein
NM_002810.1	IOH3462	31	1681	45486.5	27.0592	0.9864	7.47523	1.26e-05	0.00381	250nM #2	0.0443387	proteasome (prosome, macropain) 26S subunit, non-ATPase, 4 (PSMD4)
BC067085.1	IOH57304	24	735	45394.5	61.7612	0.90695	7.84162	5.4e-06	0.03011	250nM #1	0.294587	Huntingtin-interacting protein 1-related protein
NM_005748.3	IOH53848	57.5	632.5	45183.5	71.4364	0.97644	7.42401	1.28e-05	0.00721	250nM #2	0.360047	YY1-associated factor 2
BC047083.1	IOH26543	68.5	721	45041.5	62.4709	0.75984	7.77905	5.9e-06	0.07926	250nM #1	0.211002	spastic paraplegia 20 (Troyer syndrome) (SPG20)
NM_021943.1	IOH22137	300	3080.5	43517	14.1266	0.92787	7.50886	5.7e-06	0.01742	250nM #1	0.0413331	zinc finger, AN1-type domain 3 (ZFAND3)
NM_013333.2	IOH27550	41	1376.5	40000	29.0592	0.94926	6.54767	1.66e-05	0.01637	250nM #2	0.148864	epsin 1 (EPN1)
NM_018683.2	IOH10466	75.5	1435	39885.5	27.7948	0.97406	6.52831	1.65e-05	0.00792	250nM #2	0.354643	zinc finger protein 313 (ZNF313)
NM_003342.2	IOH5319	31	2533.5	39277	15.5031	0.97048	6.42544	1.7e-05	0.00911	250nM #2	0.261397	ubiquitin-conjugating enzyme E2G 1 (UBC7 homolog, yeast) (UBE2G1)
BC056669.1	IOH29465	31	98	38748	395.388	0.7228	6.66362	8.1e-06	0.09099	250nM #1	0.0584438	DCN1, defective in cullin neddylation 1, domain containing 2 (S. cerevisiae) (DCUN1D2)
BC025369.1	IOH14349	33.5	348.5	38388	110.152	0.98824	6.27514	1.76e-05	0.00291	250nM #2	0.336714	ubiquitin carboxyl-terminal hydrolase L5 (UCHL5)
BC008720.2	IOH6530	18	3847	38252.5	9.94346	0.97921	6.25223	1.78e-05	0.00567	250nM #2	0.0100436	cysteine-rich with EGF-like domains 1 (CRELD1)
BC033711.1	IOH21762	32.5	793.5	38036.5	47.9351	0.99311	6.53752	7.3e-06	0.0002	250nM #1	0.146483	ataxin 3 (ATXN3)
NM_014613.1	IOH40633	67	784.5	37026	47.1969	0.99622	6.04487	1.89e-05	0.00027	250nM #2	0.178458	UBX domain containing 8 (UBXD8)
BC019902.1	IOH11985	19	1241	35795	28.8437	0.93207	5.83676	2.09e-05	0.02205	250nM #2	0.138804	coiled-coil domain containing 21 (CCDC21)
NM_005659.1	IOH4744	418.5	600.5	33394.5	55.6112	0.71291	5.43092	2.67e-05	0.09505	250nM #2	0.198027	ubiquitin fusion degradation 1 like (yeast) (UFD1L), transcript variant 1, mRNA.
NM_005339.3	IOH13913	27.5	680.5	31199	45.8472	0.88734	5.05973	2.8e-05	0.03654	250nM #2	0.270863	huntingtin interacting protein 2 (HIP2)
NM_006800.2	IOH45528	91	886.5	30179	34.0429	0.8914	5.14488	1.21e-05	0.02779	250nM #1	0.450622	male-specific lethal 3-like 1 (Drosophila) (MSL3L1), transcript variant 3
BC065928.1	IOH39967	59.5	1264	29574.5	23.3975	0.82557	4.7851	3.21e-05	0.05678	250nM #2	0.311529	ubiquitin specific peptidase 28 (USP28)
BC009055.1	IOH3376	41	128	27127.5	211.934	0.99388	4.37139	3.52e-05	0.00096	250nM #2	0.0159745	Protein FAM184A
BC000284.1	IOH4482	16.5	119	26183.5	220.029	0.98994	4.43673	1.54e-05	0.00041	250nM #1	0.030527	golgi associated, gamma adaptin ear containing, ARF binding protein 2 (GGA2)
BC001428.1	IOH4072	276.5	2694	25052	9.29918	0.94683	4.23618	1.72e-05	0.01643	250nM #1	0.0148456	pleckstrin homology domain containing, family B (evectins) member 2 (PLEKHB2)
BC043581.1	IOH26300	35	108.5	24521	226	0.95026	4.14208	1.79e-05	0.01401	250nM #1	0.400506	keratin 36 (KRT36)
NM_194460.1	IOH14599	113	1674	24366.5	14.5559	0.96087	3.90461	4.42e-05	0.01106	250nM #2	0.209853	ring finger protein 126 (RNF126)
NM_014481.2	IOH4887	559.5	1373.5	24084	17.5348	0.95249	3.85686	4.55e-05	0.01403	250nM #2	0.0650125	APEX nuclease (apurinic/apyrimidinic endonuclease) 2 (APEX2), nuclear gene encoding mitochondrial protein
NM_031227.1	IOH3028	43.5	703.5	24041.5	34.1741	0.90781	4.05709	1.9e-05	0.02662	250nM #1	0.309019	chromosome 20 open reading frame 18 (C20orf18), transcript variant 4
BC010629.1	IOH9802	50.5	802.5	22701	28.2879	0.90055	3.62303	5.25e-05	0.03165	250nM #2	0.330738	outer dense fiber of sperm tails 2 (ODF2)
NM_001001794.1	IOH27259	228.5	745	22020.5	29.5577	0.90495	3.50799	5.56e-05	0.02945	250nM #2	0.359964	family with sequence similarity 116, member B (FAM116B)
BC018142.1	IOH10362	19	736	21368.5	29.0333	0.84788	3.39776	6.07e-05	0.04901	250nM #2	0.320702	Caspase recruitment domain-containing protein 14
NM_053067.1	IOH40632	5.5	640.5	20641.5	32.2272	0.93028	3.27485	6.25e-05	0.02127	250nM #2	0.352051	ubiquilin 1 (UBQLN1), transcript variant 2
NM_015621.2	IOH43603	16.5	66.5	20348	305.985	0.91547	3.22523	6.47e-05	0.02606	250nM #2	0.26425	coiled-coil domain containing 69 (CCDC69)
BC058900.1	IOH29076	3	118.5	20260	170.97	0.96379	3.21035	6.39e-05	0.01047	250nM #2	0.110801	rabaptin, RAB GTPase binding effector protein 2 (RABEP2)
BC016330.1	IOH14709	202.5	1235	18494.5	14.9753	0.76475	4.22837	1.14e-05	0.07704	50nM #2	0.354402	RAD51 associated protein 1 (RAD51AP1)
BC014008.1	IOH13883	30	110	17121.5	155.65	0.81631	3.89919	1.29e-05	0.06009	50nM #2	0.451446	TNFAIP3 interacting protein 1 (TNIP1)

## Sheet: Table 3
Database ID	Ultimate ORF ID	Signal Used	Z-Factor	Z-Score	CI P-Value	Replicate Spot CV	Signal Used Neg	Description
NM_020651.2	IOH26519	64904	0.99765	18.7191	1.2e-06	0.00024	191	pellino homolog 1 (Drosophila) (PELI1)
NM_002938.2	IOH41414	64850	0.99677	18.7034	1.2e-06	0.00015	261	ring finger protein 4 (RNF4)
NM_194271.1	IOH41584	64810	0.99662	18.6917	1.2e-06	0.0005	27	ring finger protein 34 (RNF34), transcript variant 1
BC002582.2	IOH4120	64794	0.99533	18.6871	1.2e-06	0.00089	34.5	ubiquitin protein ligase E3A (human papilloma virus E6-associated protein, Angelman syndrome) (UBE3A)
NM_001167.2	IOH21984	64787.5	0.99795	18.6852	1.2e-06	0.0001	106	baculoviral IAP repeat-containing 4 (BIRC4)
NM_145214.2	IOH40773	64772	0.99472	18.6807	1.2e-06	0.00109	12	tripartite motif-containing 11 (TRIM11)
NM_139317.1	IOH44697	64765	0.99082	18.6786	1.2e-06	0.00026	29.5	Baculoviral IAP repeat-containing protein 7
BC014475.1	IOH12830	64726.5	0.99787	18.6674	1.2e-06	8e-05	5.5	baculoviral IAP repeat-containing 7 (livin) (BIRC7)
BC010369.1	IOH13610	64673	0.99588	18.6519	1.2e-06	0.00035	69.5	E3 ubiquitin-protein ligase Arkadia
NM_001165.3	IOH25952	64648.5	0.99819	18.6447	1.2e-06	3e-05	172.5	baculoviral IAP repeat-containing 3 (BIRC3), transcript variant 1
BC051868.2	IOH28911	64636	0.9973	18.6411	1.2e-06	0.00018	42	ubiquitin-conjugating enzyme E2O (UBE2O)
NM_025126.2	IOH6675	64627.5	0.99794	18.6386	1.2e-06	5e-05	7	ring finger protein 34 (RNF34), transcript variant 2
NM_005861.2	IOH56981	64588.5	0.99616	18.6273	1.2e-06	0.00045	14.5	STIP1 homology and U box-containing protein 1
NM_183383.1	IOH45765	64545	0.99776	18.6146	1.2e-06	2e-05	15	ring finger protein 13 (RNF13), transcript variant 3
NM_000462.2	IOH38426	64524.5	0.99744	18.6087	1.2e-06	0.00014	84	ubiquitin protein ligase E3A (human papilloma virus E6-associated protein, Angelman syndrome) (UBE3A), transcript variant 2
NM_007019.1	IOH10068	61087.5	0.98694	17.6086	1.4e-06	0.00328	22	ubiquitin-conjugating enzyme E2C (UBE2C), transcript variant 1
BC009239.2	IOH57087	55448.5	0.90344	15.9679	1.8e-06	0.03161	335.5	E3 ubiquitin-protein ligase LRSAM1
NM_001005373.1	IOH55653	51399	0.97308	14.7896	2e-06	0.00828	177	E3 ubiquitin-protein ligase LRSAM1
NM_003141.2	IOH9948	49177	0.9889	14.1431	2.1e-06	0.00236	89.5	tripartite motif-containing 21 (TRIM21)
BC059371.1	IOH29259	46422.5	0.88371	13.3417	2.5e-06	0.03806	25.5	RING finger and WD repeat domain-containing protein 3
NM_021255.1	IOH12192	45829	0.94554	13.169	2.5e-06	0.01762	60.5	pellino homolog 2 (Drosophila) (PELI2)
NM_178833.3	IOH40887	41333	0.97862	11.8608	3e-06	0.00565	52.5	Na+/H+ exchanger domain containing 2 (NHEDC2)
NM_197939.1	IOH6611	40691.5	0.97726	11.6742	3.1e-06	0.00613	30.5	RING finger protein 135
NM_198041.1	IOH45807	40233.5	0.88178	11.5409	3.4e-06	0.03794	41	nudix (nucleoside diphosphate linked moiety X)-type motif 6 (NUDT6), transcript variant 2
BC032851.2	IOH27168	38058.5	0.89225	10.9081	3.7e-06	0.03484	278	Cas-Br-M (murine) ecotropic retroviral transforming sequence b (CBLB)
NM_152653.1	IOH13176	37105	0.9932	10.6307	3.7e-06	0.00133	310.5	ubiquitin-conjugating enzyme E2E 2 (UBC4/5 homolog, yeast) (UBE2E2)
NM_130465.3	IOH45925	35247.5	0.96964	10.0902	4.2e-06	0.005	34.5	tetraspanin 17 (TSPAN17), transcript variant 2
BC022237.1	IOH21440	32371.5	0.98345	9.25341	4.9e-06	0.00369	24	ubiquitin-conjugating enzyme E2O (UBE2O)
BC032662.1	IOH21986	30268.5	0.8911	8.64151	5.9e-06	0.03441	254	polymerase (DNA directed) iota (POLI)
BC050537.2	IOH28881	26790.5	0.97706	7.62955	7.2e-06	0.00636	17.5	FLJ20160 protein (FLJ20160)
NM_014176.1	IOH3736	25596	0.93905	7.282	8e-06	0.01895	52	ubiquitin-conjugating enzyme E2T (putative) (UBE2T)
NM_025104.2	IOH59472	23894.5	0.86661	6.78693	9.5e-06	0.04187	363.5	Protein DBF4 homolog B
BC010425.1	IOH27813	22809	0.94903	6.4711	1e-05	0.01519	-6	acyl-Coenzyme A oxidase 1, palmitoyl (ACOX1)
NM_181892.1	IOH43701	20240	0.97609	5.72361	1.25e-05	0.0051	87.5	ubiquitin-conjugating enzyme E2D 3 (UBC4/5 homolog, yeast) (UBE2D3), transcript variant 8
NM_003337.2	IOH7555	16550	0.81675	4.64997	2.02e-05	0.05939	26	ubiquitin-conjugating enzyme E2B (RAD6 homolog) (UBE2B)
NM_003341.3	IOH43236	16376.5	0.90003	4.59948	1.98e-05	0.03139	37.5	Ubiquitin-conjugating enzyme E2 E1
BC004236.2	IOH3887	15531	0.72047	4.35348	2.4e-05	0.09169	328.5	ubiquitin-conjugating enzyme E2S (UBE2S)
BC032833.2	IOH28637	15375	0.88391	4.30809	2.26e-05	0.0367	80	ankyrin repeat domain 13A (ANKRD13A)
BC008437.1	IOH7418	15267	0.89268	4.27667	2.29e-05	0.0339	27	calmodulin 2 (phosphorylase kinase, delta) (CALM2)
NM_023015.3	IOH41890	14969.5	0.9555	4.19011	2.3e-05	0.01025	34.5	integrator complex subunit 3 (INTS3)
NM_003334.2	IOH22897	14768.5	0.92851	4.13162	2.4e-05	0.02159	184.5	ubiquitin-activating enzyme E1 (UBE1), transcript variant 1
BC044239.1	IOH26369	14758	0.86274	4.12857	2.47e-05	0.04236	224.5	ankyrin repeat domain 13 family, member D (ANKRD13D)
NM_032765.1	IOH7015	13817	0.89977	3.85478	2.77e-05	0.03101	85.5	tripartite motif-containing 52 (TRIM52)
NM_003339.2	IOH58973	13505.5	0.81022	3.76414	3.03e-05	0.06047	37	Ubiquitin-conjugating enzyme E2 D2
NM_014372.1	IOH11235	13357	0.98713	3.72093	2.84e-05	0.00032	-6	ring finger protein 11 (RNF11)
NM_024787.2	IOH42086	13110	0.97444	3.64907	2.95e-05	0.00248	29.5	RING finger protein 122
NM_017811.2	IOH5652	13050.5	0.97289	3.63175	3e-05	0.00601	30	ubiquitin-conjugating enzyme E2R 2 (UBE2R2)
BC006410.1	IOH6249	12796	0.89723	3.5577	3.22e-05	0.02995	1.5	Ubiquilin-4
BC027900.1	IOH27306	12386	0.92591	3.4384	3.39e-05	0.02078	53	rhomboid domain containing 1 (RHBDD1)
NM_001656.2	IOH10672	12230.5	0.92948	3.39316	3.47e-05	0.01948	-14	tripartite motif-containing 23 (TRIM23), transcript variant alpha
NM_181349.1	IOH38225	12025	0.96421	3.33338	3.53e-05	0.00788	59.5	SMAD specific E3 ubiquitin protein ligase 1 (SMURF1), transcript variant 2
NM_003831.1	IOH20968	11830.5	0.91065	3.27678	3.75e-05	0.02708	332	RIO kinase 3 (yeast) (RIOK3)
NM_004164.2	IOH40388	11503	0.97456	3.18149	3.83e-05	0.00246	87	retinol binding protein 2, cellular (RBP2)
NM_003250.2	IOH5349	11058	0.89156	3.05201	4.32e-05	0.03325	252	Thyroid hormone receptor alpha
NM_152737.1	IOH22453	10968.5	0.96011	3.02597	4.23e-05	0.00703	53.5	ring finger protein 182 (RNF182)

## Sheet: all data
Database ID	Ultimate ORF ID	Description	Block	Row	Column	Protein Amount	Neg Hit	E2 control Hit	E3_50nM#1 Hit	E3_50nM#2 Hit	E3_250nM#1 Hit	E3_250nM#2 Hit	Neg Signal.Used	E2 control Signal.Used	E3_50nM#1 Signal.Used	E3_50nM#2 Signal.Used	Ratio E3_50nM#1: E2	Ratio E3_50nM#2: E2	50nM interassay CV	E3_250nM#1 Signal.Used	E3_250nM#2 Signal.Used	Ratio E3_250nM#1: E2	Ratio E3_250nM#2: E2	250nM interassay CV	Neg Z-Factor	E2 control Z-Factor	E3_50nM#1 Z-Factor	E3_50nM#2 Z-Factor	E3_250nM#1 Z-Factor	E3_250nM#2 Z-Factor	Neg Z-Score	E2 control Z-Score	E3_50nM#1 Z-Score	E3_50nM#2 Z-Score	E3_250nM#1 Z-Score	E3_250nM#2 Z-Score	Neg CI P-Value	E2 control CI P-Value	E3_50nM#1 CI P-Value	E3_50nM#2 CI P-Value	E3_250nM#1 CI P-Value	E3_250nM#2 CI P-Value	Neg CV	E2 control CV	E3_50nM#1 CV	E3_50nM#2 CV	E3_250nM#1 CV	E3_250nM#2 CV	Description
NM_024548.2	IOH27601	leucine-rich repeats and IQ motif containing 2 (LRRIQ2)	1	2	11	12036.3	0	0	0	0	0	0	80	0.5	2	0	4	0	1.41421	62	-20.5	124	-41	2.81139	-0.3348	-0.05957	-1.03468	-0.92025	0.15112	-1.56551	-0.0053	-0.16529	-0.17956	-0.20585	-0.19295	-0.21835	0.410659	0.280942	0.464344	0.634154	0.369077	1	0.07071	32.5269	34.6482	1	0.25091	-0.03449	leucine-rich repeats and IQ motif containing 2 (LRRIQ2)
BC011414.1	IOH9720	chromosome 5 open reading frame 3 (C5orf3)	1	2	13	32500.7	0	0	0	0	0	0	85	-52.5	-151	-34	2.87619	0.647619	-0.894395	19.5	-7.5	-0.371429	0.142857	3.18198	-0.91495	-0.8623	-2.87264	-1.36708	-1.32041	-1.12143	0.00148	-0.1807	-0.21646	-0.21399	-0.20048	-0.21615	0.460969	1	1	1	1	1	0.19965	-0.6869	-0.09366	-0.62392	4.31516	-0.28284	chromosome 5 open reading frame 3 (C5orf3)
BC004932.1	IOH5521	chromosome 16 open reading frame 30 (C16orf30)	1	2	15	5655.88	0	0	0	0	0	0	154	97	-44	-68.5	-0.453608	-0.706186	-0.307984	-15.5	11	-0.159794	0.113402	-8.32815	-2.81157	0.0214	-2.58421	-3.2228	-0.53789	-0.62925	0.09513	-0.13721	-0.19065	-0.22227	-0.20669	-0.21302	0.883316	0.113294	1	1	1	1	0.8724	0.43739	-3.05342	-0.32	-1.50545	0.12856	chromosome 16 open reading frame 30 (C16orf30)
BC037854.1	IOH27633	dynein, cytoplasmic 1, intermediate chain 1 (DYNC1I1)	1	2	17	37907	0	0	0	0	0	0	195.5	505	1077.5	92	2.13366	0.182178	1.19171	260	34.5	0.514851	0.0683168	1.08287	-1.52441	-0.1473	-2.53571	-0.37066	0.47197	-0.72691	0.15145	-0.01849	0.07983	-0.18379	-0.15786	-0.20904	0.149923	0.0207221	0.183669	0.153385	0.0827204	1	0.61126	0.42566	1.34859	0.56876	0.10879	0.5124	dynein, cytoplasmic 1, intermediate chain 1 (DYNC1I1)
BC051687.1	IOH26538	Kruppel-like factor 3 (basic) (KLF3)	1	2	19	37910.5	0	0	0	0	0	0	44.5	-53	-210	-46	3.96226	0.867925	-0.905981	172	-38.5	-3.24528	0.726415	2.2299	-13.1729	-1.29764	-27.0264	-1.41068	-0.07639	-8.30517	-0.05348	-0.18085	-0.23069	-0.21687	-0.17345	-0.22139	1	1	1	1	0.183595	1	0.39725	-1.06733	-0.48487	-0.27669	0.41111	-1.63461	Kruppel-like factor 3 (basic) (KLF3)
NM_203425.1	IOH26973	chromosome 17 open reading frame 82 (C17orf82)	1	2	21	37912.2	0	0	0	0	0	0	351	756	1137.5	234	1.50463	0.309524	0.931638	926	228.5	1.22487	0.302249	0.854408	0.79378	0.83213	-2.26586	0.04275	0.85584	0.39815	0.36249	0.05454	0.09431	-0.14974	-0.03982	-0.17624	0.0112775	0.0063501	0.0977042	0.0444322	0.0098729	0.329391	0.02417	0	1.23145	0.29614	0.00916	0.07117	chromosome 17 open reading frame 82 (C17orf82)
NM_000880.2	IOH26652	interleukin 7 (IL7)	1	3	1	5370.36	0	0	0	0	0	0	55.5	8.5	91.5	25	10.7647	2.94118	0.807255	473	-3	55.6471	-0.352941	1.43227	-2.32474	-1.23956	-0.08	-0.75761	-0.41035	-1.86336	-0.03855	-0.16296	-0.15797	-0.19985	-0.12011	-0.21538	1	0.721019	0.15626	0.402647	0.0613059	1	0.11467	11.7296	0.30139	1.58392	0.52323	-7.54247	interleukin 7 (IL7)
NM_002061.1	IOH25898	glutamate-cysteine ligase, modifier subunit (GCLM)	1	3	3	18351.2	0	0	0	0	0	0	32.5	88.5	107.5	26	1.21469	0.293785	0.863359	395	-48.5	4.46328	-0.548023	1.81011	-11.8929	-0.26835	-0.4307	-0.95769	-1.2507	-6.73815	-0.06977	-0.13968	-0.15411	-0.19961	-0.13392	-0.22308	1	0.146851	0.175519	0.459749	0.160191	1	0.32636	0.75904	0.67751	1.90375	0.91655	-0.39365	glutamate-cysteine ligase, modifier subunit (GCLM)
BC010074.2	IOH13694	FUS interacting protein (serine/arginine-rich) 1 (FUSIP1)	1	3	5	27557.2	0	0	0	0	0	0	329	728	184.5	381.5	0.253434	0.524038	0.492226	694	508	0.953297	0.697802	0.218838	0.70529	-1.67875	-0.18561	-0.81598	0.41641	0.67671	0.33263	0.04639	-0.13554	-0.11438	-0.08094	-0.12899	0.013433	0.0478893	0.107049	0.040322	0.0201114	0.0831986	0.04728	1.06066	0.41008	0.67652	0.17321	0.03619	FUS interacting protein (serine/arginine-rich) 1 (FUSIP1)
NM_014042.1	IOH5151	chromosome 11 open reading frame 51 (C11orf51)	1	3	7	13799.7	0	0	0	0	0	0	46.5	-123.5	-152	-84.5	1.23077	0.684211	-0.403634	9.5	-85	-0.0769231	0.688259	-1.77011	-12.8329	-2.44219	-3.89676	-3.93963	-0.72859	-12.5895	-0.05077	-0.20137	-0.2167	-0.22611	-0.20225	-0.22925	1	1	1	1	1	1	0.56264	-0.2462	-0.26051	-0.07531	4.8381	-0.11646	chromosome 11 open reading frame 51 (C11orf51)
BC001715.2	IOH4551	NADH dehydrogenase (ubiquinone) Fe-S protein 7, 20kDa (NADH-coenzyme Q reductase) (NDUFS7)	1	3	11	12283	0	0	0	0	0	0	132.5	273.5	190	523	0.694698	1.91225	0.660495	904	40	3.3053	0.146252	1.29436	-0.87277	0.65526	-0.24579	0.31068	0.32696	-0.24884	0.06595	-0.08585	-0.13422	-0.08045	-0.04372	-0.20811	0.195544	0.0293744	0.10831	0.0118329	0.0135469	1	0.34688	0.00259	0.45404	0.2001	0.21276	0.07071	NADH dehydrogenase (ubiquinone) Fe-S protein 7, 20kDa (NADH-coenzyme Q reductase) (NDUFS7)
NM_004148.2	IOH28049	ninjurin 1 (NINJ1)	1	3	13	30667.2	0	0	0	0	0	0	75.5	659.5	314	480	0.476118	0.727824	0.295667	796	70	1.20697	0.106141	1.18559	-0.09899	0.76116	-0.02436	0.47515	0.61045	0.04272	-0.01141	0.02647	-0.10431	-0.09076	-0.06285	-0.20304	0.426473	0.0081727	0.0602502	0.0124177	0.0144445	1	0.00937	0.02252	0.31077	0.12964	0.09949	0.0202	ninjurin 1 (NINJ1)
NM_017614.3	IOH12877	betaine-homocysteine methyltransferase 2 (BHMT2)	1	3	15	37886.7	0	0	0	0	0	0	295.5	73.5	96	77.5	1.30612	1.05442	0.150795	738	61.5	10.0408	0.836735	1.19664	0.79052	0.05408	-0.03261	-0.6411	0.46952	-0.25424	0.28717	-0.14405	-0.15688	-0.18726	-0.07314	-0.20448	0.0161506	0.132372	0.148818	0.20992	0.0176545	1	0.01675	0.43292	0.25043	0.81203	0.1533	0.19546	betaine-homocysteine methyltransferase 2 (BHMT2)
BC031821.1	IOH22188	Secernin-3	1	3	17	37868.8	0	0	0	0	0	0	340.5	1107.5	953.5	665.5	0.860948	0.600903	0.251571	1340.5	416	1.21038	0.375621	0.744344	0.54118	0.70981	0.6813	0.78797	0.89464	-0.88493	0.34824	0.15682	0.04992	-0.04629	0.03365	-0.14455	0.0135244	0.0035773	0.0096842	0.0062183	0.0050481	0.300894	0.0976	0.06576	0.0393	0.02019	0.00686	0.63232	Secernin-3
NM_016057.1	IOH5427	coatomer protein complex, subunit zeta 1 (COPZ1)	1	3	19	26872.7	0	0	0	0	0	0	42	-73	-205.5	-44.5	2.81507	0.609589	-0.910754	24.5	-54	-0.335616	0.739726	-3.76325	-9.83341	-0.53576	-14.5245	-3.22969	-0.90116	-8.41549	-0.05688	-0.18667	-0.2296	-0.21652	-0.1996	-0.22401	1	1	1	1	1	1	0.03367	-0.13561	-0.19613	-1.25531	2.6264	-0.28808	coatomer protein complex, subunit zeta 1 (COPZ1)
BC003573.1	IOH4891	farnesyl-diphosphate farnesyltransferase 1 (FDFT1)	1	3	21	28875.3	0	0	0	0	0	0	94.5	-20	-286	-94.5	14.3	4.725	-0.711753	-36.5	-48.5	1.825	2.425	-0.199654	-0.02979	-0.26682	-6.04666	-5.85444	-0.56186	-5.52844	0.01438	-0.17124	-0.24901	-0.2285	-0.21041	-0.22308	0.257842	0.414617	1	1	1	1	0.06734	-1.06066	-0.14834	-0.02245	-0.36808	-0.18953	farnesyl-diphosphate farnesyltransferase 1 (FDFT1)
NM_006163.1	IOH6673	nuclear factor (erythroid-derived 2), 45kDa (NFE2)	1	4	1	26060.1	0	0	0	0	0	0	49.5	-12.5	33	31	-2.64	-2.48	0.0441942	94	-0.5	-7.52	0.04	1.42934	-13.2825	-0.04219	-0.05409	0.04856	0.21156	-1.38458	-0.0467	-0.16907	-0.17208	-0.19841	-0.18728	-0.21496	1	0.322267	0.215364	0.227117	0.269308	1	0.84281	-0.84853	0.12856	0.13686	0.21063	-26.8701	nuclear factor (erythroid-derived 2), 45kDa (NFE2)
NM_000849.1	IOH4761	glutathione S-transferase M3 (brain) (GSTM3)	1	4	3	1.74	0	0	0	0	0	0	3	0	31.5	6.5	#DIV/0!	#DIV/0!	0.930404	-33.5	19	#DIV/0!	#DIV/0!	-5.12043	-1.69272	-0.82894	-0.32747	-0.33967	-1.66283	-0.53375	-0.10981	-0.16542	-0.17244	-0.20429	-0.20987	-0.21166	1	0.520413	0.251466	0.394172	1	1	6.12826	1	0.87547	1.84936	-1.66751	0.14886	glutathione S-transferase M3 (brain) (GSTM3)
BC000052.1	IOH4650	peroxisome proliferator-activated receptor alpha (PPARA)	1	4	5	37100.3	0	0	0	0	0	0	188.5	99	59	106.5	0.59596	1.07576	0.405892	798.5	23.5	8.06566	0.237374	1.33335	-0.90887	-0.61817	-0.17932	0.34594	-1.81937	-0.48423	0.14194	-0.13662	-0.16581	-0.18031	-0.06241	-0.21091	0.101583	0.177554	0.197001	0.0893535	0.10347	1	0.43889	1.07137	0.43145	0.05976	1.05645	0.15045	peroxisome proliferator-activated receptor alpha (PPARA)
BC005332.1	IOH7177	cDNA clone MGC:12418 IMAGE:3934658, complete cds	1	4	7	8409.68	0	0	0	0	0	0	63	-80.5	-129	-11.5	1.60248	0.142857	-1.18271	-38	-10.5	0.47205	0.130435	-0.801874	-0.90305	-2.70245	-2.61806	-0.4096	-0.76246	-3.52933	-0.02837	-0.18885	-0.21115	-0.2086	-0.21067	-0.21665	0.793773	1	1	0.543163	1	1	0.0449	-1.11556	-0.26311	-0.55339	-0.52103	-4.78139	cDNA clone MGC:12418 IMAGE:3934658, complete cds
NM_004596.1	IOH6628	small nuclear ribonucleoprotein polypeptide A (SNRPA)	1	4	9	22671.6	0	0	0	0	0	0	63.5	-38.5	-94.5	-62	2.45455	1.61039	-0.293687	61.5	-50.5	-1.5974	1.31169	14.3993	-2.11357	-0.91212	-1.02778	-3.80029	-0.25187	-4.9786	-0.0277	-0.17663	-0.20283	-0.22071	-0.19304	-0.22342	1	0.926936	0.958931	1	0.474118	1	0.21158	-1.23055	-0.03741	-0.66149	0.70136	-0.014	small nuclear ribonucleoprotein polypeptide A (SNRPA)
NM_032930.1	IOH6595	chromosome 11 open reading frame 70 (C11orf70)	1	4	11	6551.8	0	0	0	0	0	0	36	929	904.5	580.5	0.973628	0.624865	0.308556	898	298	0.966631	0.320775	0.709472	-35.5161	0.59405	0.6937	0.71311	0.84383	-0.74116	-0.06502	0.10488	0.03811	-0.06667	-0.04478	-0.1645	1	0.005116	0.0104403	0.0080957	0.0104688	0.44787	0.31427	0.10656	0.03049	0.04263	0.0126	0.57423	chromosome 11 open reading frame 70 (C11orf70)
BC002951.1	IOH4779	Protein transport protein Sec61 subunit alpha isoform 1	1	4	13	10890.7	0	0	0	0	0	0	52.5	-14.5	-205	-81	14.1379	5.58621	-0.613156	13.5	-49	-0.931034	3.37931	-2.48981	-3.30521	-0.26351	-16.1429	-3.86492	-0.30983	-6.2816	-0.04262	-0.16965	-0.22948	-0.22526	-0.20154	-0.22316	1	0.386448	1	1	0.821115	1	0.14816	-1.60928	-0.27594	-0.13968	1.938	-0.28862	Protein transport protein Sec61 subunit alpha isoform 1
BC009993.2	IOH27830	chromosome 3 open reading frame 37 (C3orf37)	1	4	15	13.32	0	0	0	0	0	0	-6.5	-30.5	15	58	-0.491803	-1.90164	0.83303	36.5	-12	-1.19672	0.393443	2.79957	-0.68884	-1.51022	-1.53209	0.14878	0.16043	-1.24306	-0.12271	-0.1743	-0.17642	-0.19194	-0.19747	-0.21691	1	1	0.618903	0.157516	0.474118	1	-1.84936	-2.80524	7.9196	0.12191	0.2131	-0.11785	chromosome 3 open reading frame 37 (C3orf37)
NM_005159.3	IOH14126	actin, alpha, cardiac muscle 1 (ACTC1)	1	4	17	7946.95	0	0	0	0	0	0	41	797	842.5	629	1.05709	0.78921	0.205188	752.5	64.5	0.944166	0.0809285	1.19092	-20.5156	0.33939	0.65623	0.38622	0.61284	-0.4428	-0.05823	0.06647	0.02316	-0.05504	-0.07057	-0.20397	1	0.0075713	0.0118436	0.0083986	0.0158513	1	0.20696	0.20761	0.04113	0.17537	0.09679	0.33985	actin, alpha, cardiac muscle 1 (ACTC1)
NM_006442.2	IOH14520	DR1-associated protein 1 (negative cofactor 2 alpha) (DRAP1)	1	4	19	26582.5	0	0	0	0	0	0	174.5	-84.5	-307.5	-69.5	3.63905	0.822485	-0.892793	-128.5	-85	1.52071	1.00592	-0.288142	-1.81953	-1.28093	-5.92515	-5.04818	-8.31233	-11.5244	0.12295	-0.19001	-0.2542	-0.22251	-0.2267	-0.22925	0.236344	1	1	1	1	1	0.66051	-0.37657	-0.29204	-0.68167	-0.06053	-0.06655	DR1-associated protein 1 (negative cofactor 2 alpha) (DRAP1)
NM_017785.2	IOH12118	coiled-coil domain containing 99 (CCDC99)	1	4	21	35110.9	0	0	0	0	0	0	231	186.5	-97	110	-0.520107	0.589812	22.5186	682.5	24.5	3.65952	0.131367	1.3162	-0.98313	0.37752	-2.89521	0.10008	0.33394	-0.94743	0.19963	-0.11117	-0.20343	-0.17948	-0.08297	-0.21074	0.0721988	0.0522447	1	0.0990845	0.0216289	1	0.49589	0.14028	-0.87477	0.23142	0.20617	0.77926	coiled-coil domain containing 99 (CCDC99)
NM_006399.2	IOH21626	basic leucine zipper transcription factor, ATF-like (BATF)	1	5	1	0.58	0	0	0	0	0	0	-8.5	-9	2	-12	-0.222222	1.33333	-1.9799	3.5	19	-0.388889	-2.11111	0.974236	-1.0724	-0.21512	-0.48688	-1.02173	-0.25512	-0.57984	-0.12542	-0.16805	-0.17955	-0.20872	-0.20332	-0.21166	1	0.349288	0.332088	0.820346	0.898232	1	-2.2461	-2.51416	13.435	-2.23917	5.45482	0.2233	basic leucine zipper transcription factor, ATF-like (BATF)
NM_152285.1	IOH21698	arrestin domain containing 1 (ARRDC1)	1	5	3	13682.8	0	0	0	0	0	0	258.5	210.5	717	548.5	3.40618	2.6057	0.188301	852	1096.5	4.04751	5.20903	0.177457	0.56296	0.47678	0.54575	0.76973	0.77704	-2.42726	0.23695	-0.10418	-0.00711	-0.07434	-0.05293	-0.0295	0.023697	0.0435469	0.0158656	0.008637	0.0118345	0.426365	0.07386	0.08398	0.07692	0.01676	0.03652	1.17819	arrestin domain containing 1 (ARRDC1)
BC033437.1	IOH27326	DENN/MADD domain containing 1C (DENND1C)	1	5	5	0	0	0	0	0	0	0	-17	6	37	-4.5	6.16667	-0.75	1.80584	13.5	-29.5	2.25	-4.91667	-3.8007	-0.25072	-0.58613	-0.13354	-0.47468	-0.49738	-3.84925	-0.13695	-0.16369	-0.17111	-0.20693	-0.20154	-0.21986	1	0.393215	0.218977	0.504842	0.93215	1	-0.58232	8.95669	0.344	-2.67129	2.67129	-0.88688	DENN/MADD domain containing 1C (DENND1C)
BC030524.1	IOH21689	claudin 19 (CLDN19)	1	5	7	0	0	0	0	0	0	0	1.5	14.5	6.5	-12.5	0.448276	-0.862069	-4.47834	-47.5	-20	-3.27586	-1.37931	-0.576161	-0.94276	0.15154	-0.68254	-0.6752	-0.43327	-1.90121	-0.11185	-0.16121	-0.17847	-0.20885	-0.21235	-0.21825	1	0.210694	0.361204	0.651523	1	1	7.07107	0.43889	6.8535	-1.18794	-0.07443	-0.35355	claudin 19 (CLDN19)
NM_005567.2	IOH3566	lectin, galactoside-binding, soluble, 3 binding protein (LGALS3BP)	1	5	9	1688.77	0	0	0	0	0	0	30	-65.5	-143	-53	2.18321	0.80916	-0.649384	-89	204	1.35878	-3.1145	3.60317	-18.2053	-0.5288	-2.22654	-1.05933	-4.34696	-3.61364	-0.07317	-0.18449	-0.21452	-0.21855	-0.21971	-0.18039	1	1	1	1	1	1	1.27279	-0.20511	-0.03956	0	-0.6356	1.87175	lectin, galactoside-binding, soluble, 3 binding protein (LGALS3BP)
NM_177996.1	IOH14498	erythrocyte membrane protein band 4.1-like 1 (EPB41L1), transcript variant 2	1	5	11	0.58	0	0	0	0	0	0	14.5	32.5	-34	-21	-1.04615	-0.646154	-0.334269	27.5	-46	0.846154	-1.41538	-5.61863	-1.29533	0.05147	-0.99718	-0.53124	-0.49883	-3.90558	-0.0942	-0.15597	-0.18823	-0.21088	-0.19906	-0.22265	1	0.18843	0.577627	0.688473	0.793026	1	0.34136	0.58744	-1.24784	-0.26937	1.56849	0	erythrocyte membrane protein band 4.1-like 1 (EPB41L1), transcript variant 2
NM_002279.3	IOH13096	keratin 33B (KRT33B)	1	5	13	4711.3	0	0	0	0	0	0	49.5	-39	1040	534.5	-26.6667	-13.7051	0.454039	1931	539	-49.5128	-13.8205	0.796998	-9.22433	-1.09334	0.57442	0.58147	0.67424	0.74853	-0.0467	-0.17678	0.07079	-0.0777	0.13831	-0.12376	1	1	0.0089164	0.009896	0.002888	0.0726985	0.52854	-1.45048	0.08839	0.09128	0.09448	0.01312	keratin 33B (KRT33B)
NM_032448.1	IOH13366	family with sequence similarity 120B (FAM120B)	1	5	15	1.5	0	0	0	0	0	0	-7.5	38.5	-64.5	-15	-1.67532	-0.38961	-0.880548	36.5	-20	0.948052	-0.519481	4.84261	-0.55848	0.09375	-0.86563	-2.02936	-0.40105	-1.82124	-0.12406	-0.15423	-0.1956	-0.20944	-0.19747	-0.21826	1	0.173466	0.674548	1	0.672071	1	-1.41421	0.45916	-0.23022	-3.86552	1.14299	-0.28284	family with sequence similarity 120B (FAM120B)
NM_002738.5	IOH22061	protein kinase C, beta 1 (PRKCB1), transcript variant 2	1	5	17	16803.2	0	0	0	0	0	0	48.5	58.5	15.5	45	0.264957	0.769231	0.689575	536	47.5	9.16239	0.811966	1.18396	-8.58184	-0.56737	-0.84529	-0.53604	-0.08667	-0.92781	-0.04806	-0.14841	-0.1763	-0.19506	-0.10894	-0.20685	1	0.233972	0.37722	0.273265	0.0408228	1	0.42281	1.36586	4.06016	0.87996	0.37994	0.69966	protein kinase C, beta 1 (PRKCB1), transcript variant 2
BC015505.1	IOH9981	DEAD (Asp-Glu-Ala-Asp) box polypeptide 42 (DDX42)	1	5	19	37890.2	0	0	0	0	0	0	256.5	477.5	1149	468	2.40628	0.980105	0.595596	4024.5	626	8.42827	1.31099	1.03348	-1.441	-0.4113	0.44195	-0.98721	-0.95262	0.61596	0.23423	-0.02649	0.09708	-0.09364	0.50935	-0.10904	0.0850186	0.0270082	0.0081438	0.0340643	0.0020958	0.0600427	0.64232	0.55236	0.14647	0.7343	0.66362	0.07229	DEAD (Asp-Glu-Ala-Asp) box polypeptide 42 (DDX42)
NM_020944.2	IOH9687	glucosidase, beta (bile acid) 2 (GBA2)	1	5	21	13514.8	0	0	0	0	0	0	184	2371.5	1935.5	1103	0.81615	0.465106	0.387472	2002	694.5	0.844191	0.292853	0.685735	-2.11555	0.85761	0.74157	0.78575	0.72652	0.73591	0.13584	0.52458	0.28676	0.05861	0.15089	-0.09746	0.291386	0.0008484	0.0029081	0.0025833	0.00263	0.0472156	0.75322	0.02892	0.05078	0.04103	0.07629	0.0336	glucosidase, beta (bile acid) 2 (GBA2)
NM_020854.2	IOH9686	KIAA1468 (KIAA1468)	1	6	1	23039.9	0	0	0	0	0	0	169.5	255	845.5	659.5	3.31569	2.58627	0.17478	866.5	443.5	3.39804	1.73922	0.456651	0.26717	0.53305	0.70451	0.61072	0.62712	0.56652	0.11616	-0.09123	0.02388	-0.04772	-0.05036	-0.13989	0.0658517	0.0340709	0.0115058	0.0068974	0.0124029	0.110077	0.11264	0.06655	0.02091	0.08899	0.09548	0.06856	KIAA1468 (KIAA1468)
BC068448.1	IOH40093	EF-hand calcium binding protein 1 (EFCBP1)	1	6	3	37911	0	0	0	0	0	0	31.5	-128	-144.5	-63	1.12891	0.492188	-0.555462	-36	-68.5	0.28125	0.535156	-0.439827	-22.3109	-2.51353	-2.70298	-4.7327	-1.43166	-31.4275	-0.07112	-0.20267	-0.21488	-0.22095	-0.21031	-0.22646	1	1	1	1	1	1	1.18974	-0.20992	-0.12234	-0.87547	-1.25708	-0.07226	EF-hand calcium binding protein 1 (EFCBP1)
NM_006078.2	IOH40316	calcium channel, voltage-dependent, gamma subunit 2 (CACNG2)	1	6	5	13868.1	0	0	0	0	0	0	73	228	1	37.5	0.00438596	0.164474	1.34075	116	3	0.508772	0.0131579	1.34291	-0.11689	-1.16592	-0.25491	-0.06491	0.47323	-1.74903	-0.01481	-0.09909	-0.1798	-0.19686	-0.18338	-0.21437	0.460969	0.135091	0.294596	0.223512	0.196423	1	0	1.11028	8.48528	0.32056	0.02438	8.48528	calcium channel, voltage-dependent, gamma subunit 2 (CACNG2)
BC062344.1	IOH40702	patched domain containing 1 (PTCHD1)	1	6	7	4294.32	0	0	0	0	0	0	64.5	1257.5	1821.5	907	1.44851	0.721272	0.473996	2196.5	716	1.74672	0.569384	0.718882	-3.27688	0.69015	0.84713	0.78202	0.82444	0.71891	-0.02634	0.20045	0.25926	0.01162	0.18537	-0.09383	1	0.0029004	0.0030715	0.0036627	0.002107	0.0451239	0.3837	0.07704	0.00893	0.03586	0.04282	0.04148	patched domain containing 1 (PTCHD1)
BC062422.1	IOH40746	interleukin 27 (IL27)	1	6	9	4609.95	0	0	0	0	0	0	88	43	-59.5	9	-1.38372	0.209302	-1.91829	88	-47	2.04651	-1.09302	4.65656	0.21818	-0.18157	-0.9352	-0.64098	-0.30071	-4.74536	0.00555	-0.15292	-0.19439	-0.20369	-0.18834	-0.22283	0.273845	0.200337	0.674548	0.459749	0.387087	1	0	0.95377	-0.36841	2.82843	0.65889	-0.12036	interleukin 27 (IL27)
BC069329.1	IOH40250	interferon, alpha 21 (IFNA21)	1	6	11	11274.7	0	0	0	0	0	0	65	448.5	128	138	0.285396	0.307692	0.0531659	424.5	33.5	0.946488	0.0746934	1.20733	-1.39062	-0.2511	0.14248	-0.22127	-0.62364	-0.42457	-0.02567	-0.03493	-0.14916	-0.17276	-0.1287	-0.20921	0.883316	0.0264016	0.115665	0.0960046	0.0841207	1	0.13054	0.48086	0.11049	0.44066	0.62465	0.18997	interferon, alpha 21 (IFNA21)
BC067773.1	IOH40125	arginine/serine-rich coiled-coil 2 (RSRC2)	1	6	13	20257.1	0	0	0	0	0	0	130	235.5	925.5	1205	3.92994	5.11677	0.18553	872	591	3.70276	2.50955	0.27163	0.06783	0.11418	0.21842	0.58676	0.76891	-2.64991	0.06255	-0.0969	0.04317	0.08307	-0.04938	-0.11496	0.126079	0.0475993	0.0128987	0.0024351	0.0114216	1	0.11966	0.31527	0.22997	0.11619	0.04055	1.29217	arginine/serine-rich coiled-coil 2 (RSRC2)
NM_173471.1	IOH40179	S-adenosylmethionine mitochondrial carrier protein	1	6	15	11.27	0	0	0	0	0	0	16	50	-35	16.5	-0.7	0.33	-3.93686	33.5	-34	0.67	-0.68	-190.919	-2.31964	0.28236	-0.55132	-0.59531	-0.02021	-4.35374	-0.09216	-0.15088	-0.18848	-0.20188	-0.198	-0.22063	1	0.13933	0.44785	0.402647	0.544309	1	0.70711	0.11314	-0.36365	1.67134	0.52769	-0.7487	S-adenosylmethionine mitochondrial carrier protein
NM_001004306.1	IOH40085	similar to hypothetical protein FLJ36492 (MGC87631)	1	6	17	37908.2	0	0	0	0	0	0	316	662	180	286.5	0.271903	0.432779	0.322859	723	138	1.09215	0.208459	0.960877	0.73729	0.78903	-0.01767	-0.26106	0.78301	-0.49315	0.31499	0.02719	-0.13663	-0.13716	-0.07579	-0.19155	0.0143907	0.0080108	0.0993606	0.0408734	0.0155465	1	0.0358	0.01068	0.28284	0.44179	0.02738	0.44066	similar to hypothetical protein FLJ36492 (MGC87631)
NM_198859.1	IOH38384	prickle homolog 2 (Drosophila) (PRICKLE2)	1	6	19	5170.56	0	0	0	0	0	0	62.5	-105	-260.5	-125.5	2.48095	1.19524	-0.494608	-72.5	-32.5	0.690476	0.309524	-0.538748	-4.14552	-2.32576	-12.2176	-11.5091	-3.45006	-2.84786	-0.02906	-0.19598	-0.24287	-0.23594	-0.21679	-0.22037	1	1	1	1	1	1	0.46386	-0.45794	-0.17101	-0.06198	-0.88754	-0.23933	prickle homolog 2 (Drosophila) (PRICKLE2)
BC036319.1	IOH27661	phosphodiesterase 4D, cAMP-specific (phosphodiesterase E3 dunce homolog, Drosophila) (PDE4D)	1	6	21	13138.9	0	0	0	0	0	0	62	146	-26.5	65.5	-0.181507	0.44863	3.33609	73.5	46	0.503425	0.315068	0.325447	-1.68945	0.19859	-1.05898	0.0068	-0.02762	-0.39972	-0.02973	-0.12295	-0.18643	-0.19014	-0.19091	-0.2071	1	0.07329	0.569869	0.157516	0.369077	1	0.13686	0.26153	-1.94788	0.26989	0.43292	0.24595	phosphodiesterase 4D, cAMP-specific (phosphodiesterase E3 dunce homolog, Drosophila) (PDE4D)
NM_015568.2	IOH37988	protein phosphatase 1, regulatory (inhibitor) subunit 16B (PPP1R16B)	1	7	1	3734.87	0	0	0	0	0	0	77	-67	-11.5	-67.5	0.171642	1.00746	-1.00248	-18.5	-7	0.276119	0.104478	-0.637783	-0.32869	-0.33348	-0.60768	-4.51027	-0.80945	-1.58713	-0.00938	-0.18492	-0.18281	-0.22203	-0.20722	-0.21606	0.443218	0.879235	0.389942	1	1	1	0.0551	-0.06332	-2.52099	-0.63902	-1.79643	-1.81827	protein phosphatase 1, regulatory (inhibitor) subunit 16B (PPP1R16B)
NM_178275.3	IOH38420	eEF1A2 binding protein (DKFZp434B1231)	1	7	3	7108.36	0	0	0	0	0	0	65.5	-55.5	10.5	-10.5	-0.189189	0.189189	#DIV/0!	79.5	4	-1.43243	-0.0720721	1.27872	-1.57857	-0.20963	-1.25352	-0.68385	0.13224	-0.77727	-0.02499	-0.18157	-0.17751	-0.20836	-0.18984	-0.2142	0.933879	0.657466	0.513062	0.634154	0.318481	1	0.16193	-0.0637	8.822	-1.5489	0.27573	0.35355	eEF1A2 binding protein (DKFZp434B1231)
NM_020662.1	IOH37719	MRS2-like, magnesium homeostasis factor (S. cerevisiae) (MRS2L)	1	7	5	3423.87	0	0	0	0	0	0	53	-80.5	-59.5	-80.5	0.73913	1	-0.212132	-47.5	-59.5	0.590062	0.73913	-0.158603	-1.88891	-0.90953	-0.96003	-5.00738	-1.5228	-13.02	-0.04195	-0.18885	-0.19439	-0.22514	-0.21236	-0.22494	1	1	0.684549	1	1	1	0.02668	-0.25473	-0.39218	-0.30744	-0.81876	-0.32087	MRS2-like, magnesium homeostasis factor (S. cerevisiae) (MRS2L)
NM_000879.2	IOH40150	interleukin 5 (colony-stimulating factor, eosinophil) (IL5)	1	7	7	11970.8	0	0	0	0	0	0	34	-31	-150	-76.5	4.83871	2.46774	-0.458917	-79	-51.5	2.54839	1.66129	-0.298014	-14.0761	-0.91519	-2.82444	-3.67534	-2.63296	-6.2404	-0.06774	-0.17445	-0.21621	-0.22419	-0.21793	-0.22358	1	0.835124	1	1	1	1	0.20797	-1.68793	-0.09428	-0.21259	-0.46544	-0.15103	interleukin 5 (colony-stimulating factor, eosinophil) (IL5)
BC069505.1	IOH40261	Bcl2 modifying factor (BMF)	1	7	9	37486	0	0	0	0	0	0	25.5	-23.5	-48.5	2	2.06383	-0.0851064	-1.53587	202	-47	-8.59574	2	2.27187	-7.72756	-0.89347	-1.4014	-1.29058	0.56715	-7.51407	-0.07927	-0.17227	-0.19173	-0.20536	-0.16814	-0.22282	1	0.738347	0.837679	0.820346	0.106771	1	0.91508	-2.37708	-1.18094	23.3345	0.03501	-0.63188	Bcl2 modifying factor (BMF)
NM_139348.1	IOH37807	bridging integrator 1 (BIN1), transcript variant 6	1	7	11	23776.6	0	0	0	0	0	0	178.5	-104.5	-124	-44.5	1.1866	0.425837	-0.66724	-26.5	-51	0.253589	0.488038	-0.447074	-2.16202	-1.68478	-3.04636	-2.92292	-0.39404	-8.09652	0.12838	-0.19584	-0.20994	-0.21652	-0.20863	-0.2235	0.321034	1	1	1	1	1	0.75662	-0.27743	-0.44479	-1.09641	-0.45362	-0.44367	bridging integrator 1 (BIN1), transcript variant 6
NM_198309.2	IOH42038	tetratricopeptide repeat domain 8 (TTC8), transcript variant 2	1	7	13	6037.53	0	0	0	0	0	0	47	-42.5	-43	-55.5	1.01176	1.30588	-0.179469	77.5	-60.5	-1.82353	1.42353	11.4801	-6.17187	-2.14682	-1.229	-2.13283	-0.27627	-16.8417	-0.0501	-0.17779	-0.19041	-0.21915	-0.1902	-0.22511	1	1	0.715921	1	0.416677	1	0.18054	-2.54558	-1.18399	-0.344	0.66605	-0.50257	tetratricopeptide repeat domain 8 (TTC8), transcript variant 2
NM_005746.1	IOH44532	pre-B-cell colony enhancing factor 1 (PBEF1)	1	7	15	24223.7	0	0	0	0	0	0	50	-24	-110.5	-40	4.60417	1.66667	-0.662472	92	-42	-3.83333	1.75	3.79009	-5.43956	-0.59143	-2.32508	-0.75344	0.00786	-7.09952	-0.04602	-0.17241	-0.20669	-0.21544	-0.18763	-0.22197	1	0.564818	1	1	0.308286	1	0.25456	-1.59099	-0.40315	-0.03536	0.3843	-0.94281	pre-B-cell colony enhancing factor 1 (PBEF1)
XM_171154.3	IOH43663	Myelin protein zero-like protein 1	1	7	17	13662.5	0	0	0	0	0	0	65.5	-53	-79.5	-54.5	1.5	1.0283	-0.263846	261.5	23	-4.93396	-0.433962	1.18555	-0.65291	-0.58782	-1.27614	-2.94059	0.25988	-0.86741	-0.02499	-0.18085	-0.19921	-0.21892	-0.15759	-0.21099	0.682985	0.856754	0.975918	1	0.0922262	1	0.03239	-0.42693	-0.32909	-0.6617	0.21903	0.67636	Myelin protein zero-like protein 1
NM_017451.1	IOH42068	BAI1-associated protein 2 (BAIAP2), transcript variant 2	1	7	19	37900	0	0	0	0	0	0	381	216	1178.5	635.5	5.45602	2.94213	0.423329	1043	351.5	4.8287	1.62731	0.701275	0.78708	-0.36487	-0.07185	0.52463	0.74503	-0.77657	0.4032	-0.10258	0.1042	-0.05348	-0.01907	-0.15545	0.0095473	0.072199	0.0104403	0.0076713	0.0084812	0.359448	0.02969	0.62199	0.3522	0.12128	0.05559	0.58942	BAI1-associated protein 2 (BAIAP2), transcript variant 2
XM_373744.2	IOH42929	PREDICTED: Homo sapiens hypothetical LOC388414 (LOC388414)	1	7	21	14918.6	0	0	0	0	0	0	57.5	-58	-162	-49	2.7931	0.844828	-0.757375	49	-16.5	-0.844828	0.284483	2.85018	-3.50674	-0.2468	-4.3649	-3.49128	-0.27787	-4.0099	-0.03584	-0.1823	-0.21911	-0.21759	-0.19525	-0.21767	1	0.704293	1	1	0.544309	1	0.28284	-0.07315	-0.20951	-1.1256	0.80812	-3.0427	PREDICTED: Homo sapiens hypothetical LOC388414 (LOC388414)
NM_205853.1	IOH43061	musculoskeletal, embryonic nuclear protein 1 (MUSTN1)	1	8	1	36790.4	0	0	0	0	0	0	53	4.5	207.5	17.5	46.1111	3.88889	1.19422	677.5	34	150.556	7.55556	1.27905	-2.17175	-0.9041	0.15767	-0.03321	0.76842	-0.79442	-0.04195	-0.16412	-0.12999	-0.20165	-0.08386	-0.20913	1	0.53101	0.0806818	0.283155	0.0174295	1	0.05337	16.4992	0.16698	0.20203	0.03027	0.58232	musculoskeletal, embryonic nuclear protein 1 (MUSTN1)
XM_379117.1	IOH43619	PREDICTED: Homo sapiens hypothetical protein LOC150568 (LOC150568)	1	8	3	26475.4	0	0	0	0	0	0	102.5	498	905	392.5	1.81727	0.788153	0.558601	806.5	250.5	1.61948	0.503012	0.7439	0.16372	-0.52542	0.62844	-0.7346	0.50103	0.41285	0.02523	-0.02053	0.03823	-0.11174	-0.06099	-0.17252	0.200694	0.027636	0.0107718	0.0362864	0.0149626	0.287056	0.04829	0.60203	0.05782	0.63955	0.14291	0.07622	PREDICTED: Homo sapiens hypothetical protein LOC150568 (LOC150568)
NM_000609.3	IOH40945	chemokine (C-X-C motif) ligand 12 (stromal cell-derived factor 1) (CXCL12), transcript variant 2	1	8	5	15652.4	0	0	0	0	0	0	77.5	358.5	734	302.5	2.04742	0.843794	0.588744	783.5	314.5	2.1855	0.877266	0.604068	-1.01003	0.21113	0.59336	-0.63057	0.85884	-1.54829	-0.0087	-0.06112	-0.00302	-0.13332	-0.06507	-0.1617	0.568015	0.0267631	0.0149772	0.0488386	0.0131	0.830607	0.17336	0.25838	0.0578	0.6101	0.0009	0.90609	chemokine (C-X-C motif) ligand 12 (stromal cell-derived factor 1) (CXCL12), transcript variant 2
NM_173456.1	IOH45493	phosphodiesterase 8A (PDE8A), transcript variant 4	1	8	7	12636.2	0	0	0	0	0	0	34	1365.5	1408.5	875.5	1.03149	0.641157	0.330024	1203.5	101	0.881362	0.0739656	1.19522	-8.77275	0.77404	0.75942	0.73433	0.87135	-2.05374	-0.06774	0.23188	0.15967	0.00407	0.00937	-0.1978	1	0.0024054	0.0049681	0.0039893	0.0061915	1	0	0.04712	0.03062	0.0525	0.01234	1.3162	phosphodiesterase 8A (PDE8A), transcript variant 4
NM_177524.1	IOH45900	mesoderm specific transcript homolog (mouse) (MEST), transcript variant 2	1	8	9	24653.4	0	0	0	0	0	0	215.5	839	527	255	0.628129	0.303933	0.4919	741.5	171.5	0.88379	0.20441	0.882915	-0.5468	0.5096	-0.19562	0.32745	0.38785	0.25788	0.17859	0.07869	-0.05293	-0.14471	-0.07251	-0.18588	0.0620742	0.006336	0.0363733	0.0338534	0.0183084	0.518469	0.36422	0.13822	0.40521	0.16083	0.18596	0.09483	mesoderm specific transcript homolog (mouse) (MEST), transcript variant 2
NM_145247.4	IOH45440	chromosome 10 open reading frame 78 (C10orf78), transcript variant 2	1	8	11	18571.3	0	0	0	0	0	0	74	141	-4.5	63.5	-0.0319149	0.450355	1.62994	506	85	3.58865	0.602837	1.00742	-1.38222	0.36273	-1.49712	0.25903	-1.27752	-0.88649	-0.01345	-0.1244	-0.18112	-0.19062	-0.11425	-0.2005	0.717187	0.0685665	0.674548	0.140138	0.113865	1	0.21022	0.13039	-22.156	0.03341	0.89157	0.64887	chromosome 10 open reading frame 78 (C10orf78), transcript variant 2
NM_013354.4	IOH45495	CCR4-NOT transcription complex, subunit 7 (CNOT7), transcript variant 1	1	8	13	14976.5	0	0	0	0	0	0	70.5	128.5	68.5	142	0.533074	1.10506	0.493799	166.5	40	1.29572	0.311284	0.866334	-1.31241	0.17502	-1.51179	0.07996	0.21119	-0.47401	-0.01819	-0.12804	-0.16351	-0.1718	-0.17443	-0.20811	0.754023	0.0829826	0.458747	0.0779686	0.160191	1	0.17051	0.28064	2.3639	0.25894	0.23358	0.28284	CCR4-NOT transcription complex, subunit 7 (CNOT7), transcript variant 1
NM_199331.1	IOH45816	Homer protein homolog 2	1	8	15	33677.5	0	0	0	0	0	0	44.5	4.5	1922	862	427.111	191.556	0.538458	3395.5	1189.5	754.556	264.333	0.680426	-13.8256	-0.12293	0.74881	0.70674	0.88389	0.79913	-0.05348	-0.16412	0.28351	0.00083	0.39787	-0.01377	1	0.280942	0.0029335	0.0041557	0.0008964	0.0173207	0.42903	4.87118	0.04783	0.06234	0.0277	0.03388	Homer protein homolog 2
NM_198038.1	IOH45894	nudix (nucleoside diphosphate linked moiety X)-type motif 9 (NUDT9), transcript variant 3	1	8	17	9996.53	0	0	0	0	0	0	65.5	-45.5	-201.5	-102	4.42857	2.24176	-0.463638	9	-42	-0.197802	0.923077	-2.1856	-0.80719	-0.55109	-19.7249	-11.5418	-0.36193	-4.77665	-0.02499	-0.17867	-0.22864	-0.2303	-0.20234	-0.22198	0.717187	0.738347	1	1	0.898232	1	0.05398	-0.54393	-0.55095	-0.06932	2.98556	-0.37039	nudix (nucleoside diphosphate linked moiety X)-type motif 9 (NUDT9), transcript variant 3
NM_173843.1	IOH45793	interleukin 1 receptor antagonist (IL1RN), transcript variant 4	1	8	19	6111.66	0	0	0	0	0	0	22.5	-136	-228	-134.5	1.67647	0.988971	-0.36477	-41.5	-71.5	0.305147	0.525735	-0.375455	-3.30117	-5.22441	-180.314	-7.73737	-1.17108	-99.6649	-0.08334	-0.205	-0.23502	-0.2381	-0.21129	-0.22696	1	1	1	1	1	1	0.40855	-0.53033	-0.2357	-0.14195	-0.76674	-0.10879	interleukin 1 receptor antagonist (IL1RN), transcript variant 4
NM_203379.1	IOH45817	acyl-CoA synthetase long-chain family member 5 (ACSL5), transcript variant 2	1	8	21	18035.6	0	0	0	0	0	0	269.5	98	-129	26.5	-1.31633	0.270408	-2.14547	98.5	24	1.0051	0.244898	0.860073	0.36381	-0.24904	-3.16226	-1.02638	0.09538	-1.54763	0.25188	-0.13692	-0.21115	-0.19949	-0.18648	-0.21081	0.0239115	0.135091	1	0.481505	0.277619	1	0.13381	0.70711	-0.40563	2.00125	0.30869	1.59099	acyl-CoA synthetase long-chain family member 5 (ACSL5), transcript variant 2
NM_170672.1	IOH27295	RAS guanyl releasing protein 3 (calcium and DAG-regulated) (RASGRP3)	1	9	1	37902.9	0	0	0	0	0	0	165.5	161	129	373	0.801242	2.31677	0.687387	456.5	63.5	2.8354	0.39441	1.06882	-3.31631	0.07792	0.07402	-0.78231	-0.57957	-0.67086	0.11073	-0.11858	-0.14893	-0.11642	-0.12303	-0.20414	1	0.072199	0.119258	0.0405963	0.0730572	1	1.02968	0.35136	0.17541	0.66351	0.59945	0.5011	RAS guanyl releasing protein 3 (calcium and DAG-regulated) (RASGRP3)
BC054004.1	IOH29012	septin 9 (SEPT9)	1	9	3	37891.3	0	0	0	0	0	0	77	69	64.5	80.5	0.934783	1.16667	0.156051	178	55	2.57971	0.797101	0.746559	-1.09019	-0.16174	-0.81202	0.14909	0.4824	-0.69894	-0.00938	-0.14535	-0.16448	-0.18654	-0.17239	-0.20558	0.59387	0.158448	0.278187	0.125484	0.128548	1	0.18366	0.71735	1.39229	0.16689	0.07151	0.51426	septin 9 (SEPT9)
BC041132.1	IOH26140	kinesin family member C3 (KIFC3)	1	9	5	9041.52	0	0	0	0	0	0	45	-97	-89	-77.5	0.917526	0.798969	-0.0976784	11.5	-66.5	-0.118557	0.685567	-2.00561	-10.6453	-0.7784	-1.17399	-4.03939	-0.59794	-31.242	-0.05281	-0.19365	-0.2015	-0.22442	-0.2019	-0.22612	1	1	0.99336	1	1	1	0.31427	-0.05832	-0.1589	-0.24635	3.50479	-0.39343	kinesin family member C3 (KIFC3)
NM_203422.1	IOH29035	LRRN4 C-terminal-like protein	1	9	7	22583	0	0	0	0	0	0	473	246.5	566	284	2.29615	1.15213	0.469186	866	529.5	3.51318	2.14807	0.341012	0.85162	0.39479	-0.57393	0.49386	0.70038	0.76921	0.52807	-0.09371	-0.04353	-0.13776	-0.05045	-0.12535	0.0059358	0.0382697	0.0423462	0.0267948	0.0119602	0.0741798	0.01794	0.1463	0.58218	0.08963	0.06695	0.00401	LRRN4 C-terminal-like protein
NM_139016.2	IOH27635	chromosome 20 open reading frame 198 (C20orf198)	1	9	9	25834.8	0	0	0	0	0	0	375.5	527	316	425	0.59962	0.806452	0.208029	902	375.5	1.71157	0.712524	0.582844	0.78989	0.17495	0.40649	-0.18492	0.49589	-1.0504	0.39574	-0.01209	-0.10383	-0.10395	-0.04407	-0.15139	0.0098257	0.0158869	0.0476144	0.0219516	0.0124029	0.403177	0.02825	0.2764	0.06266	0.40263	0.14738	0.69863	chromosome 20 open reading frame 198 (C20orf198)
BC044227.1	IOH26333	Parkin coregulated gene protein homolog	1	9	11	26062.4	0	0	0	0	0	0	44	549	537	170.5	0.978142	0.310565	0.732593	859	109.5	1.56466	0.199454	1.09443	-6.22227	-0.67148	-0.12475	0.01547	0.61376	0.23824	-0.05417	-0.00569	-0.05053	-0.16497	-0.05169	-0.19637	1	0.0267631	0.0340174	0.0662676	0.0126749	0.879634	0.03214	0.65945	0.37133	0.30275	0.10043	0.01937	Parkin coregulated gene protein homolog
NM_173822.1	IOH27491	family with sequence similarity 126, member B (FAM126B)	1	9	13	37913.4	0	0	0	0	0	0	277.5	780.5	554	254	0.709801	0.325432	0.525079	706.5	105	0.905189	0.134529	1.04824	0.3142	0.78639	-0.06251	0.44102	0.78129	-0.55544	0.26274	0.06166	-0.04643	-0.14494	-0.07872	-0.19712	0.0230705	0.0061711	0.0314805	0.0320402	0.0161652	1	0.15034	0.02084	0.34207	0.10579	0.02702	0.45794	family with sequence similarity 126, member B (FAM126B)
BC038241.1	IOH28735	NFAT activation molecule 1	1	9	15	14626.7	0	0	0	0	0	0	62.5	113	46.5	62.5	0.411504	0.553097	0.207591	578.5	62	5.11947	0.548673	1.14042	-0.68213	-0.06511	-0.11763	0.15848	0.76605	-0.64229	-0.02905	-0.13255	-0.16882	-0.19086	-0.10141	-0.20439	0.754023	0.10719	0.205044	0.149415	0.0225182	1	0.01131	0.50061	0.31934	0.12445	0.02322	0.47901	NFAT activation molecule 1
NM_001106.2		Activin receptor type-2B	1	9	17	28014.1	0	0	0	0	0	0	77	81.5	15	13	0.184049	0.159509	0.101015	553.5	24.5	6.79141	0.300613	1.29432	-0.54626	-0.34609	-0.14872	-0.68965	0.67262	-0.68648	-0.00937	-0.14171	-0.17641	-0.20272	-0.10584	-0.21074	0.479808	0.163842	0.253733	0.44942	0.0253062	1	0.09183	0.87629	0.37712	2.2845	0.06004	0.43292	Activin receptor type-2B
NM_005157.2		v-abl Abelson murine leukemia viral oncogene homolog 1 (ABL1), transcript variant a; see catalog number for detailed information on wild-type or point mutant status	1	9	19	29118	0	0	0	0	0	0	80.5	-119	-123	-83.5	1.03361	0.701681	-0.270515	41	-16.5	-0.344538	0.138655	3.31907	-1.0678	-1.72179	-2.85058	-3.7758	0.23783	-1.53409	-0.00463	-0.20005	-0.2097	-0.22586	-0.19667	-0.21767	0.543812	1	1	1	0.432762	1	0.20203	-0.14261	-0.40242	-0.07622	0.10348	-0.21427	v-abl Abelson murine leukemia viral oncogene homolog 1 (ABL1), transcript variant a; see catalog number for detailed information on wild-type or point mutant status
NM_001211.3		Mitotic checkpoint serine/threonine-protein kinase BUB1 beta	1	9	21	13476.6	0	0	0	0	0	0	267	853	795.5	696	0.932591	0.815944	0.0943441	798	361.5	0.935522	0.423798	0.532388	0.53287	0.76679	0.36752	0.77238	0.76427	-0.79427	0.24849	0.08276	0.01182	-0.03897	-0.0625	-0.15376	0.0224685	0.0053911	0.0149445	0.0058099	0.0133058	0.348987	0.08475	0.03316	0.16089	0.02845	0.03899	0.59659	Mitotic checkpoint serine/threonine-protein kinase BUB1 beta
NM_000061.1		Bruton agammaglobulinemia tyrosine kinase (BTK)	1	10	1	37912.2	0	0	0	0	0	0	88.5	361	820.5	364.5	2.27285	1.0097	0.544204	655	131	1.8144	0.362881	0.942809	0.0999	0.45441	0.65307	-1.04026	0.64786	-0.39883	0.00623	-0.06039	0.01785	-0.11846	-0.08785	-0.19273	0.282411	0.0230592	0.012342	0.0518842	0.01957	1	0.02397	0.13319	0.0405	0.77791	0.07773	0.38864	Bruton agammaglobulinemia tyrosine kinase (BTK)
NM_001433.1		Serine/threonine-protein kinase/endoribonuclease IRE1	1	10	3	5768.81	0	0	0	0	0	0	80.5	1430.5	1683	973	1.17651	0.680182	0.378047	1260	569	0.880811	0.397763	0.534293	-0.06953	0.7935	0.63983	0.79136	0.85689	0.72064	-0.00462	0.25079	0.22587	0.02744	0.01938	-0.11868	0.368157	0.0021941	0.0038978	0.0032214	0.0057452	0.0671955	0.02635	0.04103	0.08403	0.03488	0.01908	0.02734	Serine/threonine-protein kinase/endoribonuclease IRE1
NM_002753.2		mitogen-activated protein kinase 10 (MAPK10), transcript variant 1	1	10	5	0	0	0	0	0	0	0	0.5	22.5	24.5	-27.5	1.08889	-1.22222	-24.513	-9.5	-22	-0.422222	-0.977778	-0.561196	-0.77782	-0.43753	-0.36394	-1.55784	-0.1876	-2.01487	-0.1132	-0.15888	-0.17413	-0.21243	-0.20562	-0.21859	1	0.293787	0.267998	1	1	1	18.3848	2.29417	1.1256	-1.15708	-1.11648	-0.32141	mitogen-activated protein kinase 10 (MAPK10), transcript variant 1
NM_001315.1		Mitogen-activated protein kinase 14	1	10	7	0	0	0	0	0	0	0	-7	-53.5	-35	-6.5	0.654206	0.121495	-0.971207	-8.5	-20	0.158879	0.373832	-0.570648	-0.43437	-1.67667	-1.87613	-1.61087	-0.08554	-1.50134	-0.12338	-0.181	-0.18848	-0.20741	-0.20544	-0.21826	1	1	1	1	0.949834	1	-1.21218	-1.38778	-2.82843	-7.94135	-0.7487	0	Mitogen-activated protein kinase 14
NM_004448.1		Receptor tyrosine-protein kinase erbB-2	1	10	9	14210.9	0	0	0	0	0	0	226	1142	1056	729	0.924694	0.638354	0.259074	981	442	0.859019	0.38704	0.535672	-1.9837	0.65548	0.63248	0.68059	0.82143	-0.46029	0.19284	0.16685	0.07464	-0.03106	-0.03007	-0.14015	0.181229	0.0034897	0.0084542	0.0056207	0.0090869	0.200649	0.76968	0.08792	0.06562	0.06596	0.02451	0.46714	Receptor tyrosine-protein kinase erbB-2
NM_015918.2	IOH10987	processing of precursor 5, ribonuclease P/MRP subunit (S. cerevisiae) (POP5), transcript variant 1	1	11	21	36361.3	0	0	0	0	0	0	74	669.5	164	471	0.244959	0.70351	0.683722	526	127.5	0.785661	0.190441	0.862378	-2.08933	0.71002	-0.00517	0.59044	-0.49498	-0.24342	-0.01345	0.02937	-0.14049	-0.09292	-0.11071	-0.19332	0.988911	0.0081933	0.105809	0.0120528	0.0553143	0.967611	0.32489	0.04542	0.26732	0.08107	0.55386	0.30503	processing of precursor 5, ribonuclease P/MRP subunit (S. cerevisiae) (POP5), transcript variant 1
NM_145168.1	IOH10914	NAD(P) dependent steroid dehydrogenase-like (HSPC105)	1	12	1	12465.4	0	0	0	0	0	0	97.5	230	259	161	1.12609	0.7	0.329983	257.5	65	1.11957	0.282609	0.844143	0.23605	0.3664	0.32869	0.11272	0.56886	0.00805	0.01845	-0.0985	-0.11757	-0.16725	-0.1583	-0.20389	0.217428	0.0420697	0.0605151	0.0668463	0.0795858	1	0.02176	0.15987	0.0819	0.24595	0.05767	0.02176	NAD(P) dependent steroid dehydrogenase-like (HSPC105)
BC019598.1	IOH10613	Zinc finger matrin-type protein 4	1	12	3	32622.9	0	0	0	0	0	0	349.5	45.5	475.5	262.5	10.4505	5.76923	0.408167	228	260.5	5.01099	5.72527	0.0940879	0.28204	0.20764	-0.84486	-1.18746	0.56319	-1.57925	0.36045	-0.15219	-0.06536	-0.14291	-0.16353	-0.17084	0.0145945	0.15166	0.0641239	0.0930661	0.0927712	1	0.17602	0.23311	0.72718	0.88624	0.04962	0.93105	Zinc finger matrin-type protein 4
NM_007246.2	IOH10632	kelch-like 2, Mayven (Drosophila) (KLHL2)	1	12	5	21745	0	0	0	0	0	0	86	952	1023	690	1.07458	0.72479	0.274917	752	484	0.789916	0.508403	0.306642	-0.16795	0.77581	0.76498	0.83403	0.77583	-0.02269	0.00284	0.11157	0.06669	-0.04041	-0.07065	-0.13305	0.331928	0.0044718	0.0083307	0.0057214	0.0146142	0.131301	0.06578	0.03417	0.00968	0.0041	0.03197	0.30096	kelch-like 2, Mayven (Drosophila) (KLHL2)
NM_022476.1	IOH3844	AKT interacting protein (AKTIP), transcript variant 2	1	12	7	17449.5	0	0	0	0	0	0	95.5	101.5	92	48.5	0.906404	0.477833	0.437853	398.5	13	3.92611	0.128079	1.32486	-0.01188	0.34233	-0.28233	0.00733	-0.88092	-0.83791	0.01573	-0.13589	-0.15785	-0.19422	-0.13331	-0.21268	0.250361	0.0900504	0.174214	0.188944	0.113125	1	0.06664	0.11843	0.53802	0.24785	0.74703	0.65271	AKT interacting protein (AKTIP), transcript variant 2
NM_017825.1	IOH12841	ADP-ribosylhydrolase like 2 (ADPRHL2)	1	12	9	14176.2	0	0	0	0	0	0	34	92	6.5	-7	0.0706522	-0.076087	-38.1838	379.5	-2	4.125	-0.0217391	1.4292	-20.44	0.40156	-0.61089	-0.52913	-0.72252	-2.0022	-0.06774	-0.13866	-0.17847	-0.20753	-0.13667	-0.21521	1	0.0931326	0.346187	0.543163	0.106771	1	0.45754	0.04612	5.98321	-1.81827	0.68009	-13.435	ADP-ribosylhydrolase like 2 (ADPRHL2)
BC019268.1	IOH13177	Protein arginine N-methyltransferase 1	1	12	11	21802.3	0	0	0	0	0	0	79	525.5	577.5	352.5	1.09895	0.67079	0.342148	704.5	99	1.34063	0.188392	1.06572	-2.33346	0.14091	-0.41761	-0.31915	0.60095	0.10544	-0.00666	-0.01253	-0.04076	-0.12133	-0.07907	-0.19814	1	0.016284	0.0371279	0.0316571	0.0177917	1	0.41173	0.29199	0.50814	0.46338	0.09937	0.07142	Protein arginine N-methyltransferase 1
NM_001381.2	IOH2343	docking protein 1, 62kDa (downstream of tyrosine kinase 1) (DOK1)	1	12	13	37905.3	0	0	0	0	0	0	518	586	1553	1041.5	2.65017	1.7773	0.278809	1670.5	721	2.85068	1.23038	0.561487	0.34404	0.72516	0.57789	0.80924	0.81563	0.79549	0.58913	0.00507	0.19451	0.04387	0.09213	-0.09298	0.0063282	0.0099898	0.0046132	0.0028298	0.003516	0.0429465	0.17746	0.03137	0.10472	0.03055	0.04106	0.01373	docking protein 1, 62kDa (downstream of tyrosine kinase 1) (DOK1)
BC009108.1	IOH10191	cDNA clone IMAGE:3451214 (MCM10)	1	12	15	37894.8	0	0	0	0	0	0	126	500	318.5	425	0.637	0.85	0.202574	726.5	154.5	1.453	0.309	0.918195	0.26651	-0.19818	0.02656	-0.36608	0.70354	-0.02131	0.05712	-0.01995	-0.10323	-0.10395	-0.07517	-0.18876	0.123505	0.0217544	0.0576943	0.0247078	0.0160464	0.684256	0.06734	0.44972	0.28195	0.47917	0.05937	0.21511	cDNA clone IMAGE:3451214 (MCM10)
NM_000585.1	IOH21448	interleukin 15 (IL15), transcript variant 3	1	12	17	25715.5	0	0	0	0	0	0	141	506.5	195.5	158	0.385982	0.311945	0.150023	466.5	100.5	0.921027	0.198421	0.912879	-1.85097	-0.84195	0.31327	0.49337	-0.18592	-0.09462	0.07748	-0.01806	-0.13288	-0.16796	-0.12126	-0.19788	0.343386	0.0347812	0.0782819	0.0556637	0.0538325	1	0.60179	0.74689	0.04702	0.02685	0.42593	0.18997	interleukin 15 (IL15), transcript variant 3
BC018404.1	IOH21454	fibroblast growth factor 21 (FGF21)	1	12	19	37210.9	0	0	0	0	0	0	145	3.5	-77	28.5	-22	8.14286	-3.07628	140	49.5	40	14.1429	0.67539	-2.41845	-1.14703	-0.97621	-0.69941	0.53251	-1.00021	0.08291	-0.16441	-0.19861	-0.19902	-0.17912	-0.20651	0.568015	0.688143	0.798078	0.370293	0.160191	1	0.751	25.6579	-0.1653	1.36459	0.0101	0.7571	fibroblast growth factor 21 (FGF21)
NM_152690.1	IOH10343	dolichyl-phosphate mannosyltransferase polypeptide 2, regulatory subunit (DPM2), transcript variant 2	1	12	21	8217.99	0	0	0	0	0	0	130.5	-77.5	-128	-4.5	1.65161	0.0580645	-1.31815	31	4.5	-0.4	-0.0580645	1.05568	-2.88552	-1.36071	-1.71222	-0.20259	-0.86708	-1.28554	0.06323	-0.18798	-0.21091	-0.20692	-0.19844	-0.21412	1	1	1	0.429779	1	1	0.81818	-0.52007	-0.03315	-0.4714	2.14413	3.29983	dolichyl-phosphate mannosyltransferase polypeptide 2, regulatory subunit (DPM2), transcript variant 2
NM_152715.1	IOH21462	Tubulin-specific chaperone cofactor E-like protein	1	13	1	17030.2	0	0	0	0	0	0	60.5	-98.5	940.5	86.5	-9.54822	-0.878173	1.17599	1322	359.5	-13.4213	-3.64975	0.809504	-4.03721	-1.04386	0.40599	0.36538	0.78485	-1.70494	-0.03177	-0.19409	0.04679	-0.18511	0.03037	-0.15409	1	1	0.0113748	0.105706	0.0054609	0.812137	0.40907	-0.1364	0.15262	0.00817	0.04707	0.96182	Tubulin-specific chaperone cofactor E-like protein
BC016486.1	IOH21471	lectin, galactoside-binding, soluble, 8 (galectin 8) (LGALS8)	1	13	3	7731.51	0	0	0	0	0	0	123.5	-109	-150	-46.5	1.37615	0.426606	-0.744891	-56	-38	0.513761	0.348624	-0.270807	-4.39455	-4.22443	-3.35246	-1.64976	-0.54651	-3.028	0.05373	-0.19715	-0.21621	-0.21699	-0.21386	-0.2213	1	1	1	1	1	1	1.13939	-0.90821	-0.18856	-0.38016	-0.05051	-0.07443	lectin, galactoside-binding, soluble, 8 (galectin 8) (LGALS8)
BC001671.1	IOH3723	HD domain containing 2 (HDDC2)	1	13	5	3261.13	0	0	0	0	0	0	51	-122	-112.5	-27	0.922131	0.221311	-0.866776	-35	-37.5	0.286885	0.307377	-0.048766	-4.94421	-1.48955	-3.02951	-0.98001	-0.21224	-2.91167	-0.04466	-0.20092	-0.20717	-0.21232	-0.21014	-0.22121	1	1	1	1	1	1	0.24957	-0.06955	-0.62225	-0.57616	-0.04041	-0.05657	HD domain containing 2 (HDDC2)
NM_020239.2	IOH21482	CDC42 small effector 1 (CDC42SE1), transcript variant 2	1	13	7	37611.1	0	0	0	0	0	0	118	114.5	728	26.5	6.35808	0.231441	1.31487	512.5	68	4.47598	0.593886	1.08289	-0.072	0.16516	-1.82635	-0.20903	-0.79353	-0.48219	0.04627	-0.13211	-0.00446	-0.19949	-0.1131	-0.20338	0.164464	0.0915721	0.0950341	0.278144	0.072298	1	0.13183	0.29025	1.11894	0.56035	0.68296	0.37435	CDC42 small effector 1 (CDC42SE1), transcript variant 2
NM_145028.1	IOH22492	Uncharacterized protein C6orf81	1	13	9	3655.53	0	0	0	0	0	0	34.5	-213	-247.5	-74.5	1.16197	0.349765	-0.75981	-21.5	-42.5	0.100939	0.199531	-0.464039	-25.3211	-15.839	-26.4423	-2.35281	-1.05983	-3.96851	-0.06706	-0.22741	-0.23973	-0.22371	-0.20775	-0.22206	1	1	1	1	1	1	0.5124	-0.18591	-0.27713	-0.02847	-1.94043	-0.14974	Uncharacterized protein C6orf81
NM_005641.2	IOH11381	TAF6 RNA polymerase II, TATA box binding protein (TBP)-associated factor, 80kDa (TAF6), transcript variant 1	1	13	11	34493	0	0	0	0	0	0	334	900.5	817.5	601.5	0.907829	0.667962	0.215271	704.5	124	0.782343	0.137701	0.990888	0.58127	0.48101	0.68852	0.15795	0.71584	0.02516	0.33942	0.09658	0.01713	-0.06163	-0.07907	-0.19392	0.0138043	0.005725	0.0121965	0.0102714	0.0167795	0.859515	0.08468	0.15155	0.02508	0.2645	0.0532	0.15967	TAF6 RNA polymerase II, TATA box binding protein (TBP)-associated factor, 80kDa (TAF6), transcript variant 1
NM_004567.2	IOH10913	6-phosphofructo-2-kinase/fructose-2,6-biphosphatase 4 (PFKFB4)	1	13	13	37891.9	0	0	0	0	0	0	48	465	289	187.5	0.621505	0.403226	0.301244	483.5	24	1.03978	0.0516129	1.28046	-10.5458	0.52736	0.02436	0.46551	-0.0323	-0.41101	-0.04874	-0.03014	-0.11033	-0.16089	-0.11824	-0.21082	1	0.0156122	0.063835	0.0463885	0.0462669	1	0.53033	0.10949	0.27893	0.06411	0.35831	0.05893	6-phosphofructo-2-kinase/fructose-2,6-biphosphatase 4 (PFKFB4)
BC017046.1	IOH11667	annexin A6 (ANXA6)	1	13	15	12066.4	0	0	0	0	0	0	51.5	-105	-134.5	-75	1.28095	0.714286	-0.40165	55.5	-30	-0.528571	0.285714	4.74177	-3.93838	-1.76905	-2.62649	-4.2074	0.09181	-3.26499	-0.04398	-0.19598	-0.21248	-0.22383	-0.1941	-0.21995	1	1	1	1	0.406448	1	0.17849	-0.29631	-0.20503	-0.33941	0.31852	-0.56569	annexin A6 (ANXA6)
NM_024561.1	IOH11647	NMDA receptor regulated 1-like (NARG1L), transcript variant 1	1	13	17	1415.42	0	0	0	0	0	0	62	-88.5	-188	-104	2.12429	1.17514	-0.406829	-119	-4.5	1.34463	0.0508475	-1.31115	-2.57333	-0.57941	-6.25605	-17.2187	-8.58282	-1.83318	-0.02973	-0.19117	-0.22538	-0.23078	-0.22503	-0.21564	1	1	1	1	1	1	0.25091	-0.03995	-0.07522	-0.16318	-0.33276	-4.55691	NMDA receptor regulated 1-like (NARG1L), transcript variant 1
BC012493.1	IOH11147	KIAA1147 (KIAA1147)	1	13	19	9025.31	0	0	0	0	0	0	48	-2	-54	72	27	-36	9.89949	119	61.5	-59.5	-30.75	0.450511	-3.75763	-0.7823	-2.42659	0.28153	-0.48556	-0.56956	-0.04874	-0.16601	-0.19306	-0.18858	-0.18284	-0.20448	1	0.51013	1	0.126996	0.34433	1	0.05893	-31.1127	-2.09513	0.03928	0.73682	0.42541	KIAA1147 (KIAA1147)
BC011014.1	IOH12165	fracture callus 1 homolog (rat) (FXC1)	1	13	21	14779.6	0	0	0	0	0	0	16	-48.5	-218.5	-69	4.50515	1.42268	-0.735391	-77.5	-43.5	1.59794	0.896907	-0.397382	-3.09103	-1.81562	-53.3953	-5.59808	-3.33948	-4.28022	-0.09216	-0.17954	-0.23274	-0.22239	-0.21767	-0.22223	1	1	1	1	1	1	1.06066	-1.76412	-0.57928	-0.81983	-0.70254	-0.17881	fracture callus 1 homolog (rat) (FXC1)
NM_000200.1	IOH12986	histatin 3 (HTN3)	1	14	1	2651.3	0	0	0	0	0	0	24	108.5	108.5	75.5	1	0.695853	0.253636	163	54	1.5023	0.497696	0.710365	-4.82267	0.27395	0.01174	-0.27714	0.25046	-0.34498	-0.08131	-0.13386	-0.15387	-0.18775	-0.17505	-0.20575	1	0.0893038	0.136338	0.168604	0.160191	1	0.58926	0.189	0.21506	0.51511	0.20823	0.2357	histatin 3 (HTN3)
BC008440.1	IOH7416	APAF1 interacting protein (APIP)	1	14	3	32420.8	0	0	0	0	0	0	23	-101.5	-74	-64	0.729064	0.630542	-0.102479	60	-40.5	-0.591133	0.399015	7.28864	-2.45459	-0.84034	-2.10512	-1.85738	-0.02286	-7.05212	-0.08266	-0.19496	-0.19789	-0.22119	-0.1933	-0.22173	1	1	1	1	0.416677	1	0.18446	-0.04877	-0.99377	-0.08839	0.44783	-1.06503	APAF1 interacting protein (APIP)
NM_145306.1	IOH9906	chromosome 10 open reading frame 35 (C10orf35)	1	14	5	23088	0	0	0	0	0	0	88	-60	-12.5	36.5	0.208333	-0.608333	2.88735	78.5	25	-1.30833	-0.416667	0.731019	-0.29094	-0.42054	-1.37459	-0.49584	-0.44151	-0.52643	0.00555	-0.18289	-0.18305	-0.19709	-0.19003	-0.21065	0.331928	0.835124	0.645827	0.293591	0.461716	1	0.09642	-0.18856	-6.73166	0.91052	0.8197	0.22627	chromosome 10 open reading frame 35 (C10orf35)
NM_032359.1	IOH5762	chromosome 3 open reading frame 26 (C3orf26)	1	14	7	37895.4	0	0	0	0	0	0	53	-50	72.5	35.5	-1.45	-0.71	0.484499	224	-12	-4.48	0.24	1.57431	-6.41439	-0.14972	-0.06371	0.14838	0.47794	-1.52104	-0.04195	-0.17998	-0.16256	-0.19733	-0.16423	-0.21691	1	0.576808	0.171646	0.203584	0.0990996	1	0.45362	-0.05657	0.26334	0.01992	0.0947	-0.58926	chromosome 3 open reading frame 26 (C3orf26)
BC005902.1	IOH7553	biliverdin reductase A (BLVRA)	1	14	9	0.75	0	0	0	0	0	0	-20	9.5	1.5	35	0.157895	3.68421	1.29798	13	8	1.36842	0.842105	0.336718	-0.03973	0.02794	-0.68223	-0.23979	-0.78433	-1.10833	-0.14103	-0.16267	-0.17968	-0.19745	-0.20163	-0.21352	1	0.240394	0.373118	0.254979	1	1	-0.35355	1.41421	27.8129	0.56569	3.91628	1.59099	biliverdin reductase A (BLVRA)
BC012124.1	IOH12569	cancer susceptibility candidate 4 (CASC4)	1	14	11	8258.53	0	0	0	0	0	0	38.5	-194	-173	-83.5	0.891753	0.430412	-0.493459	-66	-83	0.340206	0.427835	-0.161353	-149.307	-117.944	-5.83778	-6.87159	-2.8949	-14.8947	-0.06162	-0.22187	-0.22176	-0.22587	-0.21563	-0.22891	1	1	1	1	1	1	0.31223	-0.22598	-0.24524	-0.44882	-0.89995	-0.10223	cancer susceptibility candidate 4 (CASC4)
NM_022780.2	IOH13276	required for meiotic nuclear division 5 homolog A (S. cerevisiae) (RMND5A)	1	14	13	4141.25	0	0	0	0	0	0	19	-11	-93.5	-39	8.5	3.54545	-0.581695	47.5	-10.5	-4.31818	0.954545	2.21688	-3.29039	0.04631	-1.22998	-1.07096	-0.18858	-1.96929	-0.0881	-0.16863	-0.20259	-0.2152	-0.19551	-0.21665	1	0.298265	1	1	0.521698	1	0.74432	-0.51426	-0.14369	-0.25383	0.69966	-1.68359	required for meiotic nuclear division 5 homolog A (S. cerevisiae) (RMND5A)
BC012330.1	IOH13295	basic leucine zipper transcription factor, ATF-like 2 (BATF2)	1	14	15	34216.1	0	0	0	0	0	0	8.5	-76.5	-120.5	-33	1.57516	0.431373	-0.806148	97	3.5	-1.26797	-0.0457516	1.31571	-1.97903	-1.55325	-3.47746	-0.75907	0.11608	-1.09371	-0.10234	-0.18768	-0.2091	-0.21376	-0.18674	-0.21429	1	1	1	0.994083	0.277619	1	1.91335	-0.63778	-0.62789	-0.17142	0.29159	2.6264	basic leucine zipper transcription factor, ATF-like 2 (BATF2)
BC012176.1	IOH13364	naked cuticle homolog 2 (Drosophila) (NKD2)	1	14	17	36697.8	0	0	0	0	0	0	59.5	35	14.5	127.5	0.414286	3.64286	1.1254	266.5	67	7.61429	1.91429	0.845984	-2.10084	0.25418	-0.54093	0.38531	0.38233	-0.67454	-0.03313	-0.15525	-0.17654	-0.17528	-0.1567	-0.20355	1	0.162014	0.315642	0.0737456	0.0841207	1	0.15449	0.12122	2.5846	0.06101	0.15655	0.50658	naked cuticle homolog 2 (Drosophila) (NKD2)
NM_139242.1	IOH21859	mitochondrial methionyl-tRNA formyltransferase (MTFMT)	1	14	19	6485.78	0	0	0	0	0	0	58	1817	1390.5	1091	0.765272	0.60044	0.170686	1244.5	527.5	0.68492	0.290314	0.57223	-8.37917	0.88687	0.74366	0.80123	0.80185	0.65541	-0.03516	0.36325	0.15532	0.05574	0.01664	-0.1257	1	0.001364	0.005115	0.0026146	0.0060341	0.0789062	0.8534	0.01245	0.03611	0.035	0.0392	0.04692	mitochondrial methionyl-tRNA formyltransferase (MTFMT)
BC010458.1	IOH9663	NDRG family member 2 (NDRG2)	1	14	21	11186.1	0	0	0	0	0	0	46	-71	-171.5	3	2.41549	-0.0422535	-1.46457	17	39.5	-0.239437	-0.556338	0.563182	-9.72	-0.376	-6.34837	-1.16183	-1.47421	-0.87637	-0.05145	-0.18609	-0.2214	-0.20513	-0.20092	-0.2082	1	0.978626	1	0.728657	1	1	0.33818	-0.05976	-0.32572	14.1421	5.3241	0.66235	NDRG family member 2 (NDRG2)
NM_016614.1	IOH10129	TRAF and TNF receptor associated protein (TTRAP)	1	15	1	10134.4	0	0	1	0	1	0	75.5	3914	31592.5	7545	8.07167	1.9277	0.868944	49113.5	17902	12.5482	4.57384	0.65865	-0.32527	0.86821	0.88389	0.86403	0.85006	0.84557	-0.01142	0.9734	7.43937	1.60314	8.50076	2.8117	0.460969	0.0003282	1.31e-05	6.39e-05	4.7e-06	8.64e-05	0.04683	0.03252	0.03619	0.04049	0.04925	0.04922	TRAF and TNF receptor associated protein (TTRAP)
BC011781.2	IOH13131	chromosome 9 open reading frame 37 (C9orf37)	1	15	3	37904.7	0	0	0	0	0	0	33.5	7	85.5	26	12.2143	3.71429	0.75467	490	60.5	70	8.64286	1.10337	-12.8723	-0.82857	0.1547	-0.89693	-0.8738	-1.72497	-0.06842	-0.16339	-0.15942	-0.19961	-0.11709	-0.20464	1	0.481046	0.142854	0.439435	0.0827204	1	0.23218	10.1015	0.00827	1.79496	0.72154	1.27396	chromosome 9 open reading frame 37 (C9orf37)
NM_002362.2	IOH11259	melanoma antigen family A, 4 (MAGEA4), transcript variant 2	1	15	5	24460	0	0	0	0	0	0	42.5	-59.5	-82	-42	1.37815	0.705882	-0.456198	17.5	-20	-0.294118	0.336134	-21.2132	-11.9295	-1.26729	-1.3574	-0.98003	-0.46048	-2.94088	-0.0562	-0.18274	-0.19981	-0.21592	-0.20083	-0.21826	1	1	1	1	0.866132	1	0.14974	-0.84377	-0.34493	-0.13469	2.06071	-1.27279	melanoma antigen family A, 4 (MAGEA4), transcript variant 2
BC009006.1	IOH10201	transmembrane protein 30A (TMEM30A)	1	15	7	9807.73	0	0	0	0	0	0	30	672.5	776	390	1.1539	0.579926	0.46817	714.5	125	1.06245	0.185874	0.993066	-6.00769	0.75008	0.69465	-0.25884	0.54635	0.18003	-0.07316	0.03025	0.00711	-0.11234	-0.0773	-0.19375	1	0.0079711	0.0131373	0.0262131	0.017884	0.785567	0.18856	0.02839	0.01822	0.43514	0.12173	0.0792	transmembrane protein 30A (TMEM30A)
NM_052837.1	IOH10289	secretory carrier membrane protein 3 (SCAMP3), transcript variant 2	1	15	9	7056.81	0	0	0	0	0	0	29.5	-122.5	-122.5	-25	1	0.204082	-0.934819	-7	-35	0.0571429	0.285714	-0.942809	-8.83985	-3.08411	-3.3638	-0.98319	-0.82777	-4.94045	-0.07384	-0.20107	-0.20958	-0.21184	-0.20518	-0.22079	1	1	1	0.994083	1	1	0.50336	-0.38674	-0.55991	-0.67882	-5.85888	-0.88893	secretory carrier membrane protein 3 (SCAMP3), transcript variant 2
BC011239.1	IOH10245	transcobalamin II; macrocytic anemia (TCN2)	1	15	11	2335.09	0	0	0	0	0	0	43.5	154.5	89.5	79.5	0.579288	0.514563	0.0836813	162.5	73	1.05178	0.472492	0.537461	-21.9209	0.1636	-0.06023	-0.1848	0.53222	-0.4605	-0.05484	-0.12048	-0.15845	-0.18678	-0.17513	-0.20253	1	0.0711323	0.15626	0.153385	0.137965	1	0.66647	0.28833	0.27652	0.43583	0.03046	0.36808	transcobalamin II; macrocytic anemia (TCN2)
thyroglobulin		NA	1	15	13	0	0	0	0	0	0	0	-0.5	-88.5	-128.5	-19.5	1.45198	0.220339	-1.04155	88	51.5	-0.99435	-0.581921	0.370027	-0.51124	-0.61872	-3.07934	-1.61087	0.26413	-0.83184	-0.11456	-0.19118	-0.21103	-0.21052	-0.18834	-0.20617	1	1	1	1	0.274806	1	-12.7279	-0.05593	-0.3907	-2.06693	0.16071	0.61786	NA
P2228		protein kinase C, gamma (PRKCG)	1	15	15	0	0	0	0	0	0	0	7.5	234.5	-120.5	-22	-0.513859	-0.0938166	-0.977544	-42	-58	-0.179104	-0.247335	-0.226274	-0.76853	-3.07761	-1.81671	-2.30703	-0.45975	-13.737	-0.1037	-0.0972	-0.2091	-0.21112	-0.21138	-0.22468	1	1	1	1	1	1	0.65997	2.27058	-0.12323	-2.69986	-0.16836	-0.51204	protein kinase C, gamma (PRKCG)
PV4215		SFRS protein kinase 1 (SRPK1)	1	15	17	0	0	0	0	0	0	0	1	-20.5	51	23	-2.4878	-1.12195	0.535108	46	31.5	-2.2439	-1.53659	0.264595	-0.51518	-1.60868	-0.18269	-0.28657	-0.32019	-0.65472	-0.11252	-0.17139	-0.16774	-0.20033	-0.19578	-0.20955	1	1	0.206712	0.304615	0.576817	1	5.65685	-4.86351	0.44367	0.73785	0.89157	0.42651	SFRS protein kinase 1 (SRPK1)
PV3293		mitogen-activated protein kinase kinase 6 (MAP2K6), transcript variant 2; see catalog number for detailed information on wild-type or point mutant status	1	15	19	0	0	0	0	0	0	0	31.5	27.5	36.5	103	1.32727	3.74545	0.674159	-11.5	-5	-0.418182	-0.181818	-0.557114	-5.99307	-0.86011	-1.11345	0.38434	-1.50986	-2.50863	-0.07112	-0.15742	-0.17124	-0.18115	-0.20598	-0.21572	1	0.400161	0.398784	0.0902605	1	1	0.06734	3.11127	2.73156	0.02746	-5.96429	-7.07107	mitogen-activated protein kinase kinase 6 (MAP2K6), transcript variant 2; see catalog number for detailed information on wild-type or point mutant status
P2227		protein kinase C, alpha (PRKCA); see catalog number for detailed information on wild-type or point mutant status	1	15	21	0	0	0	0	0	0	0	8.5	-111.5	-11.5	169	0.103139	-1.5157	1.62073	7.5	244.5	-0.0672646	-2.19283	1.33003	-2.12285	-3.35435	-1.75146	-2.44393	-0.27787	-1.36183	-0.10234	-0.19787	-0.18281	-0.16533	-0.20261	-0.17354	1	1	0.865739	0.820346	0.866132	0.979529	2.07973	-0.62783	-9.77652	1.67363	2.92271	0.84159	protein kinase C, alpha (PRKCA); see catalog number for detailed information on wild-type or point mutant status
PV3503		pim-1 oncogene (PIM1)	1	16	1	0	0	0	0	0	0	0	19.5	-73.5	-137.5	-62.5	1.87075	0.85034	-0.53033	-45	-19	0.612245	0.258503	-0.574524	-3.52101	-1.45644	-2.28673	-2.14684	-2.7131	-2.55399	-0.08741	-0.18682	-0.2132	-0.22083	-0.21191	-0.21809	1	1	1	1	1	1	0.7615	-0.64457	-0.09771	-0.19233	-1.79134	-1.04205	pim-1 oncogene (PIM1)
PV4678		serine?threonine kinase	1	16	3	9654.25	0	0	0	0	0	0	4.5	60.5	309	30	5.10744	0.495868	1.16391	116	21	1.91736	0.347107	0.980659	-1.49668	-0.20843	-1.92961	-0.28295	-0.09603	-1.53867	-0.10777	-0.14783	-0.10552	-0.19866	-0.18338	-0.21132	1	0.175492	0.283501	0.278144	0.272036	1	3.29983	0.82983	1.41879	0.65997	0.45109	1.68359	serine?threonine kinase
PV4398		CDC42 binding protein kinase alpha (DMPK-like)	1	16	5	163.9	0	0	0	0	0	0	43.5	-60.5	-172.5	-59	2.85124	0.975207	-0.693362	-95	-46	1.57025	0.760331	-0.491464	-13.4357	-0.41016	-4.49525	-2.60519	-3.28836	-6.41509	-0.05484	-0.18303	-0.22164	-0.22	-0.22078	-0.22265	1	0.835124	1	1	1	1	0.30885	-0.17532	-0.10248	-0.40749	-0.29773	-0.4919	CDC42 binding protein kinase alpha (DMPK-like)
NM_005801.2	IOH6916	eukaryotic translation initiation factor 1 (EIF1)	1	16	7	14696.8	0	0	0	0	0	0	178.5	12.5	148	2.5	11.84	0.2	1.36723	214.5	44	17.16	3.52	0.932779	-2.01103	-0.62816	0.12052	-0.16664	0.32837	-1.25731	0.12837	-0.16179	-0.14434	-0.20525	-0.16592	-0.20744	0.273845	0.379855	0.106426	0.378006	0.113125	1	0.71701	4.80833	0.15289	1.41421	0.17472	0.99638	eukaryotic translation initiation factor 1 (EIF1)
NM_017444.2	IOH10035	chromatin accessibility complex 1 (CHRAC1)	1	16	9	12481	0	0	0	0	0	0	56	-33	-75	-5.5	2.27273	0.166667	-1.22097	100.5	-41	-3.04545	1.24242	3.36321	-2.82164	-1.50968	-1.25118	-0.76292	0.39672	-4.06691	-0.03788	-0.17503	-0.19813	-0.20716	-0.18612	-0.22181	1	1	0.926262	0.61747	0.230703	1	0.17678	-2.52844	-0.37712	-3.98551	0.06332	-0.24145	chromatin accessibility complex 1 (CHRAC1)
NM_003420.2	IOH9658	zinc finger protein 35 (ZNF35)	1	16	11	1765.22	0	0	0	0	0	0	60.5	-40.5	-28.5	-37.5	0.703704	0.925926	-0.192847	85	29.5	-2.09877	-0.728395	0.685492	-2.34015	-1.86162	-1.14244	-1.16945	-0.17002	-1.01796	-0.03177	-0.17721	-0.18691	-0.21484	-0.18887	-0.20989	1	1	0.610301	1	0.364771	1	0.19869	-2.35702	-1.96005	-0.35827	0.54905	0.83894	zinc finger protein 35 (ZNF35)
BC016148.1	IOH10092	integral membrane protein 2B (ITM2B)	1	16	13	6428.45	0	0	0	0	0	0	65	-93	-246.5	-92.5	2.65054	0.994624	-0.642445	-4	-20	0.0430108	0.215054	-0.942809	-3.90478	-2.10403	-16.0572	-5.40686	0.08469	-2.62098	-0.02567	-0.19249	-0.23949	-0.22802	-0.20464	-0.21826	1	1	1	1	0.806887	1	0.47866	-0.57785	-0.01434	-0.03822	0	-0.98995	integral membrane protein 2B (ITM2B)
NM_004964.2	IOH3443	histone deacetylase 1 (HDAC1)	1	16	15	7930.73	0	0	0	0	0	0	44	185	418	695.5	2.25946	3.75946	0.352442	248.5	112.5	1.34324	0.608108	0.532779	-7.63648	0.48073	-0.35083	-1.98313	0.40799	-0.75552	-0.05417	-0.1116	-0.07922	-0.03909	-0.15989	-0.19586	1	0.0496866	0.0532661	0.0552237	0.0906196	1	0.09642	0.0688	0.48719	1.09701	0.13943	0.57197	histone deacetylase 1 (HDAC1)
NM_003277.1	IOH3589	claudin 5 (transmembrane protein deleted in velocardiofacial syndrome) (CLDN5)	1	16	17	9148.09	0	0	0	0	0	0	52.5	-153	-218	-59	1.42484	0.385621	-0.811769	-82	-59	0.535948	0.385621	-0.230687	-6.52376	-4.43748	-35.5622	-1.98412	-4.89901	-11.1623	-0.04262	-0.20994	-0.23262	-0.21999	-0.21847	-0.22485	1	1	1	1	1	1	0.44447	-0.16638	-0.28544	-0.21573	-0.98305	-0.21573	claudin 5 (transmembrane protein deleted in velocardiofacial syndrome) (CLDN5)
NM_001014.2	IOH4063	ribosomal protein S10 (RPS10)	1	16	19	18250.4	0	0	0	0	0	0	241	83.5	1956	919	23.4251	11.006	0.510101	2709.5	1495	32.4491	17.9042	0.408506	-1.24074	-0.06368	0.74108	0.81331	0.85153	0.85856	0.2132	-0.14114	0.2917	0.01449	0.27629	0.03787	0.0808357	0.132372	0.0028556	0.0035247	0.0014	0.0109877	0.57507	0.55044	0.05133	0.02462	0.03628	0.01987	ribosomal protein S10 (RPS10)
BC000417.1	IOH3651	single-strand-selective monofunctional uracil-DNA glycosylase 1 (SMUG1)	1	16	21	7257.77	0	0	0	0	0	0	59.5	-53	-108	1.5	2.03774	-0.0283019	-1.45405	284.5	-12.5	-5.36792	0.235849	1.5442	-0.91685	-0.88358	-2.58656	-0.2873	-2.31908	-3.04832	-0.03313	-0.18084	-0.20609	-0.20549	-0.15352	-0.21699	0.883316	1	1	0.411399	1	1	0.01188	-0.69377	-0.53688	5.18545	1.5186	-2.99813	single-strand-selective monofunctional uracil-DNA glycosylase 1 (SMUG1)
NM_012280.1	IOH27897	FtsJ homolog 1 (E. coli) (FTSJ1), transcript variant 1	1	17	1	4.51	0	0	0	0	0	0	8	21	24.5	45	1.16667	2.14286	0.417142	-9	-22	-0.428571	-1.04762	-0.593057	-1.01014	-0.00845	-0.597	-0.08142	-0.51115	-2.18109	-0.10303	-0.15931	-0.17413	-0.19506	-0.20553	-0.21859	1	0.218998	0.306355	0.206715	1	1	0.88388	0.94281	1.93372	0.3457	-2.82843	-0.44998	FtsJ homolog 1 (E. coli) (FTSJ1), transcript variant 1
NM_014239.1	IOH27837	eukaryotic translation initiation factor 2B, subunit 2 beta, 39kDa (EIF2B2)	1	17	3	28309.5	0	0	0	0	0	0	22.5	-97	35.5	-37	-0.365979	0.381443	-68.3537	9.5	-13.5	-0.0979381	0.139175	-8.13173	-5.49092	-1.84492	-0.49901	-1.34903	-0.34377	-1.40643	-0.08334	-0.19365	-0.17147	-0.21471	-0.20225	-0.21716	1	1	0.270492	1	0.881963	1	0.91138	-0.42281	1.25487	-0.49689	2.75399	-0.26189	eukaryotic translation initiation factor 2B, subunit 2 beta, 39kDa (EIF2B2)
NM_018222.2	IOH27894	parvin, alpha (PARVA)	1	17	5	18551.6	0	0	0	0	0	0	45.5	-13	-33	31.5	2.53846	-2.42308	-60.8112	53	-7	-4.07692	0.538462	1.84463	-17.5057	-1.12043	-0.75058	-0.02124	-0.65947	-2.22947	-0.05212	-0.16921	-0.188	-0.19829	-0.19454	-0.21606	1	0.814303	0.493932	0.234592	0.682874	1	0.73042	-5.87443	-0.81424	0.24693	1.25411	-3.83858	parvin, alpha (PARVA)
BC051304.1	IOH28074	tensin 1 (TNS1)	1	17	7	21376.6	0	0	0	0	0	0	33.5	38.5	-18.5	-37.5	-0.480519	-0.974026	-0.479822	18	-21	0.467532	-0.545455	-18.3848	-13.8151	0.20209	-0.32035	-1.22516	0.02597	-3.91321	-0.06842	-0.15423	-0.1845	-0.21484	-0.20074	-0.21842	1	0.162014	0.349853	1	0.631324	1	0.2744	0.23876	-0.26755	-0.39598	0.54997	-1.95296	tensin 1 (TNS1)
NM_004223.1	IOH21743	ubiquitin-conjugating enzyme E2L 6 (UBE2L6), transcript variant 1	1	17	9	130.89	0	0	0	0	0	0	-13.5	2	-9.5	-6.5	-4.75	-3.25	-0.265165	-19.5	2	-9.75	1	-1.73746	0.19976	-1.64428	-0.90049	-2.12561	-0.6885	-1.503	-0.1322	-0.16485	-0.18233	-0.20741	-0.20739	-0.21454	1	1	0.458747	1	1	1	-0.05238	60.8112	-5.43356	-10.7698	-1.41421	9.19239	ubiquitin-conjugating enzyme E2L 6 (UBE2L6), transcript variant 1
NM_004066.1	IOH22566	centrin, EF-hand protein, 1 (CETN1)	1	17	11	12161.9	0	0	0	0	0	0	37.5	-7	-8	-31	1.14286	4.42857	-0.834023	10.5	-29	-1.5	4.14286	-3.01954	-132.336	-0.44863	-0.83997	-1.12716	-0.49898	-3.45711	-0.06298	-0.16747	-0.18197	-0.21328	-0.20208	-0.21978	1	0.407293	0.437338	1	0.968026	1	0.24513	-5.45482	-6.01041	-0.54744	3.29983	-0.73149	centrin, EF-hand protein, 1 (CETN1)
NM_018105.1	IOH10776	THAP domain containing, apoptosis associated protein 1 (THAP1), transcript variant 1	1	17	13	35010.1	0	0	0	0	0	0	56.5	101	-13.5	50	-0.133663	0.49505	2.46034	151	25	1.49505	0.247525	1.01245	-4.20901	0.14867	-0.58338	-0.12616	0.27742	-0.69951	-0.0372	-0.13604	-0.18329	-0.19386	-0.17718	-0.21065	1	0.101568	0.389942	0.200522	0.17061	1	0.33791	0.30805	-1.938	0.39598	0.18731	0.45255	THAP domain containing, apoptosis associated protein 1 (THAP1), transcript variant 1
BC037780.2	IOH27748	Glutamate decarboxylase 1	1	17	15	31181.4	0	0	0	0	0	0	14	118.5	2	63.5	0.0168776	0.535865	1.32785	80.5	14.5	0.679325	0.122363	0.982506	-0.98234	0.44518	-0.99816	-0.26786	-0.42872	-1.12141	-0.09488	-0.13095	-0.17956	-0.19062	-0.18967	-0.21243	1	0.0755474	0.453249	0.188944	0.449796	1	0.20203	0.04177	33.234	0.52337	0.79934	1.21915	Glutamate decarboxylase 1
BC001610.1	IOH4912	zinc finger protein 765 (ZNF765)	1	17	17	37892.5	0	0	0	0	0	0	27	-89	-82.5	-25	0.926966	0.280899	-0.75644	89.5	-8	-1.00562	0.0898876	1.69185	-6.41067	-1.6726	-1.81015	-1.17463	-0.21092	-1.23557	-0.07723	-0.19132	-0.19994	-0.21184	-0.18807	-0.21623	1	1	1	1	0.36054	1	0.52378	-0.4767	-0.60854	-0.9051	0.57675	-0.53033	zinc finger protein 765 (ZNF765)
BC000784.1	IOH4711	baculoviral IAP repeat-containing 5 (survivin) (BIRC5)	1	17	19	37901.2	0	0	0	0	0	0	95	145.5	31.5	45	0.216495	0.309278	0.249567	404.5	45	2.78007	0.309278	1.13106	-1.47218	0.45177	-0.68393	-0.10816	-0.89127	-0.48346	0.01505	-0.12309	-0.17244	-0.19505	-0.13225	-0.20727	0.499826	0.0633886	0.309405	0.20992	0.111665	1	0.35728	0.06318	1.86317	0.37712	0.74994	0.31427	baculoviral IAP repeat-containing 5 (survivin) (BIRC5)
NM_014478.3	IOH59924	DNA-directed RNA polymerase III subunit RPC9	1	17	21	37297.7	0	0	0	0	0	0	21	-113.5	-139.5	-43.5	1.22907	0.38326	-0.741883	405.5	-15	-3.57269	0.132159	1.52286	-3.54557	-1.4646	-4.78745	-1.23405	-2.68403	-1.72441	-0.08538	-0.19845	-0.21368	-0.21628	-0.13207	-0.21742	1	1	1	1	1	1	0.60609	-0.13083	-0.62347	-0.24383	1.56069	-0.56569	DNA-directed RNA polymerase III subunit RPC9
NM_005764.3	IOH58947	PDZK1-interacting protein 1	1	18	1	16608	0	0	0	0	0	0	49	-95	-98	-18.5	1.03158	0.194737	-0.965064	4	-38	-0.0421053	0.4	-1.74697	-7.95345	-2.70888	-2.57202	-0.37953	-0.83522	-4.23845	-0.04738	-0.19307	-0.20367	-0.21028	-0.20322	-0.2213	1	1	1	0.601436	1	1	0.40406	-0.75921	-0.70711	-0.11467	12.0208	-0.44659	PDZK1-interacting protein 1
NM_021644.2	IOH26282	heterogeneous nuclear ribonucleoprotein H3 (2H9) (HNRPH3), transcript variant 2H9A	1	18	3	3215.38	0	0	0	0	0	0	72	-96.5	-26.5	-1	0.274611	0.0103627	-1.31136	48	31.5	-0.497409	-0.326425	0.293516	-0.77365	-0.87562	-1.2463	-0.48535	-0.4165	-1.01994	-0.01616	-0.1935	-0.18643	-0.20609	-0.19543	-0.20955	0.59387	1	0.645827	0.481505	0.603148	1	0.09821	-0.09526	-2.42818	-14.1421	1.00173	0.83057	heterogeneous nuclear ribonucleoprotein H3 (2H9) (HNRPH3), transcript variant 2H9A
BC043498.2	IOH26404	mitochondrial fission regulator 1 (MTFR1)	1	18	5	9220.48	0	0	0	0	0	0	23.5	676	753.5	524.5	1.11464	0.775888	0.253408	595	142.5	0.880178	0.210799	0.867704	-3.5978	0.5201	0.27153	0.60151	0.79707	-0.53087	-0.08199	0.03126	0.00169	-0.08009	-0.09848	-0.19078	1	0.0089186	0.0170323	0.0100982	0.0212038	1	0.39117	0.12761	0.19989	0.08224	0.01188	0.46148	mitochondrial fission regulator 1 (MTFR1)
BC044218.1	IOH26396	MHC class I polypeptide-related sequence B (MICB)	1	18	7	3369.43	0	0	0	0	0	0	11.5	-56	-161	-81.5	2.875	1.45536	-0.463629	-98.5	-78.5	1.75893	1.40179	-0.159798	-1.03548	-2.58523	-5.14402	-5.59013	-3.56642	-37.7495	-0.09827	-0.18172	-0.21887	-0.22539	-0.2214	-0.22815	1	1	1	1	1	1	0.43041	-2.04556	-0.33379	-0.35572	-0.27997	-0.33329	MHC class I polypeptide-related sequence B (MICB)
NM_173642.1	IOH26158	family with sequence similarity 80, member A (FAM80A)	1	18	9	14407.8	0	0	0	0	0	0	25	1889	1750.5	1197.5	0.926681	0.633933	0.265285	1552.5	666.5	0.821863	0.352832	0.564666	-8.20778	0.90502	0.68102	0.90312	0.8778	0.60544	-0.07995	0.3842	0.24215	0.08127	0.07122	-0.1022	1	0.0012598	0.0035683	0.0021046	0.0039004	0.0541299	1.0748	0.00674	0.06988	0.00059	0.01685	0.07957	family with sequence similarity 80, member A (FAM80A)
BC071702.1	IOH61790	Deleted in bladder cancer protein 1	1	18	11	3721.55	0	0	0	0	0	0	26.5	794.5	666.5	492.5	0.838892	0.619887	0.212315	592.5	139.5	0.745752	0.175582	0.87519	-3.69045	0.75944	0.60769	0.46148	0.59788	0.0663	-0.07791	0.06574	-0.0193	-0.08777	-0.09892	-0.19129	1	0.0060778	0.017072	0.0120083	0.0236033	0.736193	0.18678	0.03293	0.0435	0.1364	0.09428	0.15713	Deleted in bladder cancer protein 1
BC087841.1	IOH62571	Ig alpha-1 chain C region	1	18	13	5553.95	0	0	0	0	0	0	40.5	-57.5	-100.5	-18	1.74783	0.313043	-0.984579	-26.5	-7.5	0.46087	0.130435	-0.790296	-25.6673	-0.41025	-1.54623	-1.28162	-0.68082	-2.35118	-0.05891	-0.18216	-0.20427	-0.21016	-0.20864	-0.21615	1	0.794251	1	1	1	1	0.22697	-0.20906	-0.21811	-1.72848	-0.88055	-3.86552	Ig alpha-1 chain C region
BC068602.1	IOH61659	Succinyl-CoA ligase [GDP-forming] subunit beta, mitochondrial	1	18	15	0	0	0	0	0	0	0	0	-9	-24	-33.5	2.66667	3.72222	-0.233653	19.5	-23	-2.16667	2.55556	-17.1726	-2.37333	-0.48672	-0.92096	-1.00825	-0.10712	-4.19431	-0.11388	-0.16805	-0.18583	-0.21388	-0.20048	-0.21876	1	0.429871	0.513062	1	0.672071	1	1	-4.39978	-1.82669	-0.35883	0.90655	-1.84463	Succinyl-CoA ligase [GDP-forming] subunit beta, mitochondrial
BC066254.1	IOH61859	Interleukin-2	1	18	17	12738.8	0	0	0	0	0	0	22	823	848	668.5	1.03038	0.812272	0.167393	669	352.5	0.81288	0.428311	0.438178	-2.76901	0.5893	0.56553	0.81048	0.8051	-1.41046	-0.08403	0.07403	0.02448	-0.04557	-0.08536	-0.15528	1	0.0062665	0.0122689	0.0061043	0.0174741	0.613091	0.32141	0.10482	0.08005	0.01164	0.0148	0.84452	Interleukin-2
BC068536.1	IOH61685	KH domain-containing, RNA-binding, signal transduction-associated protein 3	1	18	19	8978.4	0	0	0	0	0	0	47	-114	-105	-17	0.921053	0.149123	-1.02009	274.5	15.5	-2.40789	-0.135965	1.26304	-6.17187	-2.27714	-1.99303	-1.91646	-2.21612	-0.57041	-0.0501	-0.1986	-0.20536	-0.20992	-0.15529	-0.21226	1	1	1	1	0.949834	1	0.18054	-0.32254	-0.35019	-3.07799	1.48119	0.13686	KH domain-containing, RNA-binding, signal transduction-associated protein 3
NM_001025100.1	IOH61586	Myelin basic protein	1	18	21	0	0	0	0	0	0	0	-13	-23.5	-46.5	28	1.97872	-1.19149	-5.69508	-11.5	15	0.489362	-0.638298	10.7076	0.15032	-0.99159	-0.93682	-0.42087	-1.63713	-0.65161	-0.13153	-0.17227	-0.19126	-0.19914	-0.20598	-0.21234	1	0.814303	0.610301	0.310362	1	1	-0.10879	-2.6178	-0.65388	0.90914	-6.45619	0.28284	Myelin basic protein
BC047438.1	IOH62395	Homer protein homolog 1	1	19	1	37908.2	0	0	0	0	0	0	21	-57	-75	-52	1.31579	0.912281	-0.256117	-54.5	6.5	0.95614	-0.114035	-1.79723	-5.54211	-0.20743	-1.36042	-2.0582	-1.20172	-0.80142	-0.08538	-0.18201	-0.19813	-0.21831	-0.21359	-0.21377	1	0.672543	0.99336	1	1	1	1.14484	-0.04962	-0.45255	-0.40795	-0.42816	0.54393	Homer protein homolog 1
BC064521.1	IOH61569	Cytoplasmic dynein 1 heavy chain 1	1	19	3	3.47	0	0	0	0	0	0	-13.5	11.5	33.5	-41.5	2.91304	-3.6087	-13.2583	33	-2	2.86957	-0.173913	1.59669	-0.21215	0.03729	-1.1214	-2.99501	-0.55982	-0.98707	-0.1322	-0.16208	-0.17196	-0.2158	-0.19809	-0.21521	1	0.233972	0.40793	1	0.779519	1	-0.57616	1.16826	2.93397	-1.31198	1.49992	-1.41421	Cytoplasmic dynein 1 heavy chain 1
NM_004297.1	IOH27303	Guanine nucleotide-binding protein subunit alpha-14	1	19	5	30223	0	0	0	0	0	0	10	635	568.5	383	0.895276	0.60315	0.275708	631	153	0.993701	0.240945	0.862237	-2.51743	0.70564	0.08689	-0.05448	0.56588	-0.075	-0.10031	0.01933	-0.04293	-0.11402	-0.09209	-0.18901	1	0.0089186	0.0279244	0.023693	0.0216906	0.713234	1.9799	0.04454	0.27239	0.34709	0.10982	0.24032	Guanine nucleotide-binding protein subunit alpha-14
NM_001008211.1	IOH57143	Optineurin	1	19	7	31561.9	0	0	1	0	1	1	35	957	36012.5	10619	37.6306	11.0961	0.77012	64779	26844	67.6897	28.0502	0.585532	-26.1725	0.78782	0.98772	0.83499	0.9973	0.89798	-0.06638	0.11302	8.50537	2.34016	11.2773	4.32346	1	0.0044061	9.6e-06	3.3e-05	2.5e-06	3.76e-05	0.40406	0.02956	0.00167	0.05167	0.00024	0.03245	Optineurin
BC026342.1	IOH22235	Guanine nucleotide-binding protein G(z) subunit alpha	1	19	9	24140.3	0	0	0	0	0	0	27	1947.5	1691.5	1122.5	0.868549	0.57638	0.285959	1328.5	588	0.682157	0.301926	0.546426	-6.02498	0.92245	0.84783	0.51628	0.81891	0.68374	-0.07723	0.40121	0.22791	0.06329	0.03152	-0.11547	1	0.0011816	0.0034897	0.0028708	0.0053229	0.0646754	0.4714	0.00109	0.00543	0.14048	0.0346	0.04329	Guanine nucleotide-binding protein G(z) subunit alpha
NM_152618.2	IOH55646	Bardet-Biedl syndrome 12 protein	1	19	11	12038.6	0	0	0	0	0	0	41.5	699.5	490.5	347.5	0.701215	0.496783	0.241328	585.5	100.5	0.837026	0.143674	0.999845	-16.8359	0.75761	-0.16494	-0.71986	0.66373	0.12539	-0.05755	0.0381	-0.06174	-0.12253	-0.10017	-0.19788	1	0.0074625	0.0391205	0.042895	0.0232559	1	0.18743	0.02729	0.39067	0.64097	0.06642	0.06332	Bardet-Biedl syndrome 12 protein
NM_004583.1	IOH29836	RAB5C, member RAS oncogene family (RAB5C), transcript variant 2	1	19	13	19895.8	0	0	0	0	0	0	20.5	-196.5	-154.5	-47.5	0.78626	0.24173	-0.749113	-29	-21.5	0.147583	0.109415	-0.210032	-5.47641	-5699.98	-3.41491	-1.88223	-0.29595	-3.59051	-0.08606	-0.2226	-0.2173	-0.21724	-0.20908	-0.21851	1	1	1	1	1	1	1.20726	-0.21231	-0.15103	-0.46148	-0.24383	-1.61155	RAB5C, member RAS oncogene family (RAB5C), transcript variant 2
NM_000773.2	IOH29616	cytochrome P450, family 2, subfamily E, polypeptide 1 (CYP2E1)	1	19	15	2435.86	0	0	0	0	0	0	14.5	-55	-158	-79.5	2.87273	1.44545	-0.467435	41	-28	-0.745455	0.509091	7.50621	-1.83694	-0.9702	-5.76887	-4.95571	0.28348	-2.51059	-0.0942	-0.18143	-0.21814	-0.2249	-0.19667	-0.21961	1	1	1	1	0.421938	1	0.63396	-0.71996	-0.47439	-0.32909	0.03449	-0.30305	cytochrome P450, family 2, subfamily E, polypeptide 1 (CYP2E1)
BC053898.1	IOH29029	homeobox C8 (HOXC8)	1	19	17	4541.61	0	0	0	0	0	0	22.5	-145.5	-102	-15	0.701031	0.103093	-1.05159	35.5	-16	-0.243986	0.109966	3.73497	-3.30117	-3.17908	-2.48501	-0.4381	0.15577	-1.84653	-0.08334	-0.20777	-0.20464	-0.20944	-0.19765	-0.21758	1	1	1	0.586019	0.480506	1	0.40855	-0.1215	-0.59619	-0.37712	0.2191	-0.61872	homeobox C8 (HOXC8)
NM_016656.1	IOH29784	Ras-related GTP binding B (RRAGB), transcript variant RAGBl	1	19	19	16009	0	0	0	0	0	0	37	221.5	142.5	209	0.643341	0.943567	0.267554	210.5	89	0.950339	0.401806	0.573713	-89.0027	0.59206	0.19289	-0.26811	0.34468	-0.8661	-0.06366	-0.10098	-0.14567	-0.15574	-0.16663	-0.19983	1	0.0386894	0.105197	0.0618968	0.114613	1	0.45866	0.01596	0.08436	0.45336	0.1646	0.6356	Ras-related GTP binding B (RRAGB), transcript variant RAGBl
NM_004235.1	IOH22853	Kruppel-like factor 4 (gut) (KLF4)	1	19	21	7556.61	0	0	0	0	0	0	78	-18.5	-58.5	71	3.16216	-3.83784	14.6513	47.5	24.5	-2.56757	-1.32432	0.451763	-0.18941	0.06572	-0.62768	-0.15892	-0.0783	-0.94743	-0.00802	-0.17081	-0.19415	-0.18883	-0.19551	-0.21074	0.410659	0.322267	0.562266	0.164033	0.487025	1	0.03626	-0.11467	-0.08461	0.41829	0.5508	0.77926	Kruppel-like factor 4 (gut) (KLF4)
BC026283.1	IOH14204	apolipoprotein H (beta-2-glycoprotein I) (APOH)	1	20	1	8509.87	0	0	0	0	0	0	24.5	91.5	82.5	53.5	0.901639	0.584699	0.30156	74.5	-11.5	0.814208	-0.125683	1.93051	-3.62411	-0.71189	-0.39586	-0.08988	0.09311	-3.46506	-0.08063	-0.1388	-0.16014	-0.19302	-0.19073	-0.21682	1	0.202853	0.195449	0.188944	0.340449	1	0.31748	1.21329	0.69425	0.35686	0.31322	-4.11967	apolipoprotein H (beta-2-glycoprotein I) (APOH)
BC017865.1	IOH13793	Fc fragment of IgG, low affinity IIIa, receptor (CD16a) (FCGR3A)	1	20	3	10715.2	0	0	0	0	0	0	35.5	159.5	18.5	68.5	0.115987	0.429467	0.812766	137	-12.5	0.858934	-0.0783699	1.69819	-20.5761	0.53293	-0.51616	0.02316	0.03079	-3.11839	-0.0657	-0.11902	-0.17557	-0.18943	-0.17966	-0.21699	1	0.0557301	0.30335	0.151381	0.216378	1	0.13943	0.0133	2.02577	0.25807	0.35097	-3.11127	Fc fragment of IgG, low affinity IIIa, receptor (CD16a) (FCGR3A)
NM_002195.1	IOH12347	insulin-like 4 (placenta) (INSL4)	1	20	5	1150.75	0	0	0	0	0	0	32	-231	-213	-93.5	0.922078	0.404762	-0.551382	-90.5	-14	0.391775	0.0606061	-1.03529	-7.63648	-6.57495	-20.3794	-5.93537	-2.34784	-1.82197	-0.07045	-0.23264	-0.23141	-0.22826	-0.21998	-0.21724	1	1	1	1	1	1	0.13258	-0.14693	-0.16599	-0.05294	-0.19533	-0.80812	insulin-like 4 (placenta) (INSL4)
BC005914.1	IOH7475	Sp2 transcription factor (SP2)	1	20	7	14136.8	0	0	0	0	0	0	22	-62	-102.5	-76	1.65323	1.22581	-0.209953	-5	-9.5	0.0806452	0.153226	-0.438894	-1.97352	-1.35678	-2.54842	-2.54273	-0.01287	-2.45665	-0.08402	-0.18346	-0.20476	-0.22407	-0.20482	-0.21648	1	1	1	1	0.866132	1	0.12856	-0.84397	-0.61398	-0.03722	-0.84853	-3.05172	Sp2 transcription factor (SP2)
NM_016464.1	IOH7268	transmembrane protein 138 (TMEM138)	1	20	9	10803.3	0	0	0	0	0	0	26	-46	-80.5	-28	1.75	0.608696	-0.684297	5	-25	-0.108696	0.543478	-2.12132	-5.79312	-0.79594	-1.23471	-1.84521	-0.39828	-4.94029	-0.07859	-0.17882	-0.19945	-0.21256	-0.20305	-0.2191	1	0.926936	0.958931	1	0.968026	1	0.54393	-0.79934	-0.28987	-1.41421	5.37401	-2.03647	transmembrane protein 138 (TMEM138)
BC026330.1	IOH11319	Membrane-bound transcription factor site-1 protease	1	20	11	2031.56	0	0	0	0	0	0	6.5	38	109.5	52.5	2.88158	1.38158	0.497594	119.5	-14.5	3.14474	-0.381579	1.80481	-0.44301	0.01038	-0.23503	-0.27519	0.26354	-2.31707	-0.10506	-0.15437	-0.15363	-0.19326	-0.18276	-0.21733	1	0.183963	0.155163	0.213199	0.214441	1	0.32636	0.63267	0.4714	0.55222	0.18343	-1.41421	Membrane-bound transcription factor site-1 protease
BC030702.1	IOH22356	microcephaly, primary autosomal recessive 1 (MCPH1)	1	20	13	23083.3	0	0	0	0	0	0	60	709	764.5	523	1.07828	0.737659	0.265268	977	82.5	1.378	0.116361	1.19397	-0.96971	0.71564	0.35634	0.55059	0.80566	-1.17592	-0.03245	0.04086	0.00434	-0.08045	-0.03078	-0.20093	0.883316	0.0074625	0.0159372	0.0104132	0.0092227	1	0.02357	0.04588	0.16371	0.10275	0.0304	0.83139	microcephaly, primary autosomal recessive 1 (MCPH1)
NM_021104.1	IOH13630	ribosomal protein L41 (RPL41), transcript variant 1	1	20	15	16060.1	0	0	0	0	0	0	95	182	132.5	104	0.728022	0.571429	0.170423	321.5	60	1.76648	0.32967	0.969376	0.0909	0.0394	-0.0632	0.03629	0.67351	-0.79453	0.01505	-0.11247	-0.14808	-0.18091	-0.14696	-0.20474	0.243201	0.0656668	0.126161	0.108061	0.0563364	1	0.04466	0.37298	0.30419	0.27196	0.02419	0.58926	ribosomal protein L41 (RPL41), transcript variant 1
BC033010.1	IOH22257	acrosin binding protein (ACRBP)	1	20	17	2406.9	0	0	0	0	0	0	43	135.5	-29.5	51	-0.217712	0.376384	5.29508	20	1	0.147601	0.00738007	1.27953	-8.51525	0.19241	-0.64615	-0.4543	-0.47694	-2.10975	-0.05553	-0.126	-0.18715	-0.19361	-0.20039	-0.21471	1	0.0785189	0.453249	0.242443	0.850723	1	0.06578	0.26614	-0.74306	0.7487	1.90919	32.5269	acrosin binding protein (ACRBP)
BC050456.1	IOH26721	thrombospondin 4 (THBS4)	1	20	19	0	0	0	0	0	0	0	2.5	7.5	46	-28	6.13333	-3.73333	5.81399	51	20	6.8	2.66667	0.617474	-0.16091	-0.21042	-0.01986	-1.15173	-0.84972	-0.74524	-0.11049	-0.16325	-0.16895	-0.21256	-0.19489	-0.21149	1	0.289409	0.195449	1	0.806887	1	0.28284	3.86552	0.12298	-0.70711	1.52513	0.49497	thrombospondin 4 (THBS4)
BC002557.2	IOH4034	GATA binding protein 2 (GATA2)	1	20	21	9451.55	0	0	0	0	0	0	57.5	-144.5	-170	-44.5	1.17647	0.307958	-0.82743	6	-16.5	-0.0415225	0.114187	-3.03046	-1.33102	-5.14033	-7.74749	-2.18667	-1.79526	-2.35936	-0.03585	-0.20747	-0.22104	-0.21652	-0.20287	-0.21767	1	1	1	1	1	1	0.03689	-0.36701	-0.51577	-0.71505	16.2635	-1.15708	GATA binding protein 2 (GATA2)
NM_183059.1	IOH39968	retinal degeneration 3 (RD3)	1	21	1	11550.9	0	0	0	0	0	0	23.5	31.5	-30	0	-0.952381	0	-1.41421	29	-7	0.920635	-0.222222	2.31417	-4.183	0.14037	-0.89378	-0.84559	-0.5469	-3.83531	-0.08199	-0.15626	-0.18727	-0.20585	-0.1988	-0.21606	1	0.179653	0.526439	0.601436	0.806887	1	0.51152	0.38161	-1.27279	1	1.60928	-8.88934	retinal degeneration 3 (RD3)
NM_207331.1	IOH40118	glucuronidase, beta pseudogene 1 (GUSBP1)	1	21	3	2988.36	0	0	0	0	0	0	13	21.5	59.5	-23	2.76744	-1.06977	3.19651	54.5	-21	2.53488	-0.976744	3.18726	-3.27893	-0.01587	-0.85792	-0.65862	0.25752	-2.60904	-0.09624	-0.15917	-0.16569	-0.21136	-0.19428	-0.21843	1	0.218998	0.294596	0.772465	0.37346	1	1.74057	0.95377	1.53306	-0.36893	0.11677	-0.87547	glucuronidase, beta pseudogene 1 (GUSBP1)
NM_003045.3	IOH39804	solute carrier family 7 (cationic amino acid transporter, y+ system), member 1 (SLC7A1)	1	21	5	3184.11	0	0	0	0	0	0	9.5	-156.5	-164.5	-69	1.05112	0.440895	-0.578404	-47.5	-31	0.303514	0.198083	-0.297255	-0.89264	-4.01117	-3.24779	-2.8425	-1.04341	-5.58611	-0.10099	-0.21097	-0.21971	-0.22239	-0.21236	-0.22012	1	1	1	1	1	1	0.52103	-0.08585	-0.03009	-0.22545	-0.49125	-1.55107	solute carrier family 7 (cationic amino acid transporter, y+ system), member 1 (SLC7A1)
NM_001001953.1	IOH28551	olfactory receptor, family 10, subfamily G, member 9 (OR10G9)	1	21	7	3635.84	0	0	0	0	0	0	32.5	29	46.5	-19.5	1.60345	-0.672414	3.45697	73.5	52	2.53448	1.7931	0.242276	-8.80731	0.1967	-0.1023	-0.70962	-0.92142	-1.35039	-0.06977	-0.15698	-0.16882	-0.21052	-0.19091	-0.20609	1	0.177554	0.203397	0.750081	0.693939	1	0.1523	0.24383	0.28893	-0.61645	1.31801	1.03346	olfactory receptor, family 10, subfamily G, member 9 (OR10G9)
NM_003605.3	IOH42213	O-linked N-acetylglucosamine (GlcNAc) transferase (UDP-N-acetylglucosamine:polypeptide-N-acetylglucosaminyl transferase) (OGT), transcript variant 3, mRNA.	1	21	9	10082.8	0	0	0	0	0	0	16	-143	-114.5	-117	0.800699	0.818182	-0.0152723	-65.5	-62	0.458042	0.433566	-0.0388215	-1.16256	-6.19834	-1.85394	-40.0825	-1.72081	-16	-0.09216	-0.20704	-0.20765	-0.2339	-0.21554	-0.22536	1	1	1	1	1	1	0.17678	-0.52415	-0.19144	-0.03626	-0.44262	-0.29653	O-linked N-acetylglucosamine (GlcNAc) transferase (UDP-N-acetylglucosamine:polypeptide-N-acetylglucosaminyl transferase) (OGT), transcript variant 3, mRNA.
NM_020163.1	IOH42833	Semaphorin-3G	1	21	11	1290.32	0	0	0	0	0	0	31	55	-9.5	17.5	-0.172727	0.318182	4.77297	101.5	-54.5	1.84545	-0.990909	4.69399	-8.82707	-0.29391	-0.24734	-0.93899	0.15806	-6.72521	-0.07181	-0.14943	-0.18233	-0.20165	-0.18595	-0.22409	1	0.195442	0.315642	0.504842	0.261365	1	0.31934	1.00281	-0.37216	2.46477	0.25776	-0.06487	Semaphorin-3G
NM_024569.3	IOH43374	Myelin protein zero-like protein 1	1	21	13	2512.31	0	0	0	0	0	0	21.5	-132	-201	-94.5	1.52273	0.715909	-0.509691	-47	-52.5	0.356061	0.397727	-0.0781726	-2.78336	-5.36473	-12.2165	-7.62682	-1.18472	-10.9283	-0.0847	-0.20383	-0.22852	-0.22851	-0.21226	-0.22375	1	1	1	1	1	1	0.36178	-0.63211	-0.20404	-0.14217	-0.60179	-0.71384	Myelin protein zero-like protein 1
NM_173700.1	IOH43271	BCoR-like protein 2	1	21	15	14069.6	0	0	0	0	0	0	30.5	1927.5	1450.5	1084.5	0.752529	0.562646	0.204182	1364	676.5	0.707652	0.350973	0.476487	-7.3234	0.87378	0.45749	0.68507	0.878	0.20317	-0.07248	0.3954	0.16979	0.05418	0.03782	-0.10051	1	0.0012329	0.0055086	0.0027996	0.004932	0.065292	0.25502	0.01871	0.14868	0.07759	0.01348	0.22891	BCoR-like protein 2
NM_019083.1	IOH42080	coiled-coil domain containing 76, mRNA (cDNA clone MGC:87928 IMAGE:5104751), complete cds	1	21	17	12865.5	0	0	0	0	0	0	14	25	-36.5	23	-1.46	0.92	-6.23302	100.5	73.5	4.02	2.94	0.219447	-0.98234	0.20135	-0.74936	-0.6281	0.29297	-0.64369	-0.09488	-0.15815	-0.18884	-0.20033	-0.18612	-0.20245	1	0.183963	0.506563	0.378006	0.244144	1	0.20203	0.22627	-0.67805	1.41421	0.14775	0.49065	coiled-coil domain containing 76, mRNA (cDNA clone MGC:87928 IMAGE:5104751), complete cds
NM_001012337.1	IOH42173	Ropporin-1B	1	21	19	21536.4	0	0	0	0	0	0	40.5	-81.5	-183.5	-59.5	2.25153	0.730061	-0.721656	-42	-20.5	0.515337	0.251534	-0.486489	-27.3643	-1.70122	-4.97047	-1.5024	-1.57352	-3.34168	-0.05891	-0.18914	-0.2243	-0.22011	-0.21138	-0.21835	1	1	1	1	1	1	0.26189	-0.61601	-0.02697	-0.05942	-1.0775	-1.55219	Ropporin-1B
NM_007066.3	IOH42371	cAMP-dependent protein kinase inhibitor gamma	1	21	21	14167.5	0	0	0	0	0	0	-1.5	-111	-184.5	-77.5	1.66216	0.698198	-0.577561	-75	-9.5	0.675676	0.0855856	-1.09622	-0.90262	-2.31103	-5.65589	-4.39148	-2.18196	-1.58876	-0.11592	-0.19773	-0.22453	-0.22442	-0.21723	-0.21648	1	1	1	1	1	1	-8.01388	-0.36948	-0.07282	-0.30109	-0.41484	-1.11648	cAMP-dependent protein kinase inhibitor gamma
NM_018201.2	IOH41097	TBC1 domain family member 13	1	22	1	16239.1	0	0	0	0	0	0	39.5	8.5	28	-20	3.29412	-2.35294	8.48528	83.5	5.5	9.82353	0.647059	1.23942	-57.5876	-0.12171	-0.56716	-0.42428	0.01738	-1.20243	-0.06027	-0.16296	-0.17329	-0.21064	-0.18914	-0.21395	1	0.268922	0.294596	0.634154	0.32919	1	0.41173	2.74524	1.66675	-0.14142	0.38108	2.44273	TBC1 domain family member 13
BC038104.2	IOH27177	regulator of chromosome condensation (RCC1) and BTB (POZ) domain containing protein 1 (RCBTB1)	2	2	11	2781.61	0	0	0	0	0	0	42.5	316.5	89.5	43.5	0.28278	0.137441	0.489126	124	21	0.391785	0.0663507	1.00458	-2.9764	-0.2832	0.01336	-0.89547	0.11295	-19.7586	-0.0562	-0.07334	-0.15846	-0.19542	-0.18196	-0.21132	1	0.0413591	0.210109	0.341687	0.214441	1	0.21629	0.48928	0.89277	1.25166	0.2281	0.20203	regulator of chromosome condensation (RCC1) and BTB (POZ) domain containing protein 1 (RCBTB1)
NM_021038.3	IOH26398	muscleblind-like (Drosophila) (MBNL1), transcript variant 1	2	2	13	15566.7	0	0	0	0	0	0	165.5	86.5	-144	65	-1.66474	0.751445	-3.7414	60	27	0.693642	0.312139	0.536426	-1.22045	-0.58069	-0.11755	-0.01637	-0.7165	-17.0021	0.11074	-0.14026	-0.21477	-0.19026	-0.1933	-0.21031	0.19059	0.167593	1	0.157516	0.612327	1	0.55116	0.94008	-0.07857	0.26109	1.1078	0.4714	muscleblind-like (Drosophila) (MBNL1), transcript variant 1
NM_002558.2	IOH26134	purinergic receptor P2X, ligand-gated ion channel, 1 (P2RX1)	2	2	15	7205.65	0	0	0	0	0	0	71	160.5	106.5	79.5	0.663551	0.495327	0.205289	139	48	0.866044	0.299065	0.6882	-0.34659	0.17201	0.20642	0.00551	-0.01875	-12.3009	-0.01752	-0.11873	-0.15435	-0.18679	-0.1793	-0.20676	0.651172	0.0661371	0.163093	0.13498	0.208784	1	0.11951	0.24231	0.5378	0.25794	0.32557	1.0312	purinergic receptor P2X, ligand-gated ion channel, 1 (P2RX1)
NM_175733.2	IOH26388	synaptotagmin IX (SYT9)	2	2	17	5921.12	0	0	0	0	0	0	68	194	-152	16	-0.783505	0.0824742	-1.74697	23.5	31.5	0.121134	0.162371	0.205704	-0.96402	-0.02901	-0.87433	-0.07526	-0.07449	-17.674	-0.02159	-0.10898	-0.2167	-0.20201	-0.19977	-0.20955	0.988911	0.0616503	1	0.288302	0.576817	1	0.22877	0.37178	-0.35355	0.17678	0.39117	1.5489	synaptotagmin IX (SYT9)
NM_002697.2	IOH3841	POU class 2 homeobox 1 (POU2F1)	2	2	19	2093.59	0	0	0	0	0	0	33.5	-99	-374	-37.5	3.77778	0.378788	-1.15646	-197.5	-63.5	1.99495	0.641414	-0.726071	-4.59074	-2.57878	-3.80035	-0.78833	-5.58394	-11.4472	-0.06842	-0.19423	-0.27024	-0.21484	-0.23894	-0.22561	1	1	1	1	1	1	0.02111	-0.27141	-0.02269	-0.01886	-0.30432	-0.36747	POU class 2 homeobox 1 (POU2F1)
BC011761.2	IOH13919	ilvB (bacterial acetolactate synthase)-like (ILVBL)	2	2	21	10134.9	0	0	0	0	0	0	31.5	23.5	-82	-15.5	-3.48936	-0.659574	-0.964566	84.5	-10.5	3.59574	-0.446809	1.81554	-7.13199	-0.81764	0.22748	-2.40513	0.13574	-442.537	-0.07113	-0.15859	-0.19981	-0.20956	-0.18896	-0.21665	1	0.327414	0.798078	1	0.28632	1	0.02245	2.67798	-0.06899	-4.1514	0.17573	-2.49171	ilvB (bacterial acetolactate synthase)-like (ILVBL)
NM_014741.2	IOH3624	KIAA0652 (KIAA0652)	2	3	1	26703.5	0	0	0	0	0	0	149.5	76	-88	-6	-1.15789	-0.0789474	-1.23368	-10	31.5	-0.131579	0.414474	2.72976	-1.99597	-0.48191	0.17371	-0.83855	-0.41577	-15.891	0.08902	-0.14332	-0.20126	-0.20729	-0.20571	-0.20955	0.499826	0.169517	0.91055	0.61747	1	1	0.74258	0.89319	-0.09642	-3.53553	-1.27279	0.78567	KIAA0652 (KIAA0652)
BC002701.2	IOH5296	ATM/ATR-Substrate Chk2-Interacting Zn2+-finger protein (ASCIZ)	2	3	3	18542.3	0	0	0	0	0	0	45	63	-104.5	-12	-1.65873	-0.190476	-1.12287	9	-6	0.142857	-0.0952381	7.07107	-3.01359	0.05	-1.29422	-2.52253	-2.56122	-254.337	-0.0528	-0.1471	-0.20524	-0.20872	-0.20234	-0.21589	1	0.136482	1	1	1	1	0.28284	0.33672	-1.10295	-6.01041	14.7707	-8.01388	ATM/ATR-Substrate Chk2-Interacting Zn2+-finger protein (ASCIZ)
NM_032354.1	IOH6348	Transmembrane protein 107	2	3	5	37910.5	0	0	0	0	0	0	193.5	-2	-223	-54	111.5	27	-0.862823	-26	-55.5	13	27.75	-0.511893	-2.14714	-0.67163	-0.61614	-2.0519	-1.0964	-12.3104	0.14874	-0.16601	-0.23382	-0.21879	-0.20855	-0.22426	0.38156	0.379855	1	1	1	1	0.84414	-19.799	0	-0.26189	-1.25104	-0.0637	Transmembrane protein 107
NM_174896.2	IOH23052	chromosome 1 open reading frame 162 (C1orf162)	2	3	7	9.77	0	0	0	0	0	0	-10.5	2.5	-76	40	-30.4	16	-4.55691	-40	8	-16	3.2	-2.12132	-0.5158	-0.48631	-0.46704	-1.20997	-1.61076	-36.9312	-0.12813	-0.1647	-0.19837	-0.19626	-0.21102	-0.21352	1	0.322267	1	0.44942	1	1	-0.74078	12.7279	-0.87458	1.69706	-1.0253	1.41421	chromosome 1 open reading frame 162 (C1orf162)
NM_002964.3	IOH7407	S100 calcium binding protein A8 (S100A8)	2	3	9	37908.7	0	0	0	0	0	0	19.5	-99.5	-376.5	-66.5	3.78392	0.668342	-0.98963	-155	-45.5	1.55779	0.457286	-0.772351	-4.26624	-2.57364	-5.67583	-2.59692	-28.9078	-15.72	-0.08741	-0.19438	-0.27084	-0.22179	-0.23141	-0.22257	1	1	1	1	1	1	0.10879	-0.26294	-0.10705	-0.13823	-0.20985	-0.01554	S100 calcium binding protein A8 (S100A8)
NM_006555.2	IOH5843	YKT6 v-SNARE homolog (S. cerevisiae) (YKT6)	2	3	11	37519.6	0	0	0	0	0	0	34.5	-64	-301.5	-46	4.71094	0.71875	-1.0398	-53	-51	0.828125	0.796875	-0.0271964	-6.12856	-1.53834	-11.1049	-1.59881	-1.33864	-15.2987	-0.06706	-0.18405	-0.25276	-0.21687	-0.21333	-0.2235	1	1	1	1	1	1	0.18446	-0.53033	-0.21342	-0.27669	-0.40025	-0.49913	YKT6 v-SNARE homolog (S. cerevisiae) (YKT6)
NM_023932.1	IOH4371	delta-like 2 homolog (Drosophila) (DLK2), transcript variant 1	2	3	13	21903	0	0	0	0	0	0	134	102	-101	-29	-0.990196	-0.284314	-0.783257	101	19	0.990196	0.186275	0.966379	-3.04553	0.42853	-0.62581	-2.26424	0.30475	-20.9404	0.06799	-0.13575	-0.20439	-0.2128	-0.18603	-0.21166	1	0.0836512	1	1	0.228571	1	0.99206	0	-0.6581	-1.56051	0.05601	0.07443	delta-like 2 homolog (Drosophila) (DLK2), transcript variant 1
NM_004710.2	IOH3613	synaptogyrin 2 (SYNGR2)	2	3	15	17893.7	0	0	0	0	0	0	20.5	-104.5	-294.5	-41.5	2.81818	0.397129	-1.06487	-43.5	-70.5	0.416268	0.674641	-0.334945	-10.2067	-2.37481	-6.92198	-1.33226	-0.73192	-9.82484	-0.08605	-0.19583	-0.25106	-0.2158	-0.21165	-0.2268	1	1	1	1	1	1	0.65537	-0.15563	-0.13686	-0.25558	-0.17881	-0.27081	synaptogyrin 2 (SYNGR2)
BC000395.1	IOH3542	LETM1 domain-containing protein 1	2	3	17	17188.3	0	0	0	0	0	0	33.5	416.5	172.5	77.5	0.414166	0.186074	0.537401	585.5	294	1.40576	0.705882	0.468725	-5.25366	-1.21691	-0.19434	-0.02786	0.30994	-3.503	-0.06842	-0.04424	-0.13844	-0.18727	-0.10016	-0.16517	1	0.0591739	0.15626	0.140138	0.0275511	0.803133	0.06332	0.90829	0.82393	0.28284	0.19927	0.85622	LETM1 domain-containing protein 1
BC001788.1	IOH4396	signal peptide peptidase-like 2B (SPPL2B)	2	3	19	35454.9	0	0	0	0	0	0	164	100.5	-70	47	-0.696517	0.467662	-7.19404	172.5	24	1.71642	0.238806	1.06876	-1.57018	0.0323	0.13332	-0.052	0.02838	-18.5124	0.1087	-0.13619	-0.19692	-0.19458	-0.17336	-0.21082	0.265663	0.104322	0.749502	0.194604	0.163983	1	0.64674	0.34476	-0.24244	0.27081	0.29924	0.4714	signal peptide peptidase-like 2B (SPPL2B)
BC056257.1	IOH29441	adaptor-related protein complex 3, mu 2 subunit (AP3M2)	2	3	21	4267.68	0	0	0	0	0	0	35	27.5	-157.5	85.5	-5.72727	3.10909	-4.77297	8.5	-10.5	0.309091	-0.381818	-13.435	-4.33477	-0.46951	-0.4593	-0.48669	-0.31525	-415.165	-0.06637	-0.15742	-0.21802	-0.18535	-0.20243	-0.21665	1	0.250535	1	0.170962	0.793026	1	0.08081	1.56849	-0.16611	0.63681	1.91335	-1.14484	adaptor-related protein complex 3, mu 2 subunit (AP3M2)
BC038934.1	IOH27574	gap junction protein, beta 6 (GJB6)	2	4	1	0	0	0	0	0	0	0	13.5	20.5	-122	14	-5.95122	0.682927	-1.78086	-3.5	9.5	-0.170732	0.463415	3.06413	-3.50269	-0.08835	-0.92982	-0.64348	-1.10773	-37.8716	-0.09556	-0.15947	-0.20946	-0.20249	-0.20455	-0.21327	1	0.213409	1	0.411399	1	1	0.68092	0.79334	-0.62596	1.81827	-13.9401	3.79605	gap junction protein, beta 6 (GJB6)
BC040516.1	IOH27501	SH3-domain GRB2-like (endophilin) interacting protein 1 (SGIP1)	2	4	3	1.16	0	0	0	0	0	0	36.5	65	55.5	-33.5	0.853846	-0.515385	5.72114	-7	-22	-0.107692	-0.338462	-0.73149	-7.31991	0.15093	0.51802	-1.366	-0.56775	-48.5921	-0.06434	-0.14652	-0.16665	-0.21388	-0.20518	-0.2186	1	0.127174	0.179525	1	1	1	0.40683	0.21757	0.0637	-0.52769	-3.03046	-0.57854	SH3-domain GRB2-like (endophilin) interacting protein 1 (SGIP1)
BC036923.1	IOH25928	chromosome 9 open reading frame 150 (C9orf150)	2	4	5	37911	0	0	0	0	0	0	170.5	673	683	349	1.01486	0.518574	0.457701	685	431	1.01783	0.640416	0.321873	-1.55723	0.64604	-1.46834	-1.03446	-0.68148	-2.25506	0.11752	0.03039	-0.01531	-0.12217	-0.08253	-0.14201	0.243201	0.008382	0.105197	0.0539346	0.0408228	0.287056	0.65112	0.07145	1.13675	0.76992	0.60491	0.63656	chromosome 9 open reading frame 150 (C9orf150)
NM_173545.1	IOH26160	chromosome 2 open reading frame 13 (C2orf13)	2	4	7	37186	0	0	0	0	0	0	254	702.5	89	89	0.12669	0.12669	0	345.5	117	0.491815	0.166548	0.698698	0.57118	0.55772	0.02731	-0.12874	0.36999	-5.1826	0.23084	0.03897	-0.15857	-0.18451	-0.1427	-0.1951	0.0250291	0.0081933	0.2084	0.133324	0.0581946	1	0.08352	0.10971	0.87395	0.36547	0.1494	0.48349	chromosome 2 open reading frame 13 (C2orf13)
BC040949.1	IOH26268	myocyte enhancer factor 2D (MEF2D)	2	4	9	33235.7	0	0	0	0	0	0	53	13	-134.5	-82.5	-10.3462	-6.34615	-0.33889	-55.5	6	-4.26923	0.461538	-1.75705	-2.26529	-0.14645	-0.20343	-10.4581	-1.09997	-47.1138	-0.04195	-0.16165	-0.21248	-0.22563	-0.21377	-0.21387	1	0.23715	1	1	1	1	0.3202	1.30543	-0.15246	-0.72853	-0.21659	6.12826	myocyte enhancer factor 2D (MEF2D)
BC039729.1	IOH26128	RIO kinase 3 (yeast) (RIOK3)	2	4	11	10583.8	0	0	0	0	1	0	209	7146.5	10587.5	3969	1.48149	0.555377	0.64301	18390	8085	2.57329	1.13132	0.550462	-1.16759	0.82745	0.91918	0.90352	0.89092	0.80525	0.16977	1.91392	2.37343	0.74575	3.05544	1.152	0.113956	0.0001047	0.000111	0.0002198	3.26e-05	0.0004142	0.57516	0.05175	0.02224	0.02245	0.03384	0.03988	RIO kinase 3 (yeast) (RIOK3)
BC041157.1	IOH26254	thromboxane A synthase 1 (platelet, cytochrome P450, family 5, subfamily A) (TBXAS1)	2	4	13	6994.85	0	0	0	0	0	0	55	852.5	1842	894	2.1607	1.04868	0.490013	1712	868.5	2.00821	1.01877	0.462271	-0.3585	0.83585	0.71406	0.65009	0.54215	0.01826	-0.03923	0.08261	0.26421	0.0085	0.0995	-0.06804	1	0.0052193	0.003306	0.0040064	0.0038351	0.0341071	0.02571	0.00581	0.08061	0.08384	0.13547	0.09689	thromboxane A synthase 1 (platelet, cytochrome P450, family 5, subfamily A) (TBXAS1)
NM_203454.1	IOH10788	Putative C->U-editing enzyme APOBEC-4	2	4	15	8103.32	0	0	0	0	0	0	69.5	24	-64	100	-2.66667	4.16667	6.44253	72	8.5	3	0.354167	1.11556	-0.44426	-0.19221	-0.14806	-0.13023	-0.21459	-36.2091	-0.01955	-0.15845	-0.19548	-0.18187	-0.19118	-0.21344	0.717187	0.218998	0.926262	0.121108	0.391795	1	0.13226	1.00173	-0.68501	0.3677	0.51069	1.58059	Putative C->U-editing enzyme APOBEC-4
BC008912.2	IOH7034	family with sequence similarity 3, member A (FAM3A)	2	4	17	9259.28	0	0	0	0	0	0	40	190	38.5	138.5	0.202632	0.728947	0.798991	405	109.5	2.13158	0.576316	0.812245	-1.60926	0.46273	-0.56905	-0.15152	-0.4428	-5.37707	-0.05959	-0.11014	-0.17075	-0.17264	-0.13215	-0.19637	1	0.048182	0.526439	0.0902605	0.0766261	1	0	0.06699	3.50798	0.38291	0.52727	0.44557	family with sequence similarity 3, member A (FAM3A)
BC014863.1	IOH11352	tripeptidyl peptidase I (TPP1)	2	4	19	6033.47	0	0	0	0	0	0	48	-74	-273	32	3.68919	-0.432432	-1.78977	-71.5	-57.5	0.966216	0.777027	-0.153481	-1.42249	-2.95175	-4.43066	-0.6443	-4.82645	-13.6846	-0.04874	-0.18695	-0.24588	-0.19817	-0.2166	-0.2246	1	1	1	0.328611	1	1	0.11785	-0.91733	-0.17613	1.10485	-1.31532	-0.60258	tripeptidyl peptidase I (TPP1)
BC013966.2	IOH12372	family with sequence similarity 64, member A (FAM64A)	2	4	21	24289.1	0	0	0	0	0	0	318	264.5	-10.5	1849	-0.0396975	6.99055	1.43037	390	302	1.47448	1.14178	0.179842	0.86971	0.52148	0.03639	-2.83857	-0.97339	-3.7146	0.3177	-0.08847	-0.18257	0.23747	-0.13481	-0.16382	0.0135244	0.0325502	0.437338	0.0850169	0.121691	0.967611	0.00445	0.06683	-4.24264	1.33237	0.77238	0.94593	family with sequence similarity 64, member A (FAM64A)
BC019883.1	IOH11101	C-type lectin domain family 2 member D	2	5	1	20483.6	0	0	0	0	0	0	236	-64.5	-276	-33	4.27907	0.511628	-1.11215	-18	-17.5	0.27907	0.271318	-0.0199185	-3.26363	-2.97952	-2.1457	-1.21138	-0.86692	-83.3769	0.20641	-0.18419	-0.2466	-0.21376	-0.20713	-0.21784	1	1	1	1	1	1	1.21047	-1.26073	0	-0.42855	-1.57135	-2.14152	C-type lectin domain family 2 member D
NM_000499.2	IOH10675	cytochrome P450, family 1, subfamily A, polypeptide 1 (CYP1A1)	2	5	3	4489.49	0	0	0	0	0	0	33.5	46.5	-60.5	-3	-1.30108	-0.0645161	-1.28059	73	-14.5	1.56989	-0.311828	2.11528	-8.56822	-0.33687	-0.12545	-2.30401	-1.61973	-125.164	-0.06842	-0.1519	-0.19462	-0.20657	-0.191	-0.21732	1	0.195442	0.865739	1	1	1	0.2744	0.9276	-0.71295	-24.9844	1.91791	-2.09694	cytochrome P450, family 1, subfamily A, polypeptide 1 (CYP1A1)
BC016853.1	IOH10348	cytochrome P450, family 4, subfamily F, polypeptide 11 (CYP4F11)	2	5	5	7485.38	0	0	0	0	0	0	34.5	41.5	-133	-10	-3.20482	-0.240964	-1.21642	-2	-27.5	-0.0481928	-0.662651	-1.22246	-7.84855	0.00222	-0.09842	-0.9554	-0.57222	-33.0877	-0.06706	-0.15335	-0.21212	-0.20825	-0.20429	-0.21953	1	0.167593	1	0.708137	1	1	0.30744	0.42597	-0.10633	-2.26274	-12.0208	-0.28284	cytochrome P450, family 4, subfamily F, polypeptide 11 (CYP4F11)
NM_138612.1	IOH11074	hyaluronan synthase 3 (HAS3), transcript variant 2	2	5	7	13571	0	0	0	0	0	0	133.5	-30	-265.5	-29.5	8.85	0.983333	-1.13137	-119	-28	3.96667	0.933333	-0.875466	-2.08762	-0.51435	-2.3189	-2.20491	-11.7151	-39.2084	0.06731	-0.17416	-0.24407	-0.21292	-0.22503	-0.21961	0.682985	0.471902	1	1	1	1	0.73624	-0.56569	-0.05593	-1.46215	-0.54667	-1.86878	hyaluronan synthase 3 (HAS3), transcript variant 2
BC032598.1	IOH21976	NHL repeat containing 2 (NHLRC2)	2	5	9	33423	0	0	0	0	0	0	73.5	234	-28	107	-0.119658	0.457265	2.41669	143.5	94	0.613248	0.401709	0.294752	-1.6913	0.07441	0.30888	0.20065	0.42856	-6.23417	-0.01413	-0.09734	-0.18679	-0.18019	-0.1785	-0.19898	1	0.0475993	0.40793	0.0950098	0.157735	1	0.41368	0.30823	-0.40406	0.14539	0.02464	0.48143	NHL repeat containing 2 (NHLRC2)
BC042179.1	IOH25923	similar to CG10671-like (LOC161247)	2	5	11	30851.9	0	0	0	0	0	0	242	87	-230	-18	-2.64368	-0.206897	-1.20892	90	61	1.03448	0.701149	0.271604	0.21161	0.07322	-4.80331	-1.3593	0.30829	-8.55525	0.21456	-0.14011	-0.2355	-0.21016	-0.18799	-0.20457	0.0333734	0.112241	1	1	0.248887	1	0.187	0.30885	-0.60258	-1.64992	0.03143	0.32457	similar to CG10671-like (LOC161247)
BC036390.2	IOH22063	UDP-N-acetyl-alpha-D-galactosamine:polypeptide N-acetylgalactosaminyltransferase 4 (GalNAc-T4) (GALNT4)	2	5	13	5584.06	0	0	0	0	0	0	143.5	309	3	133	0.00970874	0.430421	1.35182	360.5	57	1.16667	0.184466	1.02806	-2.25975	0.31087	0.24619	0.21639	-0.81626	-11.0004	0.08088	-0.07552	-0.17931	-0.17396	-0.14004	-0.20524	0.754023	0.030087	0.325359	0.0765215	0.119261	1	0.80319	0.18765	8.48528	0.1595	0.70809	1.06686	UDP-N-acetyl-alpha-D-galactosamine:polypeptide N-acetylgalactosaminyltransferase 4 (GalNAc-T4) (GALNT4)
BC051820.1	IOH27009	Guanine nucleotide exchange factor for Rab3A	2	5	15	37909.3	0	0	0	0	0	0	149.5	43.5	-130	20	-2.98851	0.45977	-1.92847	138.5	34	3.18391	0.781609	0.856726	-2.82786	0.03228	-1.21628	-0.53436	-0.02798	-14.3645	0.08902	-0.15277	-0.21139	-0.20105	-0.17939	-0.20913	1	0.162014	1	0.355559	0.210645	1	0.96961	0.37387	-0.69623	1.20208	0.33186	0.49913	Guanine nucleotide exchange factor for Rab3A
BC016961.1	IOH10330	dipeptidyl-peptidase 7 (DPP7)	2	5	17	3818.85	0	0	0	0	0	0	59	80	-267	14.5	-3.3375	0.18125	-1.57664	-1	26.5	-0.0125	0.33125	1.52513	-0.32115	0.18574	-2.0365	-0.37971	-0.15333	-16.3585	-0.03381	-0.14215	-0.24444	-0.20237	-0.20411	-0.2104	0.988911	0.111203	1	0.348519	0.806887	1	0.04794	0.19445	-0.02648	1.02409	-4.24264	0.08005	dipeptidyl-peptidase 7 (DPP7)
BC007022.1	IOH7234	serum amyloid A1 (SAA1)	2	5	19	14761.1	0	0	0	0	0	0	42	-94.5	-240.5	-99	2.54497	1.04762	-0.589429	-133	-100.5	1.40741	1.06349	-0.196839	-5.53014	-1.52295	-0.94842	-12.5531	-18.2772	-6.04594	-0.05688	-0.19292	-0.23804	-0.22958	-0.22751	-0.23186	1	1	1	1	1	1	0.50508	-0.08231	-0.00294	-0.04285	-0.26583	-0.11961	serum amyloid A1 (SAA1)
BC016283.1	IOH10041	ATP-binding cassette, sub-family E (OABP), member 1 (ABCE1)	2	5	21	12630.5	0	0	0	0	0	0	89	2269	2456.5	1734.5	1.08264	0.764434	0.243632	2142.5	1099.5	0.944249	0.484575	0.454974	-0.09209	0.58702	0.61808	0.60825	0.76449	0.32237	0.00691	0.49476	0.41241	0.21002	0.17579	-0.02899	0.343386	0.001055	0.0020766	0.0012322	0.0022611	0.0203558	0.12712	0.12528	0.12061	0.11456	0.05974	0.04309	ATP-binding cassette, sub-family E (OABP), member 1 (ABCE1)
NM_080660.2	IOH6727	zinc finger CCCH-type, antiviral 1-like (ZC3HAV1L)	2	6	1	37901.2	0	0	0	0	0	0	327	732	-108.5	27	-0.148224	0.0368852	-2.35124	126	6.5	0.172131	0.00887978	1.27546	0.59068	0.47521	-1.86679	-0.42439	0.21285	-43.7718	0.32992	0.04756	-0.20621	-0.19938	-0.1816	-0.21377	0.0145945	0.0080108	1	0.304615	0.199841	1	0.09082	0.1449	-1.42725	0.83805	0.15713	4.24264	zinc finger CCCH-type, antiviral 1-like (ZC3HAV1L)
BC032954.2	IOH22415	protein phosphatase 2 (formerly 2A), regulatory subunit B, gamma isoform (PPP2R2C)	2	6	3	10096.1	0	0	0	0	0	0	55	1006.5	910.5	649	0.90462	0.644809	0.237138	1063.5	522	1.05663	0.518629	0.483	-0.66263	0.45874	0.80188	0.66012	0.42826	-0.14699	-0.03923	0.12743	0.03956	-0.05024	-0.01544	-0.12663	1	0.0047869	0.010271	0.0068974	0.0095576	0.075707	0.07714	0.15948	0.02563	0.06755	0.16822	0	protein phosphatase 2 (formerly 2A), regulatory subunit B, gamma isoform (PPP2R2C)
BC003160.1	IOH5120	acid phosphatase 2, lysosomal (ACP2)	2	6	5	4742.57	0	0	0	0	0	0	51.5	243	17	144	0.0699588	0.592593	1.11556	133.5	40.5	0.549383	0.166667	0.755873	-0.98806	0.54312	0.28858	0.08289	0.19606	-11.3582	-0.04399	-0.09473	-0.17594	-0.17132	-0.18028	-0.20803	1	0.035514	0.280825	0.075813	0.19146	1	0.09611	0.04656	1.41421	0.24552	0.17479	0.01746	acid phosphatase 2, lysosomal (ACP2)
NM_024099.2	IOH40910	Uncharacterized protein C11orf48	2	6	7	37901.2	0	0	0	0	0	0	99.5	232.5	1076.5	152.5	4.63011	0.655914	1.06325	1644	633	7.07097	2.72258	0.627918	0.38859	-0.13775	0.74089	0.36391	0.89203	-0.22624	0.02116	-0.09778	0.07959	-0.16928	0.08744	-0.10786	0.211625	0.0542953	0.0081177	0.061381	0.0034641	0.060594	0.03553	0.42883	0.05846	0.0881	0.00774	0.09383	Uncharacterized protein C11orf48
NM_018357.2	IOH6558	La ribonucleoprotein domain family, member 6 (LARP6), transcript variant 1	2	6	9	37886.1	0	0	0	0	0	0	290	753	5	155	0.00664011	0.205843	1.32583	683	320.5	0.907039	0.425631	0.510864	0.80742	0.74632	0.16254	0.28162	0.18391	-2.74801	0.2797	0.05367	-0.17883	-0.16868	-0.08288	-0.16069	0.0168947	0.0066713	0.342579	0.062948	0.0231191	0.463123	0.01951	0.03568	7.07107	0.13686	0.25468	0.65085	La ribonucleoprotein domain family, member 6 (LARP6), transcript variant 1
NM_001008218.1	IOH40716	amylase, alpha 1B (salivary) (AMY1B)	2	6	11	3645.68	0	0	0	0	0	0	146	67	-49.5	45.5	-0.738806	0.679104	-33.5876	24.5	-20.5	0.365672	-0.30597	15.9099	-2.35178	-0.09885	-0.11166	-0.26782	-0.76271	-60.3589	0.08427	-0.14593	-0.19198	-0.19494	-0.1996	-0.21835	0.836751	0.143771	0.749502	0.223512	0.898232	1	0.83303	0.50658	-0.92852	0.51285	1.99144	-1.62117	amylase, alpha 1B (salivary) (AMY1B)
BC069185.1	IOH40766	Fc receptor-like 2 (FCRL2)	2	6	13	5807.03	0	0	0	0	0	0	32.5	-90.5	-246	-81	2.71823	0.895028	-0.713594	-122.5	-51	1.35359	0.563536	-0.582803	-11.9115	-1.21248	-2.38035	-3.91749	-18.5932	-17.4175	-0.06978	-0.19176	-0.23936	-0.22527	-0.22564	-0.2235	1	1	1	1	1	1	0.36987	-0.03907	-0.15522	-0.05238	-0.86007	-1.08146	Fc receptor-like 2 (FCRL2)
NM_183241.1	IOH40652	chromosome 9 open reading frame 142 (C9orf142)	2	6	15	37903.5	0	0	0	0	0	0	68	55	-211.5	23	-3.84545	0.418182	-1.75933	28	-7.5	0.509091	-0.136364	2.449	-0.96402	0.28651	-0.72597	-1.39781	-0.15617	-555.052	-0.02159	-0.14943	-0.23105	-0.20033	-0.19897	-0.21614	0.988911	0.128444	1	0.634154	0.576817	1	0.22877	0.02571	-0.05015	2.76694	0.55558	-8.76812	chromosome 9 open reading frame 142 (C9orf142)
BC062297.1	IOH40691	fibronectin type III domain containing 5 (FNDC5)	2	6	17	4573.46	0	0	0	0	0	0	61.5	229	-179.5	-23	-0.783843	-0.100437	-1.09296	-82.5	-38	-0.360262	-0.165939	-0.522261	-2.87679	-2.65784	-2.61726	-1.29932	-4.03863	-20.9859	-0.03041	-0.0988	-0.22333	-0.21136	-0.21856	-0.2213	1	0.978626	1	1	1	1	0.54039	1.87121	-0.69726	-1.04529	-0.67711	-0.26051	fibronectin type III domain containing 5 (FNDC5)
NM_015370.1	IOH35430	chromosome 22 open reading frame 31 (C22orf31)	2	6	19	3253.03	0	0	0	0	0	0	65	799	553	603	0.692115	0.754693	0.0611684	797.5	219.5	0.998123	0.274718	0.803752	-0.78366	0.58662	-0.03799	0.64413	0.66264	-1.8979	-0.02567	0.06705	-0.04667	-0.06127	-0.06259	-0.17777	0.988911	0.0065665	0.0361269	0.0078557	0.0138261	0.35416	0.17406	0.10266	0.44754	0.07036	0.06827	0.08054	chromosome 22 open reading frame 31 (C22orf31)
BC001487.2	IOH12155	TAR DNA-binding protein 43	2	6	21	34820.2	0	0	0	0	0	0	293.5	118	-146	68.5	-1.23729	0.580508	-3.91418	43	67.5	0.364407	0.572034	0.313559	0.59495	0.41582	-1.06478	-0.31858	-0.33327	-7.27112	0.28445	-0.1311	-0.21525	-0.18943	-0.19632	-0.20346	0.0182543	0.0755474	1	0.180906	0.552173	1	0.08432	0.03595	-0.47463	0.52646	0.75644	0.11523	TAR DNA-binding protein 43
NM_145699.2	IOH35258	apolipoprotein B mRNA editing enzyme, catalytic polypeptide-like 3A (APOBEC3A)	2	7	1	23272.1	0	0	0	0	0	0	58	-102	-239.5	-104.5	2.34804	1.02451	-0.554997	-85.5	-74.5	0.838235	0.730392	-0.0972272	-3.65916	-2.20451	-1.11082	-43.8769	-1.64543	-9.09956	-0.03517	-0.1951	-0.2378	-0.23091	-0.21908	-0.22747	1	1	1	1	1	1	0.63396	-0.15251	-0.02657	-0.27743	-0.02481	-0.23728	apolipoprotein B mRNA editing enzyme, catalytic polypeptide-like 3A (APOBEC3A)
NM_194299.1	IOH35431	Synaptonemal complex protein 2-like	2	7	3	37875.7	0	0	0	0	0	0	40.5	-12	-134.5	-10.5	11.2083	0.875	-1.2094	76	12	-6.33333	-1	1.02852	-5.7862	-0.25128	-1.08418	-0.729	0.11226	-36.3719	-0.05892	-0.16892	-0.21248	-0.20837	-0.19047	-0.21285	1	0.327414	1	0.61747	0.311629	1	0.4714	-1.06066	-0.58356	-1.41421	0.18608	4.8319	Synaptonemal complex protein 2-like
NM_176824.1	IOH38205	Bardet-Biedl syndrome 7 (BBS7), transcript variant 1	2	7	5	4608.79	0	0	0	0	0	0	56	288.5	140	278	0.485269	0.963605	0.466893	182	85.5	0.630849	0.29636	0.510174	-0.7519	0.62187	0.20432	-1.96622	-0.16951	-5.8296	-0.03788	-0.08149	-0.14627	-0.13919	-0.17168	-0.20042	1	0.0278932	0.135444	0.19753	0.174781	1	0.10102	0.02206	0.47477	1.22599	0.4196	0.14059	Bardet-Biedl syndrome 7 (BBS7), transcript variant 1
NM_015560.1	IOH38530	optic atrophy 1 (autosomal dominant) (OPA1), nuclear gene encoding mitochondrial protein, transcript variant 1	2	7	7	24371.9	0	0	0	0	0	0	55	1393.5	1330.5	828	0.95479	0.594187	0.32923	1910	644	1.37065	0.462146	0.701016	-0.3585	0.81932	0.8749	0.81104	0.79047	-0.00415	-0.03923	0.24002	0.14085	-0.00732	0.13459	-0.106	1	0.0022703	0.0053306	0.0042289	0.0027629	0.0535103	0.02571	0.03095	0.00797	0.0205	0.04813	0.02416	optic atrophy 1 (autosomal dominant) (OPA1), nuclear gene encoding mitochondrial protein, transcript variant 1
BC059360.1	IOH29131	phosphoglucomutase 2-like 1 (PGM2L1)	2	7	9	10507.9	0	0	0	0	0	0	18	239.5	-13.5	267	-0.0563674	1.11482	1.56484	144	167.5	0.601253	0.699374	0.10669	-8.75975	0.59698	0.30704	0.46164	0.46605	-2.82405	-0.08945	-0.09574	-0.18329	-0.14183	-0.17841	-0.18656	1	0.0351448	0.35736	0.0294964	0.154156	0.557607	1.02138	0.01476	-1.09994	0.09534	0	0.13087	phosphoglucomutase 2-like 1 (PGM2L1)
NM_181349.1	IOH38225	SMAD specific E3 ubiquitin protein ligase 1 (SMURF1), transcript variant 2	2	7	11	10545.5	0	1	0	0	0	0	59.5	12025	10054	9836.5	0.836091	0.818004	0.0154642	9599	8639.5	0.798254	0.718462	0.0743996	-1.15191	0.96421	0.78533	0.88301	0.93228	0.6713	-0.03313	3.33338	2.24476	2.15254	1.49736	1.24575	1	3.53e-05	0.0001312	3.75e-05	0.0001157	0.0003887	0.20203	0.00788	0.06808	0.03515	0.01753	0.08618	SMAD specific E3 ubiquitin protein ligase 1 (SMURF1), transcript variant 2
NM_138930.2	IOH42210	diablo homolog (Drosophila) (DIABLO), nuclear gene encoding mitochondrial protein, transcript variant 2	2	7	13	24608.8	0	0	0	0	0	0	15	-147.5	-261.5	-31	1.77288	0.210169	-1.11445	-69	-7	0.467797	0.0474576	-1.1537	-2.83367	-16.8266	-4.11651	-4.78753	-3.24356	-333.061	-0.09352	-0.20835	-0.24311	-0.21328	-0.21617	-0.21606	1	1	1	1	1	1	0.28284	-0.32119	-0.23525	-3.51272	-0.84033	-2.02031	diablo homolog (Drosophila) (DIABLO), nuclear gene encoding mitochondrial protein, transcript variant 2
NM_025004.1	IOH43200	Coiled-coil domain-containing protein 15	2	7	15	37894.8	0	0	0	0	0	0	86	173	-97	39.5	-0.560694	0.228324	-3.35722	135.5	60.5	0.783237	0.349711	0.541153	-0.72397	0.51116	-0.3815	-0.83235	0.39731	-7.98261	0.00283	-0.11509	-0.20343	-0.19637	-0.17992	-0.20465	0.521124	0.051587	1	0.341687	0.169253	1	0.26311	0.02452	-0.51028	1.2352	0.03653	0.08181	Coiled-coil domain-containing protein 15
NM_012416.2	IOH43766	RAN binding protein 6 (RANBP6)	2	7	17	15788.5	0	0	0	0	0	0	97.5	467	-3.5	324.5	-0.00749465	0.694861	1.44505	374	139	0.800857	0.297645	0.647837	-0.23143	-0.46461	0.28939	-1.65312	-0.91994	-3.43165	0.01845	-0.02955	-0.18089	-0.12804	-0.13765	-0.19138	0.300795	0.0277641	0.332088	0.109269	0.123353	0.705819	0.18131	0.55115	-5.45482	1.05249	0.75248	0.11192	RAN binding protein 6 (RANBP6)
NM_173799.2	IOH42215	V-set and transmembrane domain containing 3 (VSTM3)	2	7	19	16141.8	0	0	0	0	0	0	68.5	96.5	64.5	84.5	0.668394	0.875648	0.189827	151.5	57.5	1.56995	0.595855	0.636058	-0.17171	-0.01513	-0.17725	-0.88852	-0.02585	-8.83507	-0.02091	-0.13735	-0.16448	-0.18559	-0.17708	-0.20516	0.651172	0.110179	0.291762	0.227117	0.193093	1	0.07226	0.38836	1.50192	0.9456	0.33138	0.25825	V-set and transmembrane domain containing 3 (VSTM3)
NM_004116.2	IOH43717	FK506 binding protein 1B, 12.6 kDa (FKBP1B), transcript variant 1	2	7	21	18014.7	0	0	0	0	0	0	47.5	-54	-109.5	-24.5	2.02778	0.453704	-0.897076	-21.5	2.5	0.398148	-0.0462963	-1.78638	-0.75396	-1.38472	-0.90721	-1.01462	-0.7665	-56.4483	-0.04942	-0.18113	-0.20644	-0.21172	-0.20775	-0.21446	1	1	1	0.930496	1	1	0.01489	-0.68092	-0.75554	-0.60609	-1.01955	6.50538	FK506 binding protein 1B, 12.6 kDa (FKBP1B), transcript variant 1
NM_153477.1	IOH41013	ubiquitously-expressed transcript (UXT), transcript variant 1	2	8	1	19675.1	0	0	0	0	0	0	58.5	781	189	178	0.241997	0.227913	0.0423879	822.5	223	1.05314	0.285531	0.810924	-0.13951	0.29141	0.58859	-0.0301	0.76329	-4.8082	-0.03449	0.06181	-0.13445	-0.16317	-0.05816	-0.17718	0.933879	0.0079711	0.0819234	0.0640263	0.0124836	1	0.01209	0.22091	0.06734	0.3178	0.03009	1.10347	ubiquitously-expressed transcript (UXT), transcript variant 1
NM_199124.1	IOH43439	chromosome 11 open reading frame 63 (C11orf63), transcript variant 2	2	8	3	37893.1	0	0	0	0	0	0	321.5	800	345	655	0.43125	0.81875	0.438406	1589.5	531.5	1.98687	0.664375	0.70544	0.71994	0.64867	0.70219	0.10765	0.82144	-0.1543	0.32245	0.06734	-0.09683	-0.0488	0.07778	-0.12502	0.0141912	0.0063501	0.041428	0.0091453	0.0038122	0.0741798	0.05059	0.07778	0.0246	0.28284	0.03247	0.00931	chromosome 11 open reading frame 63 (C11orf63), transcript variant 2
NM_001017980.1	IOH43503	hypothetical protein LOC203547 (LOC203547)	2	8	5	22382.6	0	0	0	0	0	0	40.5	44	-144	-0.5	-3.27273	-0.0113636	-1.40443	24	23	0.545455	0.522727	0.0300897	-4.20313	-0.05718	0.01785	-0.60903	-0.15841	-20.451	-0.05891	-0.15263	-0.21476	-0.20597	-0.19968	-0.21099	1	0.169517	1	0.492966	0.603148	1	0.29681	0.51426	-0.01964	-32.5269	0.58926	1.10678	hypothetical protein LOC203547 (LOC203547)
BC006083.1	IOH6556	tyrosyl-DNA phosphodiesterase 1 (TDP1)	2	8	7	30245	0	0	0	0	0	0	51.5	1426	1184.5	916	0.830645	0.642356	0.180774	1734.5	785.5	1.21634	0.550842	0.532575	-0.6403	0.49614	0.75095	0.59552	0.61868	0.12396	-0.04398	0.24949	0.10564	0.01377	0.10348	-0.08208	1	0.0025673	0.0069026	0.0039472	0.0035982	0.0378242	0.04119	0.15174	0.05671	0.10499	0.10803	0.03691	tyrosyl-DNA phosphodiesterase 1 (TDP1)
NM_000420.2	IOH5088	Kell blood group, metallo-endopeptidase (KEL)	2	8	9	10458.7	0	0	0	0	0	0	69	845	355	341	0.420118	0.40355	0.0284468	621.5	117	0.735503	0.138462	0.966108	-0.1071	0.8115	0.53979	0.67262	0.01637	-4.81206	-0.02024	0.08044	-0.09442	-0.12409	-0.09378	-0.1951	0.621532	0.0053583	0.0441108	0.0188235	0.0297078	1	0.06149	0.01506	0.13146	0.02074	0.32198	0.35053	Kell blood group, metallo-endopeptidase (KEL)
NM_032259.1	IOH6995	WD repeat domain 24 (WDR24)	2	8	11	12594.5	0	0	0	0	0	0	54	2796.5	2346	1477.5	0.838906	0.528339	0.321236	2297	926.5	0.821384	0.331307	0.601266	-1.98619	0.94364	0.86768	0.8817	0.85143	0.29229	-0.04059	0.64824	0.38577	0.1484	0.20317	-0.05824	1	0.0005988	0.0019835	0.0014479	0.0019021	0.0271758	0.28808	0.00177	0.02532	0.01388	0.03017	0.01908	WD repeat domain 24 (WDR24)
NM_014049.3	IOH6788	acyl-Coenzyme A dehydrogenase family, member 9 (ACAD9)	2	8	13	11367.9	0	0	0	0	0	0	47	735	318.5	630.5	0.433333	0.857823	0.464947	674.5	136.5	0.917687	0.185714	0.938159	-0.90463	0.60439	-0.05672	0.80934	0.76712	-3.66825	-0.0501	0.04842	-0.10322	-0.05468	-0.08439	-0.1918	1	0.0074447	0.074878	0.0067268	0.0172965	0.768571	0.03009	0.09236	0.53505	0.00785	0.01782	0.17095	acyl-Coenzyme A dehydrogenase family, member 9 (ACAD9)
NM_173042.1	IOH45456	interleukin 18 binding protein (IL18BP), transcript variant A	2	8	15	20562.9	0	0	0	0	0	0	38.5	879	861	757	0.979522	0.861206	0.0909012	828.5	566	0.942548	0.643914	0.266211	-2.13866	0.73629	0.69586	0.74168	0.68642	-0.25107	-0.06163	0.09033	0.02762	-0.02434	-0.0571	-0.11919	1	0.0052088	0.0118666	0.0051052	0.0128143	0.071261	0.01837	0.04666	0.07227	0.04297	0.0606	0.06496	interleukin 18 binding protein (IL18BP), transcript variant A
NM_016285.2	IOH45523	Kruppel-like factor 12 (KLF12), transcript variant 2	2	8	17	29109.3	0	0	0	0	0	0	18.5	-39	-100	-6.5	2.5641	0.166667	-1.24159	1	293	-0.025641	-7.51282	1.40459	-3.65388	-0.7252	0.0944	-2.14816	-0.79904	-5.34452	-0.08877	-0.17678	-0.20416	-0.20741	-0.20376	-0.16534	1	0.601961	1	1	1	1	0.11467	-0.54393	-0.11314	-10.1171	36.7696	1.48661	Kruppel-like factor 12 (KLF12), transcript variant 2
NM_207316.1	IOH45939	Transmembrane protein 207	2	8	19	25626.9	0	0	0	0	0	0	23	-41	-63.5	-9.5	1.54878	0.231707	-1.04613	92.5	194.5	-2.2561	-4.7439	0.502612	-16.5227	-1.23616	-0.67527	-1.77499	-0.01282	-5.5697	-0.08267	-0.17735	-0.19536	-0.20812	-0.18754	-0.182	1	0.879235	1	1	0.29235	1	0.55339	-1.0003	-1.43648	-5.28469	0.31342	1.24698	Transmembrane protein 207
NM_134427.1	IOH45474	regulator of G-protein signaling 3 (RGS3), transcript variant 4	2	8	21	37900	0	0	0	0	0	0	286.5	708.5	-104	103	-0.146789	0.145378	-292.742	268	109	0.378264	0.153846	0.596446	-0.05385	-1.15088	0.19016	-0.79387	0.61553	-5.63791	0.27495	0.04071	-0.20512	-0.18115	-0.15643	-0.19645	0.0272481	0.0257002	1	0.180906	0.0715506	1	0.27889	0.8114	-0.0272	0.82381	0.00528	0.53195	regulator of G-protein signaling 3 (RGS3), transcript variant 4
BC010467.1	IOH11119	cDNA clone MGC:17410 IMAGE:4156035, complete cds	2	9	1	20215.4	0	0	0	0	0	0	310.5	365.5	77	217	0.21067	0.593707	0.673435	564.5	308	1.54446	0.842681	0.415754	0.67913	0.6368	0.30996	0.40514	-0.70688	-2.55449	0.30752	-0.05908	-0.16147	-0.15382	-0.10388	-0.16281	0.0155675	0.0204755	0.180891	0.0397817	0.0565964	0.416189	0.06149	0.03676	0.45916	0.10427	0.62506	0.56018	cDNA clone MGC:17410 IMAGE:4156035, complete cds
NM_000396.1	IOH14212	cathepsin K (CTSK)	2	9	3	7474.95	0	0	0	0	0	0	38	830	4374.5	1780	5.27048	2.14458	0.596178	9010	4053.5	10.8554	4.88373	0.536575	-7.14805	0.72756	0.86116	0.71088	0.95711	0.47882	-0.0623	0.07607	0.87499	0.22092	1.39297	0.47042	1	0.0057492	0.0006272	0.0011145	0.0001295	0.0018363	0.48381	0.04771	0.03637	0.07866	0.00879	0.12403	cathepsin K (CTSK)
BC005056.1	IOH6527	Williams Beuren syndrome chromosome region 18 (WBSCR18)	2	9	5	11431	0	0	0	0	0	0	77	11.5	-116	-13.5	-10.087	-1.17391	-1.11936	90	55	7.82609	4.78261	0.341362	-1.0349	0.12175	-0.73872	-0.38439	-0.26565	-9.18639	-0.00937	-0.16209	-0.20802	-0.20908	-0.18799	-0.20558	0.793773	0.208031	1	0.529918	0.348279	1	0.29386	0.06149	-0.573	-0.15713	0.53426	0.25713	Williams Beuren syndrome chromosome region 18 (WBSCR18)
BC014441.1	IOH13328	NOL1/NOP2/Sun domain family, member 4 (NSUN4)	2	9	7	30853.7	0	0	0	0	0	0	262	335	8	143.5	0.0238806	0.428358	1.26486	212	138.5	0.632836	0.413433	0.296561	-0.47984	0.66136	0.09506	-0.61554	-0.17815	-3.80634	0.2417	-0.06796	-0.17811	-0.17144	-0.16636	-0.19146	0.0428399	0.0226747	0.353576	0.116956	0.148456	0.812137	0.39943	0.01689	5.48008	0.65537	0.42026	0.23996	NOL1/NOP2/Sun domain family, member 4 (NSUN4)
BC030027.2	IOH45985	guanine nucleotide binding protein (G protein), alpha activating activity polypeptide O (GNAO1)	2	9	9	37896.6	0	0	0	0	0	0	275.5	444.5	128.5	245.5	0.289089	0.552306	0.442414	622	170	1.39933	0.382452	0.807102	0.224	0.67698	0.34567	0.59046	0.7595	-2.56911	0.26003	-0.0361	-0.14904	-0.14699	-0.09369	-0.18613	0.025262	0.0153445	0.130258	0.0309112	0.0197839	0.504848	0.1925	0.03341	0.32466	0.02592	0.01592	0.05823	guanine nucleotide binding protein (G protein), alpha activating activity polypeptide O (GNAO1)
NM_002789.2	IOH7299	proteasome (prosome, macropain) subunit, alpha type, 4 (PSMA4), transcript variant 1	2	9	11	24424	0	0	0	0	0	0	23.5	-13	-176	-55.5	13.5385	4.26923	-0.736124	-58.5	-33	4.5	2.53846	-0.394125	-27.7953	-1.13057	-1.78821	-2.0976	-1.8461	-28.5558	-0.08199	-0.16921	-0.22248	-0.21915	-0.2143	-0.22046	1	0.589183	1	1	1	1	0.99296	-4.35143	-0.49015	-0.24207	-0.54393	-1.02852	proteasome (prosome, macropain) subunit, alpha type, 4 (PSMA4), transcript variant 1
BC013905.2	IOH14523	cDNA clone IMAGE:3635859, partial cds (LOC645591)	2	9	13	37890.8	0	0	0	0	0	0	110	-104	-318	-106	3.05769	1.01923	-0.707107	-69.5	-50	0.668269	0.480769	-0.230771	-5.2403	-3.01844	-17.0376	-43.0498	-2.47268	-15.489	0.03541	-0.19569	-0.25673	-0.23126	-0.21626	-0.22333	1	1	1	1	1	1	1.46564	-0.28556	-0.08005	-0.05337	-0.53923	-0.45255	cDNA clone IMAGE:3635859, partial cds (LOC645591)
BC031637.1	IOH22785	ubiquitin-activating enzyme E1-like 2 (UBE1L2)	2	9	15	28250.4	0	0	0	0	0	0	53	738	357.5	508	0.484417	0.688347	0.245915	423.5	294	0.573848	0.398374	0.255248	-2.59291	0.76562	0.69836	-0.11861	0.28502	-2.95682	-0.04195	0.0493	-0.09381	-0.08405	-0.12887	-0.16517	1	0.0068254	0.0398204	0.0158384	0.0456939	0.542426	0.37357	0.02683	0.02967	0.37026	0.19869	0.66862	ubiquitin-activating enzyme E1-like 2 (UBE1L2)
NM_007194.2		CHK2 checkpoint homolog (S. pombe) (CHEK2), transcript variant 1	2	9	21	20866.4	0	0	0	0	0	0	56	904.5	818.5	680	0.90492	0.751797	0.13071	688.5	363	0.761194	0.401327	0.437781	-1.48592	0.79222	0.83398	0.77023	0.6999	-2.24561	-0.03787	0.09775	0.01736	-0.04281	-0.08191	-0.15351	1	0.0048332	0.0119129	0.0060405	0.0172965	0.31797	0.22728	0.0258	0.00605	0.02704	0.04622	0.54932	CHK2 checkpoint homolog (S. pombe) (CHEK2), transcript variant 1
NM_002376.2		MAP/microtubule affinity-regulating kinase 3 (MARK3)	2	10	1	5137.55	0	0	0	0	0	0	66.5	655	552.5	175.5	0.843511	0.267939	0.732361	244	119	0.372519	0.181679	0.486988	-0.87727	0.42587	-1.33128	0.1769	0.2986	-3.82593	-0.02363	0.02515	-0.04678	-0.16376	-0.16069	-0.19476	0.988911	0.0097983	0.123021	0.0579446	0.0950004	0.794277	0.20203	0.16193	1.13777	0.20548	0.16229	0.02377	MAP/microtubule affinity-regulating kinase 3 (MARK3)
NM_002314.2		LIM domain kinase 1	2	10	3	7505.07	0	0	0	0	0	0	85.5	1245.5	1126.5	744.5	0.904456	0.597752	0.288738	897.5	537	0.720594	0.431152	0.355402	0.31467	0.85453	0.84286	0.79504	0.68276	-0.16987	0.00216	0.19697	0.09165	-0.02735	-0.04487	-0.12409	0.310667	0.0027183	0.0071443	0.0051175	0.0112117	0.0736811	0.02481	0.01419	0.01569	0.02184	0.06539	0.01843	LIM domain kinase 1
NM_003618.2		Mitogen-activated protein kinase kinase kinase kinase 3	2	10	5	1898.42	0	0	0	0	0	0	45	-80	-199	-77.5	2.4875	0.96875	-0.621436	-15	-37	0.1875	0.4625	-0.598321	-1.59147	-3.94112	-1.02629	-7.85189	-0.40508	-21.6185	-0.05281	-0.1887	-0.22803	-0.22443	-0.20659	-0.22114	1	1	1	1	1	1	0.09428	-1.09602	-0.15635	-0.66605	-0.65997	-0.22933	Mitogen-activated protein kinase kinase kinase kinase 3
NM_013392.1		Nuclear receptor-binding protein	2	10	9	32857.5	0	0	0	0	0	0	62	164	-105	-12	-0.640244	-0.0731707	-1.12412	173.5	27.5	1.05793	0.167683	1.02724	-0.08602	0.44601	0.09314	-0.86473	0.15072	-19.0249	-0.02973	-0.11771	-0.20536	-0.20872	-0.17318	-0.21023	0.793773	0.0560977	1	0.688473	0.151837	1	0.02281	0.06036	-0.09428	-1.53206	0.22415	1.46564	Nuclear receptor-binding protein
BC031427.1	IOH22113	phosphatidylinositol transfer protein, beta (PITPNB)	2	11	21	3688.54	0	0	0	0	0	0	55	-89.5	-362.5	-25.5	4.05028	0.284916	-1.22832	-133	6.5	1.48603	-0.0726257	-1.55955	-1.42296	-2.1509	-6.37539	-1.03867	-18.9034	-47.0671	-0.03923	-0.19147	-0.26746	-0.21196	-0.22751	-0.21377	1	1	1	0.961501	1	1	0.2057	-0.30812	-0.04486	-0.58232	-0.2871	6.8535	phosphatidylinositol transfer protein, beta (PITPNB)
NM_002001.1	IOH7481	Fc fragment of IgE, high affinity I, receptor for; alpha polypeptide (FCER1A)	2	12	1	16914.9	0	0	0	0	0	0	146.5	550	293	254	0.532727	0.461818	0.100831	632.5	22.5	1.15	0.0409091	1.31705	-1.75145	0.19883	0.03253	0.54749	0.5803	-21.8038	0.08495	-0.0054	-0.10937	-0.14494	-0.09183	-0.21107	0.395709	0.0144841	0.0771219	0.0301913	0.0210847	1	0.67091	0.25456	0.48749	0.05011	0.09055	1.60278	Fc fragment of IgE, high affinity I, receptor for; alpha polypeptide (FCER1A)
NM_032596.3	IOH11191	chromosome 9 open reading frame 24 (C9orf24), transcript variant 1	2	12	3	1733.94	0	0	0	0	0	0	44.5	487.5	91.5	507.5	0.187692	1.04103	0.982158	526.5	32.5	1.08	0.0666667	1.24977	-1.78786	-0.14176	0.51892	0.77132	-0.60784	-13.9481	-0.05349	-0.02359	-0.15797	-0.08417	-0.11062	-0.20938	1	0.0211431	0.142854	0.0097647	0.0584676	1	0.11123	0.40468	0.10046	0.00975	0.58691	0.10879	chromosome 9 open reading frame 24 (C9orf24), transcript variant 1
BC009623.1	IOH9844	nucleophosmin (nucleolar phosphoprotein B23, numatrin) (NPM1)	2	12	5	14682.3	0	0	0	0	0	0	109	159.5	-125.5	42	-0.786834	0.263323	-2.8369	164	60	1.02821	0.376176	0.656599	0.53722	-0.55187	0.09557	-1.09659	0.35016	-7.95545	0.03406	-0.11902	-0.2103	-0.19577	-0.17487	-0.20473	0.160637	0.103392	1	0.402647	0.14412	1	0.01297	0.73149	-0.02817	1.51523	0.09486	0.04714	nucleophosmin (nucleolar phosphoprotein B23, numatrin) (NPM1)
NM_024791.2	IOH22680	PDZ domain containing 3 (PDZD3)	2	12	7	14956.9	0	0	0	0	0	0	33.5	82	-133	56	-1.62195	0.682927	-3.47125	12.5	-5.5	0.152439	-0.0670732	3.63655	-11.2199	0.15787	-0.54614	-0.73925	-1.05575	-188.432	-0.06841	-0.14157	-0.21212	-0.19242	-0.20172	-0.21581	1	0.111203	1	0.268514	1	1	0.44326	0.2242	-0.32963	0.95964	4.58205	-2.69986	PDZ domain containing 3 (PDZD3)
NM_001584.1	IOH22675	metallophosphoesterase domain containing 2 (MPPED2)	2	12	9	18132.8	0	0	0	0	0	0	37	109	4	132	0.0366972	1.21101	1.33102	367.5	9	3.37156	0.0825688	1.3466	-10.1138	0.19453	0.36208	0.07245	-0.56044	-36.7089	-0.06366	-0.13372	-0.17907	-0.17419	-0.1388	-0.21336	1	0.0900504	0.294596	0.0833703	0.0955703	1	0.688	0.20759	3.18198	0.24642	0.58685	2.51416	metallophosphoesterase domain containing 2 (MPPED2)
NM_018659.1	IOH22679	cytokine-like 1 (CYTL1)	2	12	11	5339.67	0	0	0	0	0	0	52	913	1080.5	598.5	1.18346	0.655531	0.405986	755.5	346.5	0.827492	0.379518	0.524876	-1.88527	0.66583	0.55239	0.65086	0.67986	-3.36905	-0.0433	0.10022	0.08056	-0.06235	-0.07004	-0.15629	1	0.0050655	0.0089465	0.0079266	0.0149981	0.736193	0.24477	0.0759	0.1407	0.06734	0.05896	0.90812	cytokine-like 1 (CYTL1)
NM_152315.1	IOH22681	Protein FAM55A	2	12	13	3775.41	0	0	0	0	0	0	37.5	91.5	-65	59	-0.710383	0.644809	-29.2271	58	38.5	0.63388	0.420765	0.285774	-5.70403	-1.23057	0.0701	-0.90997	0.20007	-16.5286	-0.06298	-0.13881	-0.19571	-0.1917	-0.19365	-0.20836	1	0.265086	0.749502	0.293591	0.348279	1	0.32056	1.5224	-0.36987	1.10261	0.04877	1.92847	Protein FAM55A
BC037253.1	IOH27450	FERM domain containing 3 (FRMD3)	2	12	15	0	0	0	0	0	0	0	15.5	7	11.5	13	1.64286	1.85714	0.0865845	38.5	56.5	5.5	8.07143	0.267956	-5.37625	-0.01301	0.14751	-2.70449	-0.65228	-10.8004	-0.09284	-0.1634	-0.17727	-0.20273	-0.19711	-0.20532	1	0.233972	0.328697	1	0.716893	1	0.86678	1.01015	3.38182	8.3765	1.30402	0.96367	FERM domain containing 3 (FRMD3)
NM_152723.1	IOH27358	coiled-coil domain containing 89 (CCDC89)	2	12	17	2.25	0	0	0	0	0	0	0.5	-13	28	-25	-2.15385	1.92308	24.9844	43.5	-30.5	-3.34615	2.34615	8.05014	-0.34514	-0.25957	0.07462	-2.91499	-0.85437	-29.5236	-0.1132	-0.16921	-0.17329	-0.21184	-0.19623	-0.22004	1	0.332686	0.306355	1	0.793026	1	1.41421	-0.97907	1.86878	-2.71529	1.51175	-0.53323	coiled-coil domain containing 89 (CCDC89)
NM_017594.2	IOH5904	DIRAS family, GTP-binding RAS-like 2 (DIRAS2)	2	12	19	32382.6	0	0	0	0	0	0	184	-106.5	-258.5	-5	2.42723	0.0469484	-1.36054	-22	17	0.206573	-0.159624	-11.0309	-1.75633	-2.41841	-1.94509	-0.41395	-0.75656	-24.2664	0.13584	-0.19642	-0.24238	-0.20705	-0.20783	-0.212	0.257842	1	1	0.470438	1	1	0.72248	-0.13943	-0.05197	-1.41421	-0.96424	0.91508	DIRAS family, GTP-binding RAS-like 2 (DIRAS2)
NM_032047.2	IOH27467	UDP-GlcNAc:betaGal beta-1,3-N-acetylglucosaminyltransferase 5 (B3GNT5)	2	12	21	3810.16	0	0	0	0	0	0	87	-1.5	-177	33.5	118	-22.3333	-2.07451	-55.5	11	37	-7.33333	-2.11338	-0.62436	-0.94063	-1.75145	0.01198	-2.1717	-33.3539	0.00419	-0.16586	-0.22273	-0.19781	-0.21377	-0.21302	0.479808	0.45438	1	0.219993	1	1	0.24383	-36.2981	-0.4714	0.14775	-0.80266	2.31417	UDP-GlcNAc:betaGal beta-1,3-N-acetylglucosaminyltransferase 5 (B3GNT5)
NM_022141.1	IOH22820	parvin, gamma (PARVG)	2	13	1	21449	0	0	0	0	0	0	105	-170	-228.5	-39	1.34412	0.229412	-1.00184	21.5	-39.5	-0.126471	0.232353	-4.79261	-4.2248	-29.2849	-3.67392	-1.09828	-0.33974	-20.6702	0.02862	-0.21489	-0.23514	-0.2152	-0.20013	-0.22156	1	1	1	1	0.693939	1	1.18525	-0.05823	-0.44871	-0.18131	1.08533	-0.44754	parvin, gamma (PARVG)
NM_000910.1	IOH28389	neuropeptide Y receptor Y2 (NPY2R)	2	13	3	4556.09	0	0	0	0	0	0	79.5	5.5	-156.5	41.5	-28.4545	7.54545	-2.43491	54.5	66	9.90909	12	0.134966	-0.16864	-0.96061	-0.76525	-1.73678	-0.20425	-8.54048	-0.00598	-0.16383	-0.21778	-0.19589	-0.19428	-0.20372	0.460969	0.429871	1	0.708137	0.455698	1	0.11563	10.928	-0.28465	2.30023	0.53195	0.53569	neuropeptide Y receptor Y2 (NPY2R)
NM_015488.1	IOH22386	paroxysmal nonkinesigenic dyskinesia (PNKD), transcript variant 1	2	13	5	6036.95	0	0	0	0	0	0	411.5	130	43	157.5	0.330769	1.21154	0.807618	635	159.5	4.88462	1.22692	0.846392	0.71929	0.25206	0.06638	0.31221	0.48664	-2.90492	0.4446	-0.12761	-0.16967	-0.16808	-0.09139	-0.18791	0.0084983	0.076128	0.275586	0.0608717	0.0220034	0.578859	0.06014	0.17406	1.34844	0.12122	0.12917	0.10197	paroxysmal nonkinesigenic dyskinesia (PNKD), transcript variant 1
NM_080745.1	IOH27453	tripartite motif-containing 69 (TRIM69), transcript variant b	2	13	7	31588	0	0	0	0	0	0	60	-32.5	970.5	602	-29.8615	-18.5231	0.331407	2377	814	-73.1385	-25.0462	0.692703	-1.4416	-0.46248	0.6514	0.45871	0.62918	0.0847	-0.03245	-0.17489	0.05402	-0.06152	0.21735	-0.07726	1	0.471902	0.0100696	0.0086641	0.0019937	0.0364915	0.25927	-0.41339	0.09545	0.1433	0.10947	0.05907	tripartite motif-containing 69 (TRIM69), transcript variant b
NM_004102.2	IOH7163	fatty acid binding protein 3, muscle and heart (mammary-derived growth inhibitor) (FABP3)	2	13	9	9296.92	0	0	0	0	0	0	25.5	-190	-299.5	-89.5	1.57632	0.471053	-0.763457	-98	-63.5	0.515789	0.334211	-0.302108	-50.5311	-7.29424	-5.52989	-12.371	-2.80717	-10.9028	-0.07927	-0.22071	-0.25227	-0.22731	-0.2213	-0.22562	1	1	1	1	1	1	0.63778	-0.11165	-0.04014	-0.51354	-0.10102	-0.21158	fatty acid binding protein 3, muscle and heart (mammary-derived growth inhibitor) (FABP3)
NM_015878.2	IOH12717	antizyme inhibitor 1 (AZIN1), transcript variant 1	2	13	11	12217.5	0	0	0	0	0	0	26.5	67	5580.5	2411.5	83.291	35.9925	0.560766	12854	5812	191.851	86.7463	0.533531	-72.7767	-1.36613	0.94904	0.94068	0.94858	0.74305	-0.07791	-0.14593	1.16586	0.37233	2.07427	0.76772	1	0.355098	0.000378	0.0005623	6.45e-05	0.0008092	0.13342	1.96301	0.00748	0.00323	0.01331	0.05086	antizyme inhibitor 1 (AZIN1), transcript variant 1
BC009182.1	IOH13497	chromosome 14 open reading frame 159 (C14orf159)	2	13	13	5564.95	0	0	0	0	0	0	23	-76.5	-165.5	-8	2.1634	0.104575	-1.2838	31.5	-13	-0.411765	0.169935	3.40176	-7.20962	-1.73126	-2.74629	-1.50341	-0.16918	-161.939	-0.08266	-0.18768	-0.21996	-0.20777	-0.19836	-0.21707	1	1	1	1	0.560209	1	0	-0.37897	-0.90151	-5.3033	0.5612	-1.30543	chromosome 14 open reading frame 159 (C14orf159)
NM_006685.2	IOH11229	submaxillary gland androgen regulated protein 3 homolog B (mouse) (SMR3B)	2	13	15	28918.2	0	0	0	0	0	0	30	-136	-174.5	-66.5	1.28309	0.488971	-0.633755	-19.5	-27.5	0.143382	0.202206	-0.240717	-13.5327	-10.4899	-0.40131	-6.26891	-0.60512	-32.1729	-0.07317	-0.205	-0.22212	-0.22179	-0.20739	-0.21953	1	1	1	1	1	1	0.09428	-0.41595	-0.0851	-0.92509	-0.83402	-0.07714	submaxillary gland androgen regulated protein 3 homolog B (mouse) (SMR3B)
NM_152773.2	IOH11669	hypothetical protein MGC33212 (MGC33212)	2	13	17	37901.2	0	0	0	0	0	0	13.5	25	-20	254.5	-0.8	10.18	1.65544	155.5	108	6.22	4.32	0.254934	-2.25486	-0.11856	0.3266	-2.58357	0.19843	-4.38868	-0.09556	-0.15815	-0.18486	-0.14482	-0.17638	-0.19661	1	0.208031	0.373118	0.651523	0.165277	0.933135	0.26189	0.79196	-0.56569	1.54202	0.18644	0.06547	hypothetical protein MGC33212 (MGC33212)
NM_032308.1	IOH5031	RPA interacting protein (RPAIN), transcript variant 2	2	13	19	37892.5	0	0	0	0	0	0	28.5	-59.5	267.5	648	-4.4958	-10.8908	0.587775	1151	388.5	-19.3445	-6.52941	0.700447	-39.71	-0.79974	-0.05462	0.68208	0.72349	-2.99276	-0.0752	-0.18274	-0.11552	-0.05049	6e-05	-0.14919	1	0.835124	0.0909841	0.0068398	0.0071371	0.527857	0.27292	-0.20203	0.56833	0.05893	0.05898	0.83906	RPA interacting protein (RPAIN), transcript variant 2
NM_031427.1	IOH7274	dynein, axonemal, light chain 1 (DNAL1)	2	13	21	9680.32	0	0	0	0	0	0	26.5	596.5	198	147.5	0.331936	0.247276	0.206708	255	142	0.427494	0.238055	0.402534	-65.7057	0.69133	0.21935	-1.0861	0.4129	-3.56842	-0.07791	0.00813	-0.13228	-0.17048	-0.15874	-0.19087	1	0.0098797	0.100488	0.161816	0.0845954	0.744093	0.08005	0.04623	0.39998	0.92523	0.10537	0.18923	dynein, axonemal, light chain 1 (DNAL1)
NM_145792.1	IOH7456	microsomal glutathione S-transferase 1 (MGST1), transcript variant 1a	2	14	1	2623.5	0	0	0	0	0	0	30	-155	-152	-40	0.980645	0.258065	-0.824958	3	11	-0.0193548	-0.0709677	0.808122	-14.9956	-22.4897	-0.28507	-4.62072	-1.25726	-33.1412	-0.07317	-0.21053	-0.2167	-0.21543	-0.2034	-0.21302	1	1	1	1	1	1	0.14142	-0.12774	-0.12095	-2.19203	20.2704	2.1856	microsomal glutathione S-transferase 1 (MGST1), transcript variant 1a
NM_017706.2	IOH4301	WD repeat-containing protein 55	2	14	3	7214.34	0	0	0	0	0	0	15.5	44	10.5	67	0.238636	1.52273	1.03101	26	34.5	0.590909	0.784091	0.198691	-5.37625	0.20799	-0.10273	-0.24556	-1.07932	-13.8459	-0.09284	-0.15263	-0.17751	-0.18979	-0.19932	-0.20904	1	0.146851	0.412621	0.175828	1	1	0.86678	0.09642	6.39763	0.46437	2.61086	0.34843	WD repeat-containing protein 55
NM_058217.1	IOH4338	RAD51 homolog C (S. cerevisiae) (RAD51C), transcript variant 3	2	14	5	12578.9	0	0	0	0	0	0	19	-114.5	-111.5	-29	0.973799	0.253275	-0.83041	-106	-31	0.925764	0.270742	-0.774205	-7.86953	-8.54202	-0.28955	-0.73108	-5.5462	-31.2366	-0.0881	-0.19875	-0.20693	-0.2128	-0.22272	-0.22012	1	1	1	0.845973	1	1	0.66989	-0.93252	-0.32343	-0.1463	-0.34688	-1.09488	RAD51 homolog C (S. cerevisiae) (RAD51C), transcript variant 3
NM_080658.1	IOH3352	aspartoacylase (aminocyclase) 3 (ACY3)	2	14	7	37893.7	0	0	0	0	0	0	31	-184	-309.5	-65.5	1.68207	0.355978	-0.920182	-88.5	-73.5	0.480978	0.399457	-0.130946	-9.80634	-19.7527	-8.62063	-2.9026	-1.92832	-9.4532	-0.07181	-0.21896	-0.25468	-0.22155	-0.21962	-0.2273	1	1	1	1	1	1	0.09124	-0.47653	-0.04341	-0.22671	-0.05593	-0.29824	aspartoacylase (aminocyclase) 3 (ACY3)
BC000226.1	IOH4362	ubiquitin specific peptidase 47 (USP47)	2	14	9	33706.2	0	0	0	0	0	0	29.5	-111.5	-258	-32.5	2.3139	0.29148	-1.09778	54	10	-0.484305	-0.0896861	0.972272	-28.0508	-3.95615	-2.69919	-3.87799	-0.28129	-39.8684	-0.07384	-0.19787	-0.24226	-0.21364	-0.19437	-0.21319	1	1	1	1	0.480506	1	0.40749	-0.32343	-0.12607	-2.54558	0.62854	5.51543	ubiquitin specific peptidase 47 (USP47)
BC008435.1	IOH7556	peroxiredoxin 3 (PRDX3)	2	14	11	18848.7	0	0	0	0	0	0	30.5	-100.5	-304	14	3.02488	-0.139303	-1.55076	-78.5	-29	0.781095	0.288557	-0.651196	-14.5151	-3.5653	-7.10967	-1.91713	-1.62269	-30.4317	-0.07248	-0.19467	-0.25336	-0.20249	-0.21785	-0.21978	1	1	1	1	1	1	0.20865	-0.45733	-0.05582	5.55584	-0.09909	-0.24383	peroxiredoxin 3 (PRDX3)
BC010137.1	IOH14488	GTP-binding protein 8 (putative) (GTPBP8)	2	14	13	15998.7	0	0	0	0	0	0	25	-58	-164	13.5	2.82759	-0.232759	-1.66793	62.5	15.5	-1.07759	-0.267241	0.852154	-15.0283	-2.31523	-0.47788	-2.18824	-0.76701	-27.6384	-0.07995	-0.1823	-0.21959	-0.20261	-0.19286	-0.21226	1	1	1	1	0.621717	1	0	-1.146	-0.1466	6.54729	1.14268	1.96165	GTP-binding protein 8 (putative) (GTPBP8)
NM_032476.1	IOH13845	mitochondrial ribosomal protein S6 (MRPS6), nuclear gene encoding mitochondrial protein	2	14	15	17386.9	0	0	0	0	0	0	164.5	646.5	103.5	134.5	0.160093	0.208043	0.184204	655	148	1.01315	0.228925	0.892909	-1.9468	0.57951	0.58089	-0.20523	0.64766	-3.42081	0.10938	0.02268	-0.15507	-0.1736	-0.08785	-0.18986	0.395709	0.009231	0.127776	0.0960046	0.0192556	0.705819	0.75224	0.09734	0.0205	0.41533	0.06477	0.19111	mitochondrial ribosomal protein S6 (MRPS6), nuclear gene encoding mitochondrial protein
NM_052844.1	IOH13517	WD repeat domain 34 (WDR34)	2	14	17	14863	0	0	0	0	0	0	6	6	-53.5	18.5	-8.91667	3.08333	-2.90924	102	32.5	17	5.41667	0.730765	-2.60596	-0.36836	0.29892	-0.90109	-0.10213	-14.5623	-0.10574	-0.16368	-0.19294	-0.20141	-0.18585	-0.20938	1	0.289409	0.533325	0.459749	0.28632	1	2.35702	4.47834	-0.11895	2.10221	0.38822	0.36987	WD repeat domain 34 (WDR34)
NM_080598.2	IOH3681	HLA-B associated transcript 1 (BAT1), transcript variant 2	2	14	19	9744.02	0	0	0	0	0	0	18.5	-38.5	-201.5	-36	5.23377	0.935065	-0.985484	53	-57	-1.37662	1.48052	-38.8909	-3.65388	-1.24232	-1.66656	-1.64947	-0.67041	-14.6762	-0.08877	-0.17663	-0.22864	-0.21448	-0.19454	-0.22451	1	0.856754	1	1	0.631324	1	0.11467	-1.12035	-0.28425	-0.62854	1.1207	-0.84357	HLA-B associated transcript 1 (BAT1), transcript variant 2
NM_020200.3	IOH3385	phosphoribosyl transferase domain containing 1 (PRTFDC1)	2	14	21	17616.8	0	0	0	0	0	0	44.5	-115.5	-294	-62	2.54545	0.536797	-0.921622	-9.5	8.5	0.0822511	-0.0735931	-25.4558	-2.76318	-2.17798	-5.75708	-3.91549	-1.69532	-37.4247	-0.05348	-0.19904	-0.25094	-0.22071	-0.20562	-0.21344	1	1	1	1	1	1	0.23835	-0.00612	-0.09139	-0.57025	-7.51766	2.41248	phosphoribosyl transferase domain containing 1 (PRTFDC1)
NM_012425.2	IOH3398	Ras suppressor protein 1 (RSU1), transcript variant 1	2	15	1	21655.2	0	0	0	0	0	0	145.5	39	-17	18.5	-0.435897	0.474359	33.4697	650.5	-9.5	16.6795	-0.24359	1.45613	-2.02552	0.04218	-0.58286	-0.60219	0.71753	-1403.24	0.08359	-0.15408	-0.18414	-0.20141	-0.08865	-0.21648	0.543812	0.167593	0.895234	0.378006	0.018798	1	0.74356	0.36262	-6.32237	1.41421	0.03587	-5.73129	Ras suppressor protein 1 (RSU1), transcript variant 1
NM_001568.1	IOH3799	eukaryotic translation initiation factor 3, subunit E (EIF3E)	2	15	3	12062.3	0	0	0	0	0	0	31.5	-56.5	-141.5	-49.5	2.50442	0.876106	-0.681192	-36	-29.5	0.637168	0.522124	-0.140342	-20.6313	-1.14418	-1.27212	-1.21849	-0.51848	-29.5637	-0.07113	-0.18187	-0.21416	-0.21771	-0.21032	-0.21986	1	1	1	1	1	1	0.65099	-0.46306	-0.60466	-0.04285	-0.11785	-0.21573	eukaryotic translation initiation factor 3, subunit E (EIF3E)
NM_007189.1	IOH3871	ATP-binding cassette, sub-family F (GCN20), member 2 (ABCF2), nuclear gene encoding mitochondrial protein, transcript variant 1	2	15	5	37909.9	0	0	0	0	0	0	228.5	196	489	379.5	2.4949	1.93622	0.178303	993	65.5	5.06633	0.334184	1.23919	-0.37841	0.34205	-0.52715	-1.38928	-0.08553	-8.91798	0.19623	-0.1084	-0.0621	-0.11486	-0.02794	-0.20381	0.0532148	0.0496866	0.0629798	0.0662676	0.014512	1	0.35587	0.14431	0.73458	0.91486	0.36317	0.65853	ATP-binding cassette, sub-family F (GCN20), member 2 (ABCF2), nuclear gene encoding mitochondrial protein, transcript variant 1
BC021090.1	IOH13218	scinderin (SCIN)	2	15	7	24713	0	0	0	0	0	0	5.5	-130	-183	-88.5	1.40769	0.680769	-0.49224	-47.5	-33	0.365385	0.253846	-0.254734	-2.42428	-8.33746	-0.58091	-8.65963	-2.68653	-25.5568	-0.10642	-0.20325	-0.22418	-0.22707	-0.21236	-0.22046	1	1	1	1	1	1	2.44273	-0.42426	-0.10819	-0.27965	-1.47376	-0.29998	scinderin (SCIN)
BC024590.1	IOH11674	dynamin 1-like (DNM1L)	2	15	9	10340.5	0	0	0	0	0	0	20.5	-103	-106	-49.5	1.02913	0.480583	-0.513846	-66.5	5.5	0.645631	-0.0533981	-1.66924	-10.8496	-2.6048	0.12667	-1.2895	-2.07753	-48.6319	-0.08606	-0.19539	-0.2056	-0.21771	-0.21572	-0.21395	1	1	1	1	1	1	0.72435	-0.21968	-0.06671	-0.07142	-0.45723	6.55681	dynamin 1-like (DNM1L)
NM_138432.1	IOH12304	serine dehydratase-like (SDSL)	2	15	11	24113	0	0	0	0	0	0	24	20	-99.5	75.5	-4.975	3.775	-10.312	71	8.5	3.55	0.425	1.1118	-19.438	-0.58705	-0.31423	-0.08491	-0.04465	-35.4797	-0.08131	-0.15961	-0.20403	-0.18775	-0.19135	-0.21344	1	0.289409	1	0.147487	0.356382	1	0.41248	2.33345	-0.4335	0.3278	0.33861	1.08146	serine dehydratase-like (SDSL)
dsDNA_plasmid		NA	2	15	13	0	0	0	0	0	0	0	14	-99.5	-44.5	-60.5	0.447236	0.60804	-0.215499	-8	-23	0.080402	0.231156	-0.684297	-1.89329	-6.25717	0.33562	-3.80776	-0.57906	-45.9683	-0.09488	-0.19437	-0.19077	-0.22035	-0.20535	-0.21876	1	1	0.470045	1	1	1	0.10102	-1.05888	-0.11123	-0.59607	-2.65165	-0.73785	NA
PV3835		MLCK protein (MLCK)	2	15	15	18343.7	0	0	0	0	0	0	35.5	-180	-116	-115.5	0.644444	0.641667	-0.00305446	-129	-48.5	0.716667	0.269444	-0.641376	-4.77484	-13.0085	-0.71908	-20.2088	-12.433	-15.5244	-0.0657	-0.2178	-0.20802	-0.23354	-0.2268	-0.22308	1	1	1	1	1	1	0.13943	-0.13356	-0.56081	-0.01837	-0.2083	-0.30617	MLCK protein (MLCK)
PV5216		sphingosine kinase 2 (SPHK2)	2	15	17	13960.7	0	0	0	0	0	0	24.5	54	-23	15	-0.425926	0.277778	-6.71751	29.5	6	0.546296	0.111111	0.93617	-14.3936	-0.10599	0.05919	-0.25464	-2.23088	-40.8705	-0.08063	-0.14972	-0.18559	-0.20225	-0.19871	-0.21387	1	0.160216	0.481766	0.322353	1	1	0.08658	0.54997	-1.66016	0.65997	4.6741	0.94281	sphingosine kinase 2 (SPHK2)
PV4313		mitogen-activated protein kinase kinase kinase 8 (MAP3K8)	2	15	19	9572.02	0	0	0	0	0	0	69	106	-111	95.5	-1.04717	0.900943	-18.841	50	77	0.471698	0.726415	0.30066	-1.22092	0.40557	-0.60339	-0.45552	-0.37212	-8.94841	-0.02024	-0.13459	-0.20681	-0.18295	-0.19508	-0.20186	1	0.082322	1	0.153385	0.529076	1	0.28694	0.02668	-0.53511	0.59975	0.76368	1.06525	mitogen-activated protein kinase kinase kinase 8 (MAP3K8)
PV4127		NUAK family, SNF1-like kinase, 1 (NUAK1)	2	15	21	0	0	0	0	0	0	0	57	52.5	1.5	135.5	0.0285714	2.58095	1.38325	406.5	82	7.74286	1.5619	0.939432	-0.55142	-0.31942	-0.01799	0.38907	-0.82629	-7.46854	-0.03652	-0.15015	-0.17968	-0.17336	-0.13189	-0.20102	1	0.183963	0.412621	0.0686286	0.101562	1	0.07443	0.84853	36.2981	0.0574	0.70102	0.65537	NUAK family, SNF1-like kinase, 1 (NUAK1)
PV3620		mitogen-activated protein kinase 9 (MAPK9), transcript variant JNK2-a2	2	16	1	0	0	0	0	0	0	0	27	-46.5	-200.5	-33.5	4.31183	0.72043	-1.00929	-87	-20.5	1.87097	0.44086	-0.874839	-378.021	-1.53942	-0.8397	-0.69389	-2.46014	-59.6242	-0.07723	-0.17896	-0.22839	-0.21388	-0.21936	-0.21835	1	1	1	0.900966	1	1	0.05238	-1.04926	-0.10933	-0.02111	-0.19506	-1.4832	mitogen-activated protein kinase 9 (MAPK9), transcript variant JNK2-a2
PHC0884		Interleukin-8	2	16	3	0	0	0	0	0	0	0	13.5	42	-27.5	-21.5	-0.654762	-0.511905	-0.173169	-70.5	-6.5	-1.67857	-0.154762	-1.17545	-5.06249	-0.74709	0.26125	-2.00942	-5.58665	-258.825	-0.09556	-0.1532	-0.18667	-0.211	-0.21642	-0.21598	1	0.265086	0.42225	1	1	1	1.2047	1.64992	-0.5914	-2.13776	-1.63487	-1.41421	Interleukin-8
PHC1346		Recombinant Human Stromal Cell derived Factor-1a (SDF-1a)	2	16	5	655.9	0	0	0	0	0	0	247.5	-98.5	-190.5	-33	1.93401	0.335025	-0.996593	-21	67.5	0.213198	-0.685279	2.69157	0.43341	-2.77817	-0.6797	-1.99035	-1.55359	-8.38104	0.22202	-0.19409	-0.22598	-0.21376	-0.20766	-0.20347	0.0283302	1	1	1	1	1	0.12285	-0.32304	-0.10764	-1.02852	-2.6264	0.53426	Recombinant Human Stromal Cell derived Factor-1a (SDF-1a)
BC003356.1	IOH2875	glucosidase, beta; acid (includes glucosylceramidase) (GBA)	2	16	7	3517.69	0	0	0	0	0	0	43.5	124.5	29	143.5	0.232932	1.15261	0.93871	143.5	129	1.15261	1.03614	0.0752517	-3.25133	0.31869	0.12419	-0.26303	0.04825	-4.21422	-0.05484	-0.12921	-0.17304	-0.17144	-0.1785	-0.19306	1	0.076128	0.291762	0.0930661	0.194748	0.933135	0.27634	0.11927	1.60928	0.44841	0.28087	0.28504	glucosidase, beta; acid (includes glucosylceramidase) (GBA)
BC038504.1	IOH29894	SNF1-like kinase (SNF1LK)	2	16	9	1938.39	0	0	0	0	0	0	56	-164	-216.5	-6.5	1.32012	0.0396341	-1.33177	-64.5	-52	0.393293	0.317073	-0.15174	-2.21994	-2e+16	-0.61702	-0.33136	-1.69227	-14.4274	-0.03788	-0.21315	-0.23225	-0.2074	-0.21537	-0.22367	1	1	1	0.459749	1	1	0.35355	-0.43116	-0.01633	-0.54393	-0.33985	-0.35355	SNF1-like kinase (SNF1LK)
BC000166.2	IOH2928	HIV-1 Tat interacting protein, 60kDa (HTATIP)	2	16	11	0	0	0	0	0	0	0	-6	-34.5	33	35.5	-0.956522	-1.02899	0.0516136	205.5	153	-5.95652	-4.43478	0.207102	-0.65778	-0.68163	0.34302	-0.6485	0.25202	-3.57249	-0.12202	-0.17547	-0.17208	-0.19734	-0.16751	-0.18901	1	0.553199	0.238484	0.316272	0.119261	0.752121	-1.17851	-0.63537	0.64282	1.05568	0.17549	0.28654	HIV-1 Tat interacting protein, 60kDa (HTATIP)
BC008058.1	IOH5838	protein kinase C, zeta (PRKCZ)	2	16	13	32653.6	0	0	0	0	0	0	228	19.5	-185	-3	-9.48718	-0.153846	-1.36908	55	-5.5	2.82051	-0.282051	1.72848	0.66351	-0.41797	-0.25608	-0.50713	-0.42229	-209.338	0.19556	-0.15975	-0.22465	-0.20657	-0.19419	-0.21581	0.0300783	0.261332	1	0.481505	0.521698	1	0.04962	1.84936	-0.01529	-3.77124	0.7971	-7.07107	protein kinase C, zeta (PRKCZ)
BC009198.1	IOH14404	RRN3 RNA polymerase I transcription factor homolog (S. cerevisiae) pseudogene (RRN3)	2	16	15	6312.55	0	0	0	0	0	0	38	-164	-267.5	-106	1.6311	0.646341	-0.611501	-5.5	-10	0.0335366	0.0609756	-0.410578	-9.48345	-2e+16	-2.88225	-93.9614	-1.91967	-680.009	-0.0623	-0.21314	-0.24455	-0.23126	-0.20491	-0.21657	1	1	1	1	1	1	0.70711	-0.09486	-0.09252	-0.57369	-15.5564	-3.53553	RRN3 RNA polymerase I transcription factor homolog (S. cerevisiae) pseudogene (RRN3)
NM_080719.1	IOH14144	hypothetical protein MGC4473 (MGC4473)	2	16	17	4.63	0	0	0	0	0	0	-12	-18.5	30	8.5	-1.62162	-0.459459	0.789756	-107	-55	5.78378	2.97297	-0.453945	-0.94593	-0.84662	-0.04919	-0.0897	-5.81899	-12.6853	-0.13017	-0.17081	-0.1728	-0.20381	-0.2229	-0.22418	1	0.51013	0.335531	0.322353	1	1	-1.17851	-2.10221	2.26274	0.08319	-0.35686	-0.12856	hypothetical protein MGC4473 (MGC4473)
BC009825.2	IOH14857	Dehydrogenase/reductase SDR family member 12	2	16	19	0	0	0	0	0	0	0	10	16	-44	40.5	-2.75	2.53125	-34.1432	-16	39.5	-1	2.46875	3.33995	-3.94568	-0.10378	-0.02414	-0.70679	-0.25335	-11.6133	-0.10031	-0.16077	-0.19065	-0.19614	-0.20677	-0.20819	1	0.22481	0.645827	0.310362	1	1	1.69706	0.97227	-0.89995	1.06503	-0.17678	0.0179	Dehydrogenase/reductase SDR family member 12
BC009297.1	IOH14160	hypothetical protein FLJ22222 (FLJ22222)	2	16	21	0.75	0	0	0	0	0	0	2.5	-9	-64.5	13	7.16667	-1.44444	-2.12819	-7.5	23	0.833333	-2.55556	2.78281	-4.59366	-0.9661	-0.18986	-0.89985	-0.86325	-24.0364	-0.11049	-0.16805	-0.19559	-0.20272	-0.20526	-0.21099	1	0.500149	0.975918	0.492966	1	1	13.8593	-5.65685	-0.73451	2.71964	-4.61976	2.76694	hypothetical protein FLJ22222 (FLJ22222)
BC053508.1	IOH29392	ADP-ribosylation factor-like 6 interacting protein 2 (ARL6IP2)	2	17	1	13613.8	0	0	0	0	0	0	35.5	13	-68	106.5	-5.23077	8.19231	6.40988	152	-18	11.6923	-1.38462	1.79415	-12.351	-1.12921	-0.67972	0.14963	0.35246	-70.0424	-0.0657	-0.16164	-0.19644	-0.18031	-0.177	-0.21792	1	0.45438	1	0.0980416	0.155335	1	0.73698	5.76564	-1.31023	0.17927	0.08374	-0.62854	ADP-ribosylation factor-like 6 interacting protein 2 (ARL6IP2)
NM_002753.2	IOH29657	mitogen-activated protein kinase 10 (MAPK10), transcript variant 1	2	17	3	37913.4	0	0	0	0	0	0	56	219.5	47.5	322	0.216401	1.46697	1.05061	586	70	2.6697	0.318907	1.1124	-2.95397	0.35471	-0.72189	-1.65374	-1.25622	-7.84216	-0.03787	-0.10156	-0.16858	-0.12865	-0.10008	-0.20304	1	0.0438007	0.585545	0.110496	0.0860439	1	0.47982	0.14496	3.34945	1.05407	0.85191	0.42426	mitogen-activated protein kinase 10 (MAPK10), transcript variant 1
BC053320.1	IOH29401	C-terminal binding protein 1 (CTBP1)	2	17	5	26278.5	0	0	0	0	0	0	22	-125.5	-162	-103	1.29084	0.820717	-0.314863	-137.5	-41.5	1.09562	0.330677	-0.758461	-16.4145	-5.53799	-1.23415	-22.5847	-30.9097	-19.7298	-0.08402	-0.20194	-0.2191	-0.23054	-0.2283	-0.22189	1	1	1	1	1	1	0.83567	-0.26481	-0.41903	-0.06865	-0.32398	-0.5282	C-terminal binding protein 1 (CTBP1)
BC057811.1	IOH29291	tubulin, alpha 3e (TUBA3E)	2	17	7	7196.09	0	0	0	0	0	0	53.5	12.5	-67.5	66	-5.4	5.28	-125.865	79	4.5	6.32	0.36	1.26178	-1.80169	-0.54632	0.14953	-0.27687	-0.10165	-52.0065	-0.04127	-0.16179	-0.19631	-0.19003	-0.18993	-0.21412	1	0.302846	0.715921	0.180906	0.34433	1	0.25112	3.22441	-0.24094	0.49283	0.39383	7.69961	tubulin, alpha 3e (TUBA3E)
BC033537.1	IOH27639	KIAA1576 protein (KIAA1576)	2	17	9	37894.8	0	0	0	0	0	0	36	-132.5	-236.5	-62	1.78491	0.467925	-0.826735	1	-45.5	-0.00754717	0.343396	-1.47777	-7.54897	-5.64401	-7.7972	-1.7605	-0.85655	-16.4164	-0.06502	-0.20398	-0.23708	-0.22071	-0.20375	-0.22257	1	1	1	1	1	1	0.39284	-0.14409	-0.93583	-0.02281	39.598	-0.20203	KIAA1576 protein (KIAA1576)
BC047865.1	IOH26933	mitogen-activated protein kinase kinase kinase kinase 2 (MAP4K2)	2	17	11	7805.64	0	0	0	0	0	0	32.5	-96	-12	52.5	0.125	-0.546875	2.25227	134.5	58.5	-1.40104	-0.609375	0.556892	-11.1258	-1.73459	-0.49183	-0.52771	0.34988	-9.00376	-0.06977	-0.19336	-0.18293	-0.19326	-0.1801	-0.20499	1	1	0.761221	0.242443	0.174781	1	0.32636	-0.11785	-8.36743	0.76772	0.06834	0.37471	mitogen-activated protein kinase kinase kinase kinase 2 (MAP4K2)
BC023505.2	IOH27780	extracellular matrix protein 1 (ECM1)	2	17	13	5.26	0	0	0	0	0	0	3	8.5	-44.5	16	-5.23529	1.88235	-3.0021	733	372	86.2353	43.7647	0.462019	-0.74874	-0.75434	0.29135	-0.51561	0.27854	-2.33599	-0.10981	-0.16295	-0.19077	-0.20201	-0.07402	-0.15198	1	0.361056	0.487792	0.370293	0.019517	0.331749	0.94281	5.90642	-0.20657	1.32583	0.21802	0.59306	extracellular matrix protein 1 (ECM1)
BC055314.1	IOH29446	EMG1 nucleolar protein homolog (S. cerevisiae) (EMG1)	2	17	15	0	0	0	0	0	0	0	-9.5	-29	-10	5	0.344828	-0.172414	-4.24264	-3	24.5	0.103448	-0.844828	1.80888	-0.09354	-1.60307	0.41339	-0.47586	-0.11029	-23.6112	-0.12678	-0.17386	-0.18245	-0.20465	-0.20447	-0.21074	1	1	0.318832	0.420438	0.806887	1	-0.2233	-2.292	-0.42426	2.82843	-0.4714	2.91501	EMG1 nucleolar protein homolog (S. cerevisiae) (EMG1)
NM_002133.1	IOH54938	Heme oxygenase 1	2	17	17	0	0	0	0	0	0	0	9	14	61	-34.5	4.35714	-2.46429	5.09651	-33	-12.5	-2.35714	-0.892857	-0.637173	-1.32844	-2.07065	-0.18234	-2.1355	-0.77727	-216.559	-0.10167	-0.16135	-0.16533	-0.21412	-0.20978	-0.21699	1	1	0.300389	1	1	1	0.31427	9.39442	1.5765	-1.04529	-0.4714	-4.35578	Heme oxygenase 1
NM_004092.2	IOH54943	Enoyl-CoA hydratase, mitochondrial	2	17	19	37890.2	0	0	0	0	0	0	35	-124.5	-142	43.5	1.14056	-0.349398	-2.66332	652.5	183	-5.24096	-1.46988	0.794702	-3.26069	-4.83543	-1.13296	-0.28442	0.7554	-2.85785	-0.06638	-0.20165	-0.21429	-0.19542	-0.08829	-0.18394	1	1	1	0.230809	0.0183565	0.557607	0	-0.21014	-0.5378	0.53643	0.02059	0.23957	Enoyl-CoA hydratase, mitochondrial
NM_007226.1	IOH59414	Neurexophilin-2	2	17	21	16975.7	0	0	0	0	0	0	82	1037.5	934.5	811.5	0.900723	0.782169	0.0996267	834.5	583.5	0.804337	0.56241	0.25033	0.3869	0.5186	0.80564	0.82378	0.83538	-0.30363	-0.00259	0.13645	0.04534	-0.01128	-0.05603	-0.11623	0.331928	0.0044061	0.0098391	0.004352	0.01176	0.0700954	0	0.13699	0.02497	0.01481	0.00254	0.09331	Neurexophilin-2
NM_153183.1	IOH54677	Diphosphoinositol polyphosphate phosphohydrolase 3-alpha	2	18	1	21776.2	0	0	0	0	0	0	18.5	-84.5	-116.5	-14.5	1.3787	0.171598	-1.10114	47.5	-31	-0.56213	0.366864	6.72823	-14.0138	-1.47243	-0.22104	-0.75722	-1.45019	-28.5428	-0.08877	-0.19001	-0.20814	-0.20932	-0.19551	-0.22012	1	1	1	0.669616	1	1	1.71999	-0.17573	-0.24885	-0.92655	2.24786	-0.4562	Diphosphoinositol polyphosphate phosphohydrolase 3-alpha
NM_003135.1	IOH59899	Signal recognition particle 19 kDa protein	2	18	3	5401.2	0	0	0	0	0	0	125.5	130	-37.5	9	-0.288462	0.0692308	-2.3074	551.5	47	4.24231	0.361538	1.1921	0.63637	-0.22415	0.14973	-2.07636	-0.65966	-11.8561	0.05644	-0.12761	-0.18908	-0.20369	-0.10619	-0.20693	0.111742	0.0997913	0.513062	1	0.0565964	1	0.00563	0.53305	-0.65997	8.79955	0.60646	0.78233	Signal recognition particle 19 kDa protein
NM_001006667.1	IOH58767	Tachykinin-3	2	18	5	37904.7	0	0	0	0	0	0	9.5	-167	-262	-25	1.56886	0.149701	-1.16783	-144	-59	0.862275	0.353293	-0.592158	-2.23829	-59.5697	-3.33483	-0.95104	-104.761	-13.8803	-0.10099	-0.21402	-0.24323	-0.21184	-0.22946	-0.22485	1	1	1	0.900966	1	1	0.81876	-0.05928	-0.16193	-0.50912	-0.26517	-0.76703	Tachykinin-3
NM_004830.2	IOH53662	Mediator of RNA polymerase II transcription subunit 23	2	18	7	8926.37	0	0	0	0	0	0	31.5	570.5	198.5	10.5	0.34794	0.0184049	1.27212	695.5	85	1.21911	0.148992	1.10618	-19.6671	-0.36509	0.34404	-0.28408	0.49582	-6.34011	-0.07113	0.00056	-0.13217	-0.20333	-0.08067	-0.2005	1	0.019381	0.091972	0.348519	0.0188982	1	0.60609	0.49702	0.28854	0.87547	0.12912	0.31612	Mediator of RNA polymerase II transcription subunit 23
NM_001007072.1	IOH59911	Zinc finger and SCAN domain-containing protein 2	2	18	9	27367.2	0	0	0	0	0	0	21.5	-171.5	-163	-75.5	0.950437	0.440233	-0.518841	-25	-31	0.145773	0.180758	-0.151523	-9.17749	-28.0362	-1.17206	-2.80185	-0.45087	-29.1201	-0.0847	-0.21533	-0.21935	-0.22395	-0.20836	-0.22012	1	1	1	1	1	1	0.36178	-0.12782	-0.39043	-0.00937	-0.28284	-0.59306	Zinc finger and SCAN domain-containing protein 2
NM_203288.1	IOH40647	retinitis pigmentosa 9 (autosomal dominant) (RP9)	2	18	11	4.51	0	0	0	0	0	0	-5	55	1	289.5	0.0181818	5.26364	1.40448	4	3.5	0.0727273	0.0636364	0.0942809	-1.10594	0.28651	-0.20426	-2.00303	-1.15772	-57.6272	-0.12066	-0.14943	-0.17979	-0.13644	-0.20322	-0.21429	1	0.128444	0.493932	0.19753	1	1	-2.26274	0.02571	74.9533	1.23347	14.1421	11.5157	retinitis pigmentosa 9 (autosomal dominant) (RP9)
XM_376764.2	IOH40703	paraneoplastic antigen MA2 (PNMA2)	2	18	13	37902.9	0	0	0	0	0	0	37	-248.5	-248.5	-38.5	1	0.15493	-1.03479	-87	-13.5	0.350101	0.054326	-1.03428	-13.1137	-2.73198	-1.49076	-0.8136	-3.38633	-144.5	-0.06366	-0.23773	-0.23997	-0.21508	-0.21935	-0.21716	1	1	1	1	1	1	0.95555	-0.2191	-0.04268	-0.01837	-0.40638	-1.30946	paraneoplastic antigen MA2 (PNMA2)
NM_152260.1	IOH40870	RNA pseudouridylate synthase domain containing 2 (RPUSD2)	2	18	15	23529.7	0	0	0	0	0	0	186.5	96.5	30	355	0.310881	3.67876	1.19382	209.5	100.5	2.17098	1.04145	0.497256	-1.14085	-0.27571	0.26725	-1.49252	0.15318	-4.93237	0.13924	-0.13735	-0.1728	-0.12073	-0.1668	-0.19789	0.140246	0.128444	0.258359	0.0809886	0.123353	1	0.54976	0.62284	0.98995	0.96804	0.23289	0.13368	RNA pseudouridylate synthase domain containing 2 (RPUSD2)
NM_021821.2	IOH40909	mitochondrial ribosomal protein S35 (MRPS35), nuclear gene encoding mitochondrial protein	2	18	17	6733.65	0	0	0	0	0	0	38	153.5	87.5	85.5	0.570033	0.557003	0.0163493	141.5	68.5	0.921824	0.446254	0.491608	-4.42342	0.22057	0.2615	0.18865	0.13002	-7.82168	-0.0623	-0.12077	-0.15893	-0.18534	-0.17885	-0.2033	1	0.0670932	0.175519	0.11562	0.188254	1	0.2233	0.2073	0.50912	0.12405	0.22487	0.3613	mitochondrial ribosomal protein S35 (MRPS35), nuclear gene encoding mitochondrial protein
BC103966.1	IOH63474	Interleukin-1 family member 10	2	18	19	10286.7	0	0	0	0	0	0	28	-170	-217.5	3.5	1.27941	-0.0205882	-1.46047	-79	-22	0.464706	0.129412	-0.798121	-59.9696	-44.8412	-2.22445	-0.47668	-5.56757	-49.5674	-0.07587	-0.21489	-0.2325	-0.205	-0.21793	-0.2186	1	1	1	0.429779	1	1	0.25254	-0.24125	-0.29585	3.83858	-1.2173	-0.77139	Interleukin-1 family member 10
BC063681.1	IOH61524	Melanoma-associated antigen 2	2	18	21	37894.8	0	0	0	0	0	0	50.5	154.5	96	-37.5	0.621359	-0.242718	3.22731	685	78	4.43366	0.504854	1.12507	-7.23754	0.00988	0.52894	-5.28227	0.40527	-7.02862	-0.04535	-0.12048	-0.15689	-0.21484	-0.08253	-0.20169	1	0.0749733	0.138153	1	0.0203342	1	1.05016	0.35241	0.08839	-2.885	0.16516	0.38075	Melanoma-associated antigen 2
BC099907.1	IOH62625	General transcription factor II-I	2	19	1	37905.8	0	0	0	0	0	0	365.5	65	-31.5	86.5	-0.484615	1.33077	3.03413	468.5	53.5	7.20769	0.823077	1.12433	-0.92365	0.03977	-0.22862	-0.34905	-1.78037	-9.12534	0.38217	-0.14652	-0.18764	-0.1851	-0.1209	-0.20583	0.0300783	0.135091	0.694773	0.15543	0.218342	1	0.56298	0.34811	-2.04275	0.53135	1.10632	0.14539	General transcription factor II-I
NM_001040060.1	IOH62633	secreted phosphoprotein 1 (SPP1), transcript variant 3, mRNA.	2	19	3	16972.2	0	0	0	0	0	0	31	29.5	-58	74.5	-1.9661	2.52542	11.3566	503.5	48.5	17.0678	1.64407	1.1657	-15.2456	-0.69551	-0.07647	0.27861	-0.44282	-9.63732	-0.07181	-0.15685	-0.19403	-0.18798	-0.1147	-0.20668	1	0.285128	0.798078	0.122541	0.0555672	1	0.31934	1.98949	-0.68272	0.02847	0.51822	0.01458	secreted phosphoprotein 1 (SPP1), transcript variant 3, mRNA.
BC006558.2	IOH57072	Host cell factor 2	2	19	5	4839.29	0	0	0	0	0	0	24.5	885	674	702.5	0.761582	0.793785	0.0292808	784.5	327	0.886441	0.369492	0.582099	-27.4479	0.74993	-0.12823	0.76353	0.7035	-2.97227	-0.08063	0.09208	-0.01749	-0.03742	-0.06489	-0.15959	1	0.005116	0.0288638	0.005736	0.0139211	0.537504	0.54837	0.04155	0.4742	0.0312	0.05138	0.73954	Host cell factor 2
NM_006998.3	IOH56717	Secretagogin	2	19	7	20405.7	0	0	0	0	0	0	26.5	-214	-168	-66	0.785047	0.308411	-0.616452	-89.5	-73	0.418224	0.341121	-0.143597	-164.701	-3.99183	-0.15175	-3.78153	-2.79769	-9.038	-0.07791	-0.22769	-0.22056	-0.22167	-0.2198	-0.22722	1	1	1	1	1	1	0.82718	-0.15199	-0.02525	-0.40712	-0.22912	-0.15498	Secretagogin
NM_014470.2	IOH55981	Rho-related GTP-binding protein Rho6	2	19	9	10013.3	0	0	0	0	0	0	325	-52	-104	102	2	-1.96154	-145.664	173	85.5	-3.32692	-1.64423	0.478699	0.75883	-1.45578	-0.14479	0.3424	0.27552	-6.23387	0.3272	-0.18056	-0.20512	-0.18139	-0.17327	-0.20042	0.0136167	1	1	0.0921166	0.142023	1	0.03916	-0.7887	-0.27196	0.04159	0.14714	0.28946	Rho-related GTP-binding protein Rho6
NM_001003683.1	IOH52231	phosphodiesterase 1A, calmodulin-dependent (PDE1A), transcript variant 2, mRNA.	2	19	11	12294	0	0	0	0	0	0	293	224.5	10.5	350	0.0467706	1.55902	1.33183	698	204.5	3.10913	0.910913	0.773312	0.87341	0.49406	0.3556	-0.62355	0.72588	-2.00217	0.28377	-0.10011	-0.17751	-0.12193	-0.08022	-0.1803	0.0160314	0.0397694	0.280825	0.0389914	0.0166956	0.381831	0	0.06614	1.41421	0.58993	0.03647	0.05187	phosphodiesterase 1A, calmodulin-dependent (PDE1A), transcript variant 2, mRNA.
NM_001017926.1	IOH55729	Zinc fingers and homeoboxes protein 1	2	19	13	37902.4	0	0	0	0	0	0	257.5	59.5	1408.5	2977	23.6723	50.0336	0.505802	633.5	161	10.6471	2.70588	0.841052	0.25545	-0.35402	-2.64426	-2.25079	0.55364	-3.43214	0.23559	-0.14812	0.15966	0.50792	-0.09166	-0.18766	0.0286108	0.177554	0.453249	0.0064563	0.021324	0.713234	0.17849	0.84377	1.4594	1.10923	0.10157	0.29865	Zinc fingers and homeoboxes protein 1
NM_001025247.1	IOH56427	TAF5-like RNA polymerase II p300/CBP-associated factor-associated factor 65 kDa subunit 5L	2	19	15	9127.72	0	0	0	0	0	0	13	-34	-96	-7	2.82353	0.205882	-1.22199	16	-18.5	-0.470588	0.544118	-19.5161	-4.39616	-1.11575	-0.07003	-0.81504	-0.65913	-70.0991	-0.09624	-0.17532	-0.20319	-0.20753	-0.2011	-0.218	1	0.738347	1	0.61747	0.914955	1	1.08786	-1.20624	-0.26517	-2.82843	2.38649	-1.26133	TAF5-like RNA polymerase II p300/CBP-associated factor-associated factor 65 kDa subunit 5L
NM_198977.1	IOH57194	Rho guanine nucleotide exchange factor 1	2	19	17	33811.9	0	0	0	0	0	0	22	193	117	0.5	0.606218	0.00259067	1.40218	423.5	126.5	2.1943	0.65544	0.763675	-11.4231	0.13449	0.52262	-0.86497	-1.19606	-4.16951	-0.08402	-0.10928	-0.15182	-0.20572	-0.12888	-0.19348	1	0.0564689	0.123021	0.571187	0.132195	0.911164	0.44998	0.27112	0.10879	52.3259	0.86322	0.24036	Rho guanine nucleotide exchange factor 1
NM_139124.1	IOH57251	C-jun-amino-terminal kinase-interacting protein 2	2	19	19	37869.9	0	0	0	0	0	0	33.5	892.5	804.5	709	0.901401	0.794398	0.0892351	781.5	630	0.87563	0.705882	0.151791	-8.56822	0.83002	0.69754	0.79393	0.61111	-0.42456	-0.06842	0.09426	0.01399	-0.03585	-0.06542	-0.10837	1	0.004852	0.0131643	0.0055643	0.0146829	0.0669799	0.2744	0.0103	0.06944	0.01995	0.08777	0.15938	C-jun-amino-terminal kinase-interacting protein 2
NM_018279.2	IOH10199	transmembrane protein 19 (TMEM19)	2	19	21	12638	0	0	0	0	0	0	7	-200	-267.5	-101	1.3375	0.505	-0.638987	-65.5	-64.5	0.3275	0.3225	-0.0108786	-3.20752	-4.75459	-8.276	-19.4385	-1.46376	-10.5358	-0.10438	-0.22362	-0.24455	-0.23006	-0.21554	-0.22578	1	1	1	1	1	1	2.42437	-0.09192	-0.52603	-0.14002	-0.22671	-0.16444	transmembrane protein 19 (TMEM19)
NM_017853.1	IOH10793	thioredoxin-like 4B (TXNL4B)	2	20	1	12445.7	0	0	0	0	0	0	48	-195.5	-217.5	-96	1.11253	0.491049	-0.548092	-57	-43.5	0.29156	0.222506	-0.189969	-3.65546	-6.45213	-2.85436	-11.7258	-1.72736	-20.0034	-0.04874	-0.22231	-0.2325	-0.22886	-0.21404	-0.22223	1	1	1	1	1	1	0.44194	-0.14106	-0.40638	-0.14731	-0.52103	-0.89404	thioredoxin-like 4B (TXNL4B)
NM_152614.1	IOH22756	Uncharacterized protein C2orf57	2	20	3	8091.74	0	0	0	0	0	0	46.5	-237.5	-299.5	-119	1.26105	0.501053	-0.609954	-98	-91	0.412632	0.383158	-0.0523783	-3.0313	-3.40595	-6.44369	-21.951	-6.30265	-6.78417	-0.05077	-0.23453	-0.25227	-0.23438	-0.2213	-0.23026	1	1	1	1	1	1	0.31934	-0.24116	-0.07319	-0.27334	-0.67825	-0.10879	Uncharacterized protein C2orf57
BC020257.1	IOH23119	neurofibromin 2 (bilateral acoustic neuroma) (NF2)	2	20	5	1924.12	0	0	0	0	0	0	30.5	-228	-175	-82.5	0.767544	0.361842	-0.508018	-45.5	-32	0.199561	0.140351	-0.246347	-26.9934	-1.83921	-0.60845	-5.85857	-4.33497	-27.2611	-0.07249	-0.23177	-0.22224	-0.22563	-0.212	-0.22029	1	1	1	1	1	1	0.67233	-0.04342	-0.14546	-0.23142	-2.81289	-0.44194	neurofibromin 2 (bilateral acoustic neuroma) (NF2)
NM_145169.1	IOH14571	SFT2 domain containing 1 (SFT2D1)	2	20	7	17720.5	0	0	0	0	0	0	35	-271.5	-208	-59.5	0.766114	0.219153	-0.785087	-17	-87.5	0.0626151	0.322284	-0.954087	-14.5386	-0.78898	-1.51551	-2.34666	-1.47474	-7.10401	-0.06638	-0.24443	-0.2302	-0.22011	-0.20695	-0.22967	1	1	1	1	1	1	0.84853	-0.04948	-0.21757	-0.2258	-3.24437	-0.10506	SFT2 domain containing 1 (SFT2D1)
BC018749.1	IOH14788	immunoglobulin lambda variable 2-14 (IGLV2-14)	2	20	9	21497.1	0	0	0	0	0	0	18	-177.5	-154.5	-58.5	0.870423	0.329577	-0.637392	19.5	-6	-0.109859	0.0338028	2.67129	-6.89486	-12.9314	-0.38683	-2.28071	-0.35588	-211.191	-0.08946	-0.21708	-0.2173	-0.21987	-0.20048	-0.21589	1	1	1	1	0.716893	1	0.70711	-0.06772	-0.15103	-0.22966	1.19664	-0.94281	immunoglobulin lambda variable 2-14 (IGLV2-14)
BC026032.1	IOH14693	proline rich Gla (G-carboxyglutamic acid) 2 (PRRG2)	2	20	11	8.26	0	0	0	0	0	0	-12	-19.5	-23	-66.5	1.17949	3.41026	-0.687355	-3.5	-11	0.179487	0.564103	-0.73149	0.13914	-1.71086	0.40245	-10.7348	-0.39593	-440.94	-0.13017	-0.1711	-0.18559	-0.22179	-0.20455	-0.21674	1	1	0.361204	1	0.968026	1	0	-4.09759	-0.12298	-1.88207	-4.24264	-8.99954	proline rich Gla (G-carboxyglutamic acid) 2 (PRRG2)
NM_006521.3	IOH14020	transcription factor binding to IGHM enhancer 3 (TFE3)	2	20	13	23587.8	0	0	0	0	0	0	17	-63	-162.5	-33	2.57937	0.52381	-0.936781	-68	-5.5	1.07937	0.0873016	-1.20256	-6.11319	-1.84926	-0.97792	-3.60395	-1.35313	-208.108	-0.0908	-0.18376	-0.21923	-0.21376	-0.21599	-0.21581	1	1	1	1	1	1	0.7487	-0.71833	-0.32636	-2.27131	-0.14558	-6.81394	transcription factor binding to IGHM enhancer 3 (TFE3)
BC016821.1	IOH23009	MAP3K12-binding inhibitory protein 1	2	20	15	37899.5	0	0	0	0	0	0	18.5	-57.5	-94.5	0.5	1.64348	-0.00869565	-1.42926	63.5	53.5	-1.10435	-0.930435	0.120873	-6.61387	-0.84562	-0.60811	-1.36751	-0.27384	-10.9596	-0.08877	-0.18216	-0.20283	-0.20572	-0.19268	-0.20583	1	0.835124	1	0.820346	0.438331	1	0.57333	-0.25825	-0.72581	89.0954	0.59018	0.8591	MAP3K12-binding inhibitory protein 1
BC001375.1	IOH3976	Cytosolic non-specific dipeptidase	2	20	17	37893.1	0	0	0	0	0	0	25	-157	-168.5	-84.5	1.07325	0.538217	-0.469541	-70	9	0.44586	-0.0573248	-1.83152	-37.2517	-48.596	-2.97072	-5.21286	-2.91103	-35.9999	-0.07995	-0.2111	-0.22068	-0.22611	-0.21634	-0.21335	1	1	1	1	1	1	0.62225	-0.41436	-0.93581	-0.10879	-0.6869	2.04275	Cytosolic non-specific dipeptidase
NM_004143.2	IOH5542	Cbp/p300-interacting transactivator 1	2	20	19	37878	0	0	0	0	0	0	51	-69	-140	1.5	2.02899	-0.0217391	-1.44485	17.5	12.5	-0.253623	-0.181159	0.235702	-2.18351	-1.4933	-0.86767	-1.34613	-0.52758	-29.6659	-0.04466	-0.1855	-0.2138	-0.20549	-0.20083	-0.21277	1	1	1	0.795866	0.821115	1	0.2773	-0.40992	-0.43437	29.6985	1.81827	1.30108	Cbp/p300-interacting transactivator 1
BC001798.1	IOH4437	Sorting nexin-6	2	20	21	12177	0	0	0	0	0	0	23.5	748	737.5	653.5	0.985963	0.873663	0.0854018	656.5	402.5	0.877674	0.538102	0.339198	-18.3672	0.81006	0.73016	0.38679	0.77775	-1.43392	-0.08199	0.05221	-0.00217	-0.04916	-0.08758	-0.14683	1	0.006537	0.0147507	0.0078557	0.017977	0.185904	0.51152	0.00945	0.05082	0.17421	0.01185	0.32501	Sorting nexin-6
NM_015660.1	IOH12432	GTPase IMAP family member 2	2	21	1	26921.3	0	0	0	0	0	0	174	689.5	731	594.5	1.06019	0.862219	0.145636	1055	454	1.53009	0.658448	0.563249	-3.15697	0.47145	0.7784	0.56447	0.76495	-1.35103	0.12227	0.03519	-0.00374	-0.06331	-0.01695	-0.13813	1	0.0088256	0.0145607	0.0083727	0.0081436	0.158526	1.10536	0.1446	0.02708	0.1011	0.04021	0.352	GTPase IMAP family member 2
BC027476.1	IOH11961	CCR4-NOT transcription complex, subunit 6, mRNA (cDNA clone IMAGE:5000764), complete cds.	2	21	3	18181.5	0	0	0	0	0	0	44.5	258	205.5	265	0.796512	1.02713	0.178843	867	161.5	3.36047	0.625969	0.97008	-2.03169	0.60962	0.62096	0.23203	0.63345	-3.20757	-0.05348	-0.09036	-0.13048	-0.14231	-0.05027	-0.18757	1	0.0320658	0.0745135	0.0336444	0.0121916	0.650451	0.14301	0.01644	0.04473	0.20279	0.08319	0.2233	CCR4-NOT transcription complex, subunit 6, mRNA (cDNA clone IMAGE:5000764), complete cds.
NM_178177.2	IOH22674	Nicotinamide mononucleotide adenylyltransferase 3	2	21	5	15821.9	0	0	0	0	0	0	22	249.5	420	666	1.68337	2.66934	0.320347	978.5	461	3.92184	1.8477	0.50841	-11.4231	0.58621	0.52315	-0.01103	0.78103	-1.67713	-0.08402	-0.09283	-0.07874	-0.04616	-0.03051	-0.13694	1	0.0337239	0.0362498	0.0095409	0.0092055	0.187909	0.44998	0.02551	0.14479	0.32913	0.03107	0.46936	Nicotinamide mononucleotide adenylyltransferase 3
BC103812.1	IOH63363	Alpha-ketoglutarate-dependent dioxygenase alkB homolog 3	2	21	7	20476	0	0	0	0	0	0	115	507	2589	1400	5.10651	2.76134	0.421534	4695	2037	9.26036	4.01775	0.558375	0.23094	0.40041	0.36161	0.90514	0.94955	0.68161	0.04219	-0.01791	0.44437	0.12982	0.62819	0.12951	0.164464	0.0146306	0.0021745	0.0015808	0.0004639	0.0059442	0.09838	0.16457	0.2174	0.00404	0.00633	0.00694	Alpha-ketoglutarate-dependent dioxygenase alkB homolog 3
NM_004637.5	IOH40569	Ras-related protein Rab-7a	2	21	9	22857.5	0	0	0	0	0	0	25	-185	-207	-63.5	1.11892	0.343243	-0.750239	73	7.5	-0.394595	-0.0405405	1.1507	-33.2111	-13.3097	-1.63115	-2.45379	-1.71635	-40.0185	-0.07995	-0.21926	-0.22996	-0.22107	-0.191	-0.21361	1	1	1	1	1	1	0.50912	-0.26755	-0.24595	-0.16703	2.01477	2.92271	Ras-related protein Rab-7a
BC014217.2	IOH14859	Leucine carboxyl methyltransferase 1	2	21	11	9001.56	0	0	0	0	0	0	27	612	308.5	487	0.504085	0.795752	0.317331	210	175	0.343137	0.285948	0.128565	-420.447	-0.37136	0.50306	-0.11531	-0.20856	-2.7258	-0.07723	0.01264	-0.10563	-0.08908	-0.16672	-0.18529	1	0.017504	0.0530473	0.0168964	0.15299	0.532648	0.10476	0.49682	0.15357	0.3688	0.43773	0.14546	Leucine carboxyl methyltransferase 1
NM_052875.2	IOH14292	Vacuolar protein sorting-associated protein 26B	2	21	13	16908	0	0	0	0	0	0	41.5	-39.5	-112.5	27	2.8481	-0.683544	-2.3074	80	-6.5	-2.02532	0.164557	1.66435	-3.25254	-0.98771	-0.08281	-1.29627	0.14666	-315.97	-0.05756	-0.17692	-0.20717	-0.19937	-0.18976	-0.21598	1	0.721019	1	0.556911	0.295437	1	0.2215	-0.80556	-0.18228	2.30464	0.1591	-8.59407	Vacuolar protein sorting-associated protein 26B
NM_001336.2	IOH28012	Cathepsin Z	2	21	15	18380.2	0	0	0	0	0	0	46.5	233	208.5	205.5	0.89485	0.881974	0.0102479	234.5	177	1.00644	0.759657	0.197612	-2.15653	0.42474	0.59951	0.17447	0.52049	-2.66291	-0.05077	-0.09764	-0.12975	-0.15658	-0.16237	-0.18495	1	0.0395498	0.0745135	0.0481191	0.0885419	0.518469	0.19769	0.10925	0.06444	0.21678	0.0392	0.13583	Cathepsin Z
NM_178497.2	IOH44607	Uncharacterized protein C4orf26	2	21	17	28267.2	0	0	0	0	0	0	311.5	294.5	269	581	0.913413	1.97284	0.5191	679.5	502.5	2.3073	1.70628	0.211773	0.85927	0.39549	0.26215	0.47912	0.48092	-0.22805	0.30888	-0.07974	-0.11516	-0.06654	-0.0835	-0.12992	0.0141912	0.0305271	0.0720352	0.0090867	0.0197839	0.0823126	0.00681	0.14166	0.33121	0.13388	0.13424	0.01266	Uncharacterized protein C4orf26
NM_152392.1	IOH42004	Activator of 90 kDa heat shock protein ATPase homolog 2	2	21	19	12250.5	0	0	0	0	0	0	31	343.5	141.5	474	0.411936	1.37991	0.763974	232.5	129.5	0.676856	0.377001	0.402387	-13.0699	-1.61104	0.18444	0.38356	0.3053	-3.56719	-0.0718	-0.06548	-0.14591	-0.0922	-0.16273	-0.19298	1	0.113294	0.136338	0.0132502	0.10032	0.736193	0.2281	1.13837	0.49472	0.1641	0.15511	0.06006	Activator of 90 kDa heat shock protein ATPase homolog 2
NM_203488.1	IOH44619	Acylphosphatase-1	2	21	21	13142.4	0	0	0	0	0	0	37	-59.5	-40.5	-27.5	0.680672	0.462185	-0.270364	-61.5	31.5	1.03361	-0.529412	-4.38406	-2.82849	-1.44933	0.15553	-2.69738	-1.34788	-17.8838	-0.06366	-0.18274	-0.18981	-0.21244	-0.21484	-0.20955	1	1	0.526439	1	1	1	0.03822	-0.58232	-0.57616	-2.13418	-0.24145	1.63869	Acylphosphatase-1
NM_207459.1	IOH45617	Testis-expressed sequence 19 protein	2	22	1	27208.5	0	0	0	0	0	0	89.5	53	-22	463.5	-0.415094	8.74528	1.55515	220.5	69.5	4.16038	1.31132	0.736366	0.15463	-0.50212	-0.36204	-2.64629	0.45597	-7.16842	0.00759	-0.15001	-0.18534	-0.09472	-0.16485	-0.20313	0.300795	0.205418	0.726859	0.370293	0.0984979	1	0.07111	1.09401	-3.72838	1.41116	0.06734	0.15261	Testis-expressed sequence 19 protein
BC035404.2	IOH27426	PTK2 protein tyrosine kinase 2 (PTK2)	3	2	11	37111.3	0	0	0	0	0	0	144.5	653.5	185.5	560	0.283856	0.856924	0.710427	751	444	1.1492	0.679419	0.363317	-1.27953	0.29578	-0.58375	0.45559	-0.0051	0.47968	0.08224	0.02472	-0.1353	-0.07158	-0.07083	-0.13981	0.265663	0.0098253	0.111564	0.008971	0.014411	0.116212	0.54318	0.16122	0.46886	0.07576	0.01883	0.11148	PTK2 protein tyrosine kinase 2 (PTK2)
NM_004629.1	IOH4715	Fanconi anemia, complementation group G (FANCG)	3	2	13	8.26	0	0	0	0	0	0	32	-103	-229.5	-78.5	2.22816	0.762136	-0.693332	-110.5	-55.5	1.07282	0.538835	-0.468565	-3.51191	-6.33407	-21.329	-11.8551	-15.0713	-32.6812	-0.07045	-0.19539	-0.23539	-0.22467	-0.22352	-0.22426	1	1	1	1	1	1	0.13258	-0.04119	-0.03389	-0.24321	-0.39035	-0.67526	Fanconi anemia, complementation group G (FANCG)
NM_001178.3	IOH28764	aryl hydrocarbon receptor nuclear translocator-like (ARNTL), transcript variant 1	3	2	15	30889	0	0	0	0	0	0	76.5	1305.5	1114.5	1046.5	0.853696	0.801609	0.0445009	1335.5	851.5	1.02298	0.652241	0.312976	-0.67701	0.56985	0.67578	0.62169	0.18708	0.57475	-0.01006	0.21442	0.08876	0.04506	0.03277	-0.07092	0.621532	0.0027866	0.0072976	0.0029341	0.0056866	0.0358936	0.19411	0.09695	0.0184	0.06419	0.09054	0.10712	aryl hydrocarbon receptor nuclear translocator-like (ARNTL), transcript variant 1
BC039235.1	IOH27982	Serum albumin	3	2	17	13735.5	0	0	0	0	0	0	57	-1.5	-129	15	86	-10	-1.78638	45	16	-30	-10.6667	0.672331	-1.12221	-0.94243	-7.02319	-1.11404	-7.3352	-0.90236	-0.03652	-0.16586	-0.21115	-0.20225	-0.19596	-0.21217	1	0.265086	1	0.299027	0.480506	1	0.17368	-5.18545	-0.7674	0.28284	0.4714	0.70711	Serum albumin
NM_153345.1	IOH27468	transmembrane protein 139 (TMEM139)	3	2	19	30165	0	0	0	0	0	0	50	56.5	-23	50.5	-0.40708	0.893805	3.77981	227.5	109	4.02655	1.9292	0.498022	-1.31466	-0.31829	-1.19745	-0.96877	-2.34319	0.00688	-0.04602	-0.14899	-0.18559	-0.19373	-0.16362	-0.19645	1	0.129734	0.398784	0.203584	0.114613	1	0.14142	0.08761	-0.67636	0.43407	0.25798	0.16867	transmembrane protein 139 (TMEM139)
NM_019069.3	IOH26403	WD repeat domain 5B (WDR5B)	3	2	21	13439.5	0	0	0	0	0	0	319.5	459.5	495	456	1.07726	0.992383	0.0579961	684	404.5	1.48857	0.880305	0.363135	0.57155	-0.73593	-1.08766	-0.96367	-0.15944	-1.13233	0.31974	-0.03173	-0.06066	-0.09652	-0.08271	-0.14649	0.0150154	0.0295149	0.063263	0.0288251	0.0174295	0.381831	0.07746	0.57707	0.74568	0.62957	0.04342	0.72546	WD repeat domain 5B (WDR5B)
BC047472.1	IOH26486	Olfactomedin-like protein 2B	3	3	1	15628.7	0	0	0	0	0	0	43.5	431.5	263	557	0.609502	1.29085	0.507047	820	592.5	1.90035	1.37312	0.227776	-2.59801	-0.62006	0.11685	0.26613	0.00628	0.24454	-0.05484	-0.03988	-0.11661	-0.0723	-0.0586	-0.11471	1	0.0296564	0.0586968	0.0099627	0.0127304	0.0808669	0.30885	0.52603	0.06453	0.1498	0.04139	0.21362	Olfactomedin-like protein 2B
NM_001004708.1	IOH28245	olfactory receptor, family 4, subfamily D, member 6 (OR4D6)	3	3	3	5085.42	0	0	0	0	0	0	32.5	36	-106	-9.5	-2.94444	-0.263889	-1.18157	-33.5	-15.5	-0.930556	-0.430556	-0.519507	-3.23132	-1.41487	-4.52066	-3.55665	-38.6993	-2.32028	-0.06977	-0.15495	-0.2056	-0.20812	-0.20987	-0.21749	1	0.261332	1	1	1	1	0.10879	1.64992	-0.68042	-6.47561	-0.73877	-0.86678	olfactory receptor, family 4, subfamily D, member 6 (OR4D6)
NM_012247.3	IOH3018	selenophosphate synthetase 1 (SEPHS1)	3	3	5	37904.7	0	0	0	0	0	0	58	-18	-177.5	-94	9.86111	5.22222	-0.434942	-88.5	-16.5	4.91667	0.916667	-0.969746	-2.20607	-1.40552	-10.8677	-42.8261	-23.5236	-5.17492	-0.03516	-0.17067	-0.22285	-0.22839	-0.21962	-0.21767	1	0.373428	1	1	1	1	0.43889	-0.86424	-0.07569	-0.27081	-0.23171	-3.38554	selenophosphate synthetase 1 (SEPHS1)
NM_004310.2	IOH13574	ras homolog gene family, member H (RHOH)	3	3	7	22494.9	0	0	0	0	0	0	230.5	82.5	-102.5	36.5	-1.24242	0.442424	-2.97842	31	31.5	0.375758	0.381818	0.0113137	0.51221	-0.74084	-3.27813	-1.63182	-8.74634	-0.74622	0.19895	-0.14143	-0.20476	-0.1971	-0.19844	-0.20955	0.0303853	0.135091	1	0.335054	0.594174	1	0.07056	0.57426	-0.32423	1.18174	0.72992	0.5163	ras homolog gene family, member H (RHOH)
BC009819.1	IOH12608	UDP-glucuronic acid decarboxylase 1	3	3	9	10488.2	0	0	0	0	0	0	82	167	-17	28	-0.101796	0.167665	5.78542	97	30.5	0.580838	0.182635	0.737609	-0.30723	-0.12559	-1.15158	-2.18324	-5.42893	-0.35337	-0.00259	-0.11683	-0.18413	-0.19913	-0.18674	-0.20972	0.426473	0.0616503	0.37722	0.517153	0.382463	1	0.12073	0.20324	-0.99827	2.12132	0.7144	0.11592	UDP-glucuronic acid decarboxylase 1
NM_001674.1	IOH6465	activating transcription factor 3 (ATF3), transcript variant 1	3	3	11	5453.18	0	0	0	0	0	0	45	-63	-249	-169	3.95238	2.68254	-0.270663	-142.5	-52	2.2619	0.825397	-0.658027	-2.17947	-4.73334	-12.6114	-3.9217	-8.19914	-16.4203	-0.0528	-0.18376	-0.24009	-0.24637	-0.22919	-0.22367	1	1	1	1	1	1	0.25142	-0.9877	-0.18175	-0.20084	-0.09428	-0.40795	activating transcription factor 3 (ATF3), transcript variant 1
NM_025125.2	IOH12854	chromosome 10 open reading frame 57 (C10orf57)	3	3	13	35848.2	0	0	0	0	0	0	293	451	-13.5	119.5	-0.0299335	0.264967	1.77444	216.5	223.5	0.480044	0.495565	0.0224989	0.69178	0.48238	-1.57328	-0.69909	-1.85304	0.51618	0.28377	-0.0342	-0.18329	-0.17719	-0.16557	-0.17709	0.0168947	0.0152394	0.464344	0.105706	0.0955703	0.327058	0.03379	0.04704	-3.50934	0.39645	0.0098	0.0348	chromosome 10 open reading frame 57 (C10orf57)
NM_004718.2	IOH7545	cytochrome c oxidase subunit VIIa polypeptide 2 like (COX7A2L), nuclear gene encoding mitochondrial protein	3	3	15	30115.8	0	0	0	0	0	0	61.5	188	175.5	355.5	0.933511	1.89096	0.479394	734	232	3.90426	1.23404	0.734923	-1.05077	0.10337	-0.47132	-0.7222	-0.03214	0.47969	-0.03042	-0.11073	-0.13771	-0.12061	-0.07384	-0.17566	1	0.0496866	0.10895	0.0340643	0.0150337	0.315757	0.19546	0.09027	0.38276	0.51914	0.02119	0.05486	cytochrome c oxidase subunit VIIa polypeptide 2 like (COX7A2L), nuclear gene encoding mitochondrial protein
NM_005868.3	IOH2876	BET1 homolog (S. cerevisiae) (BET1)	3	3	17	37908.7	0	0	0	0	0	0	29.5	17.5	-137.5	-51.5	-7.85714	-2.94286	-0.643505	63	-17.5	3.6	-1	2.50207	-6.5958	-0.86861	-5.28933	-4.59342	-7.8628	-1.61541	-0.07384	-0.16034	-0.2132	-0.2182	-0.19277	-0.21784	1	0.221876	1	1	0.779519	1	0.45542	0.92934	-0.2417	-0.28833	1.45911	-0.04041	BET1 homolog (S. cerevisiae) (BET1)
NM_030881.2	IOH1750	DEAD (Asp-Glu-Ala-Asp) box polypeptide 17 (DDX17), transcript variant 2	3	3	19	37908.7	0	0	0	0	0	0	200.5	29	-77	74.5	-2.65517	2.56897	-85.7013	76	51	2.62069	1.75862	0.278388	-1.34682	-0.54863	-2.98847	-0.43377	-6.16974	-0.65159	0.15823	-0.15699	-0.1986	-0.18798	-0.19047	-0.20626	0.146589	0.175492	1	0.126996	0.444008	1	0.62423	0.19506	-0.73466	0.08542	0.74432	0.4714	DEAD (Asp-Glu-Ala-Asp) box polypeptide 17 (DDX17), transcript variant 2
BC005029.1	IOH6657	leprecan-like 1 (LEPREL1)	3	3	21	11545.7	0	0	0	0	0	0	130.5	36.5	32.5	65.5	0.890411	1.79452	0.476215	75	25.5	2.05479	0.69863	0.696553	-2.15802	-0.98148	-1.76592	-1.07167	-4.94928	-1.10737	0.06323	-0.15481	-0.17219	-0.19014	-0.19064	-0.21057	0.883316	0.205418	0.427191	0.191743	0.28632	1	0.77484	0.94927	3.15478	0.57216	0.01886	0.91508	leprecan-like 1 (LEPREL1)
BC001327.1	IOH3125	interferon-related developmental regulator 2 (IFRD2)	3	4	1	37903.5	0	0	0	0	0	0	276.5	953.5	630.5	841.5	0.661248	0.882538	0.202717	790.5	696.5	0.829051	0.730467	0.0893988	0.3535	0.6916	-1.37383	-0.05476	-0.31703	0.76746	0.26138	0.112	-0.02798	-0.00409	-0.06383	-0.09712	0.0226665	0.0044553	0.0599871	0.0061204	0.0155465	0.0467106	0.13554	0.03337	0.86243	0.30167	0.1458	0.02944	interferon-related developmental regulator 2 (IFRD2)
NM_032662.1	IOH5669	hypothetical protein MGC10600 (MGC10600)	3	4	3	37887.9	0	0	0	0	0	0	55	-60.5	-263	-18	4.34711	0.297521	-1.23303	-112.5	-34.5	1.8595	0.570248	-0.750399	-1.56767	-3.91461	-9.54348	-2.56708	-12.9738	-3.37053	-0.03923	-0.18303	-0.24346	-0.21016	-0.22387	-0.22071	1	1	1	0.87282	1	1	0.25713	-0.7597	-0.21509	-1.17851	-0.11942	-0.06149	hypothetical protein MGC10600 (MGC10600)
BC007633.1	IOH6965	eukaryotic translation initiation factor 2C, 2 (EIF2C2)	3	4	5	18882.3	0	0	0	0	0	0	78.5	657	590.5	585.5	0.898782	0.891172	0.00601281	650.5	468.5	0.990107	0.71309	0.230015	-0.00269	0.38164	0.205	0.42946	-0.23557	0.22792	-0.00734	0.02574	-0.03762	-0.06547	-0.08864	-0.13567	0.395709	0.0093304	0.023018	0.0084769	0.0192039	0.121288	0.02702	0.127	0.15208	0.09058	0.05326	0.20979	eukaryotic translation initiation factor 2C, 2 (EIF2C2)
BC005373.1	IOH7181	mitochondrial ribosomal protein S18B (MRPS18B)	3	4	7	13295.9	0	0	0	0	0	0	237.5	40	-64.5	119.5	-1.6125	2.9875	4.73119	222.5	361.5	5.5625	9.0375	0.336602	0.66231	-1.16937	-1.57135	-0.94917	-2.05147	-1.19853	0.20845	-0.15379	-0.1956	-0.17719	-0.1645	-0.15376	0.0264767	0.221876	0.601877	0.122541	0.102192	0.479169	0.0268	1.20208	-0.05481	0.5503	0.11759	0.75307	mitochondrial ribosomal protein S18B (MRPS18B)
NM_005738.1	IOH5077	ADP-ribosylation factor-like 4A (ARL4A), transcript variant 1	3	4	9	37893.1	0	0	0	0	0	0	135	486.5	-18.5	66	-0.0380267	0.135663	2.51581	445.5	227.5	0.915725	0.467626	0.458096	-0.0439	-1.463	-1.37661	-1.07816	-1.39506	0.42036	0.06934	-0.02388	-0.18449	-0.19002	-0.12498	-0.17641	0.126079	0.048182	0.427191	0.191743	0.0497275	0.334132	0.16761	0.88806	-1.64355	0.57854	0.32221	0.0777	ADP-ribosylation factor-like 4A (ARL4A), transcript variant 1
BC008051.2	IOH7014	cDNA clone IMAGE:3638747, partial cds	3	4	11	31297.8	0	0	0	0	0	0	53	22.5	-113	-4.5	-5.02222	-0.2	-1.30589	-9	-5.5	-0.4	-0.244444	-0.341362	-1.23983	-1.26075	-3.02463	-1.43115	-18.1126	-3.00614	-0.04195	-0.15888	-0.20729	-0.20692	-0.20553	-0.21581	1	0.261332	1	0.420438	1	1	0.1601	1.79134	-0.08761	-0.15713	-3.92837	-6.81394	cDNA clone IMAGE:3638747, partial cds
NM_020661.1	IOH6382	activation-induced cytidine deaminase (AICDA)	3	4	13	15889.9	0	0	0	0	0	0	281.5	166	11.5	114.5	0.0692771	0.689759	1.15606	148	187	0.891566	1.12651	0.16464	0.14124	-0.21314	-0.82969	-0.65977	-3.16254	0.48788	0.26816	-0.11713	-0.17726	-0.1784	-0.1777	-0.18326	0.0245728	0.064741	0.275586	0.106874	0.171984	0.422932	0.20347	0.25558	1.16826	0.36436	0.172	0.02269	activation-induced cytidine deaminase (AICDA)
BC009368.2	IOH13824	SWI/SNF related, matrix associated, actin dependent regulator of chromatin, subfamily d, member 1 (SMARCD1)	3	4	15	15520.9	0	0	0	0	0	0	56	-26	-107	-16.5	4.11538	0.634615	-1.03633	87	-22.5	-3.34615	0.865385	2.40087	-1.3935	-1.31184	-4.04773	-3.9339	-4.95446	-2.69152	-0.03787	-0.173	-0.20585	-0.2098	-0.18851	-0.21868	1	0.379855	1	1	0.301759	1	0.22728	-0.21757	-0.50224	-3.72838	0.2926	-0.4714	SWI/SNF related, matrix associated, actin dependent regulator of chromatin, subfamily d, member 1 (SMARCD1)
BC009395.2	IOH13852	interferon regulatory factor 3 (IRF3)	3	4	17	7823.59	0	0	0	0	0	0	47.5	136.5	86.5	110	0.6337	0.805861	0.16913	79	15.5	0.578755	0.113553	0.950292	-2.12768	-0.73841	-0.54048	-0.44388	-4.96169	-2.0878	-0.04942	-0.12571	-0.15918	-0.17948	-0.18993	-0.21226	1	0.0997913	0.164275	0.0980416	0.29235	1	0.28284	0.57501	0.35151	0.21856	0.12531	2.69157	interferon regulatory factor 3 (IRF3)
NM_020236.2	IOH13751	mitochondrial ribosomal protein L1 (MRPL1), nuclear gene encoding mitochondrial protein	3	4	19	36239.1	0	0	0	0	0	0	129.5	92.5	11.5	91	0.124324	0.983784	1.09688	211	138	2.28108	1.49189	0.29581	0.15003	-0.35174	-0.94361	-0.49836	-2.19153	0.21426	0.06187	-0.13851	-0.17727	-0.18402	-0.16654	-0.19154	0.123505	0.104322	0.291762	0.11562	0.110233	0.705819	0.10375	0.25227	1.90611	0.20203	0.12735	0.10248	mitochondrial ribosomal protein L1 (MRPL1), nuclear gene encoding mitochondrial protein
BC012105.1	IOH14609	nuclear VCP-like (NVL)	3	4	21	15713.8	0	0	0	0	0	0	44.5	-71.5	-152.5	-82.5	2.13287	1.15385	-0.421255	-30.5	-24.5	0.426573	0.342657	-0.154278	-1.2379	-3.83388	-6.01984	-23.0895	-36.057	-4.23575	-0.05349	-0.18623	-0.21682	-0.22562	-0.20934	-0.21902	1	1	1	1	1	1	0.04767	-0.36592	-0.10665	-0.86567	-1.41421	-1.1256	nuclear VCP-like (NVL)
BC032307.1	IOH21674	coiled-coil domain containing 123 (CCDC123)	3	5	1	0	0	0	0	0	0	0	6.5	-51	32	-14.5	-0.627451	0.284314	3.75777	40.5	-21.5	-0.794118	0.421569	4.6148	-4.53109	-1.97923	-0.87593	-2.20224	-8.55365	-2.80916	-0.10506	-0.18027	-0.17232	-0.20932	-0.19676	-0.21852	1	0.615159	0.253733	0.688473	0.672071	1	0.10879	-0.11092	0.92808	-1.02409	1.16978	-0.62489	coiled-coil domain containing 123 (CCDC123)
BC030557.1	IOH21719	chromosome 10 open reading frame 118 (C10orf118)	3	5	3	37896	0	0	0	0	0	0	152.5	115	-57.5	59.5	-0.5	0.517391	82.7315	93	123.5	0.808696	1.07391	0.199231	-0.55058	-0.7604	-1.81191	-0.51487	-5.77539	0.27855	0.09309	-0.13197	-0.1939	-0.19158	-0.18745	-0.194	0.134306	0.113294	0.655194	0.149415	0.432762	0.776999	0.33848	0.59028	-0.38122	0.05942	0.83636	0.05153	chromosome 10 open reading frame 118 (C10orf118)
BC032302.1	IOH21655	UDP-glucose ceramide glucosyltransferase-like 2 (UGCGL2)	3	5	5	2.32	0	0	0	0	0	0	12.5	3	40	-4	13.3333	-1.33333	1.72848	-29	13	-9.66667	4.33333	-3.71231	-19.7874	-0.92553	-0.5301	-2.3148	-31.1703	-1.09096	-0.09692	-0.16456	-0.17039	-0.20681	-0.20908	-0.21268	1	0.254058	0.205044	0.688473	1	1	0.96167	3.29983	0.14142	-7.42462	-0.68272	1.08786	UDP-glucose ceramide glucosyltransferase-like 2 (UGCGL2)
NM_007254.2	IOH21884	polynucleotide kinase 3'-phosphatase (PNKP)	3	5	7	4.05	0	0	0	0	0	0	1	53.5	12.5	-24	0.233645	-0.448598	-4.48859	-42.5	29.5	-0.794393	0.551402	-7.83257	-3.2849	-0.80521	-1.55873	-3.94612	-63.4648	-0.64557	-0.11252	-0.14986	-0.17702	-0.2116	-0.21147	-0.20989	1	0.167593	0.40793	1	1	1	4.24264	0.64763	5.48715	-2.06239	-0.14974	0.40749	polynucleotide kinase 3'-phosphatase (PNKP)
NM_014790.3	IOH14698	janus kinase and microtubule interacting protein 2 (JAKMIP2)	3	5	9	35312.4	0	0	0	0	0	0	76	722.5	1264	1900	1.74948	2.62976	0.284273	14944	9328.5	20.6837	12.9114	0.327182	-0.00922	0.38187	0.46285	0.69294	0.79156	0.8511	-0.01074	0.04479	0.12481	0.2497	2.44468	1.36224	0.426473	0.0080709	0.0066343	0.0009688	5.06e-05	0.0003145	0.01861	0.13408	0.11188	0.06699	0.05262	0.04586	janus kinase and microtubule interacting protein 2 (JAKMIP2)
NM_001945.1	IOH23272	heparin-binding EGF-like growth factor (HBEGF)	3	5	11	0	0	0	0	0	0	0	20	29	-10.5	-43.5	-0.362069	-1.5	-0.864242	-37	33	-1.27586	1.13793	-24.7487	-29.1889	-1.51634	-1.09269	-4.92169	-48.5869	-1.67638	-0.08674	-0.15699	-0.18256	-0.21628	-0.21049	-0.2093	1	0.289409	0.353576	1	1	1	0.6364	2.04817	-1.68359	-0.82902	-0.99377	1.41421	heparin-binding EGF-like growth factor (HBEGF)
BC017180.2	IOH12250	Staphylococcal nuclease domain-containing protein 1	3	5	13	29007.5	0	0	0	0	0	0	317	793	398.5	521.5	0.502522	0.657629	0.189074	730	558	0.920555	0.703657	0.188855	0.67401	0.5176	-1.3586	0.32992	-0.22664	0.73948	0.31634	0.06531	-0.08393	-0.08081	-0.07455	-0.12054	0.0144921	0.0065223	0.0982517	0.0106685	0.0165297	0.0696372	0.04461	0.08739	0.89608	0.11796	0.08911	0.02788	Staphylococcal nuclease domain-containing protein 1
NM_012138.2	IOH4275	apoptosis antagonizing transcription factor (AATF)	3	5	15	9146.35	0	0	0	0	0	0	44.5	-85.5	-135.5	-72.5	1.5848	0.847953	-0.428344	-23.5	13	0.274854	-0.152047	-4.91608	-3.38996	-3.66703	-6.62318	-7.66744	-23.6635	-0.75267	-0.05349	-0.19031	-0.21272	-0.22323	-0.2081	-0.21268	1	1	1	1	1	1	0.49259	-0.00827	-0.52707	-0.06827	-0.03009	0.43514	apoptosis antagonizing transcription factor (AATF)
NM_024021.2	IOH36738	membrane-spanning 4-domains, subfamily A, member 4 (MS4A4A), transcript variant 1	3	5	17	13696.7	0	0	0	0	0	0	44	-73	-159.5	-13	2.18493	0.178082	-1.20106	81.5	6.5	-1.11644	-0.0890411	1.2053	-2.92301	-9.23301	-6.63315	-2.50907	-5.83349	-3.97308	-0.05416	-0.18667	-0.21851	-0.20897	-0.18949	-0.21377	1	1	1	0.820346	0.406448	1	0.38569	-1.91791	-0.0665	-1.95814	0.66806	11.6401	membrane-spanning 4-domains, subfamily A, member 4 (MS4A4A), transcript variant 1
BC005139.2	IOH4709	ubiquitin specific peptidase 5 (isopeptidase T) (USP5)	3	5	19	28109.7	0	0	0	0	0	0	92.5	5801.5	3704.5	4007.5	0.638542	0.69077	0.0555636	10906.5	4672	1.87994	0.805309	0.565967	0.23911	0.90477	0.70603	0.81482	0.84348	0.95243	0.01166	1.52258	0.71341	0.75499	1.7291	0.57499	0.243201	0.0001501	0.0009014	0.0002224	9.13e-05	0.0011715	0.00764	0.01865	0.07043	0.04394	0.02898	0.00787	ubiquitin specific peptidase 5 (isopeptidase T) (USP5)
NM_014815.2	IOH9726	mediator complex subunit 24 (MED24), transcript variant 1	3	5	21	10902.9	0	0	0	0	0	0	58.5	66	-51	11	-0.772727	0.166667	-2.19203	74	63.5	1.12121	0.962121	0.107994	-0.79072	-0.95486	-2.60777	-1.22737	-6.31412	-0.40307	-0.03449	-0.14622	-0.19234	-0.20321	-0.19082	-0.20414	1	0.167593	1	0.328611	0.461716	1	0.10879	0.79282	-1.38648	0.51426	0.78355	0.32293	mediator complex subunit 24 (MED24), transcript variant 1
NM_002089.1	IOH13606	chemokine (C-X-C motif) ligand 2 (CXCL2)	3	6	1	24066.1	0	0	0	0	0	0	148	136.5	-46.5	425	-0.340659	3.11355	1.7617	173	119	1.2674	0.871795	0.261533	-1.65556	-0.4598	-1.24032	-1.90203	-2.70552	0.08508	0.08699	-0.12571	-0.19125	-0.10395	-0.17327	-0.19476	0.368157	0.0857063	0.464344	0.0751143	0.142023	0.88996	0.65933	0.38852	-0.01521	1.01491	0.14714	0.14261	chemokine (C-X-C motif) ligand 2 (CXCL2)
NM_000394.2	IOH40243	crystallin, alpha A (CRYAA)	3	6	3	29599.8	0	0	0	0	0	0	71.5	-152.5	-304.5	-107	1.99672	0.701639	-0.678754	-82.5	-100	0.540984	0.655738	-0.13561	-0.44206	-16.7426	-3.64675	-52.3544	-27.2903	-3.05568	-0.01684	-0.2098	-0.25348	-0.2315	-0.21856	-0.23178	0.621532	1	1	1	1	1	0.10879	-0.051	-0.06734	-0.26434	-0.07714	-0.12728	crystallin, alpha A (CRYAA)
BC062323.1	IOH40678	chromosome 21 open reading frame 25 (C21orf25)	3	6	5	14549.1	0	0	0	0	0	0	173	663.5	215.5	220	0.324793	0.331575	0.014613	246	494	0.370761	0.744537	0.473953	-1.69231	0.47934	-0.52222	0.07726	-1.77772	0.7629	0.12091	0.02763	-0.12806	-0.15309	-0.16034	-0.13136	0.282411	0.0087569	0.0966228	0.0387332	0.0875298	0.0847075	0.70302	0.08845	0.4364	0.09642	0.09198	0.01145	chromosome 21 open reading frame 25 (C21orf25)
NM_053283.1	IOH40723	dermcidin (DCD)	3	6	7	0	0	0	0	0	0	0	-3.5	-12.5	32	19.5	-2.56	-1.56	0.343256	-7	-6.5	0.56	0.52	-0.0523783	-3.0676	-1.14715	-1.5542	-1.82699	-15.7102	-1.86038	-0.11863	-0.16907	-0.17232	-0.20117	-0.20518	-0.21598	1	0.31724	0.373118	0.429779	0.968026	1	-2.6264	-0.73539	2.65165	1.84936	-1.41421	-2.2845	dermcidin (DCD)
NM_032625.1	IOH40804	chromosome 7 open reading frame 13 (C7orf13)	3	6	9	4681.76	0	0	0	0	0	0	35.5	125	-37	98.5	-0.296	0.788	3.11587	15	-2.5	0.12	-0.02	1.9799	-2.77695	-0.59643	-2.14931	-1.11177	-10.1924	-1.52687	-0.0657	-0.12906	-0.18896	-0.18223	-0.20127	-0.2153	1	0.0980612	0.726859	0.15543	0.621717	1	0.13943	0.47518	-1.64355	0.63891	0.28284	-4.80833	chromosome 7 open reading frame 13 (C7orf13)
BC068594.1	IOH40084	chromosome 1 open reading frame 213 (C1orf213)	3	6	11	37890.8	0	0	0	0	0	0	84.5	2	-194.5	37	-97.25	18.5	-2.07867	116	-6	58	-3	1.56849	0.14906	-0.96971	-20.7275	-1.85278	-3.81859	-1.79724	0.0008	-0.16485	-0.22695	-0.19698	-0.18338	-0.21589	0.310667	0.261332	1	0.385962	0.216378	1	0.00837	5.65685	-0.01818	1.45244	0.15849	-2.35702	chromosome 1 open reading frame 213 (C1orf213)
BC067423.1	IOH40158	UDP-GlcNAc:betaGal beta-1,3-N-acetylglucosaminyltransferase 3 (B3GNT3)	3	6	13	5910.12	0	0	0	0	0	0	51	222	34.5	124	0.155405	0.558559	0.798562	251.5	128.5	1.13288	0.578829	0.457759	-0.62469	-0.13041	-0.65893	-0.2221	-1.51307	-0.45877	-0.04466	-0.10084	-0.17172	-0.17612	-0.15936	-0.19315	1	0.0475993	0.22457	0.0794571	0.077874	1	0	0.24844	0.38942	0.11405	0.00281	0.42371	UDP-GlcNAc:betaGal beta-1,3-N-acetylglucosaminyltransferase 3 (B3GNT3)
BC039318.1	IOH40224	baculoviral IAP repeat-containing 8 (BIRC8)	3	6	15	7540.39	0	0	0	0	0	0	166	902	650	573.5	0.720621	0.635809	0.0884245	679	240.5	0.752772	0.26663	0.674424	-1.93253	0.57634	-0.33816	0.21175	-0.07482	0.54334	0.11142	0.09701	-0.02327	-0.06835	-0.08359	-0.17422	0.410659	0.0051569	0.0274312	0.0097973	0.0169492	0.290911	0.76674	0.07369	0.40251	0.17385	0.01041	0.03234	baculoviral IAP repeat-containing 8 (BIRC8)
BC066340.1	IOH40104	Biogenesis of lysosome-related organelles complex 1 subunit 1	3	6	17	23696.1	0	0	0	0	0	0	35.5	-193	-225	-78	1.1658	0.404145	-0.686104	-123.5	-66.5	0.639896	0.34456	-0.424264	-3.00505	-4.88238	-28.5409	-11.4842	-11.3563	-42.511	-0.0657	-0.22158	-0.2343	-0.22454	-0.22583	-0.22612	1	1	1	1	1	1	0.17927	-0.14655	-0.02514	-0.2357	-0.2233	-0.3509	Biogenesis of lysosome-related organelles complex 1 subunit 1
NM_002210.2	IOH38619	integrin, alpha V (vitronectin receptor, alpha polypeptide, antigen CD51) (ITGAV)	3	6	19	1092.26	0	0	0	0	0	0	40	-28	-75.5	-21.5	2.69643	0.767857	-0.787294	-5	3.5	0.178571	-0.125	-8.01388	-1.39835	-2.28307	-1.84083	-3.07068	-15.2085	-2.58682	-0.05959	-0.17357	-0.19825	-0.21101	-0.20482	-0.21429	1	0.628796	0.726859	1	0.968026	1	0	-1.41421	-0.08429	-1.41421	-2.54558	11.5157	integrin, alpha V (vitronectin receptor, alpha polypeptide, antigen CD51) (ITGAV)
NM_020426.1	IOH29483	lysozyme-like 6 (LYZL6)	3	6	21	6704.7	0	0	0	0	0	0	42.5	338.5	449.5	333.5	1.32792	0.985229	0.209513	106	58.5	0.313146	0.172821	0.40836	-1.74419	-1.12365	-0.78548	-0.75081	-3.80163	-0.74226	-0.0562	-0.06694	-0.07162	-0.12589	-0.18515	-0.20499	1	0.0560977	0.0569592	0.0377256	0.21253	1	0.11646	0.75829	0.6025	0.52794	0.01334	0.54393	lysozyme-like 6 (LYZL6)
NM_015833.1	IOH38242	adenosine deaminase, RNA-specific, B1 (RED1 homolog rat) (ADARB1), transcript variant 2	3	7	1	21375.5	0	0	0	0	0	0	294.5	475.5	-70.5	54	-0.148265	0.113565	-10.6709	66.5	66	0.139853	0.138801	0.00533665	0.27315	-0.43459	-2.7902	-1.0201	-5.55905	-0.06145	0.28581	-0.02708	-0.19704	-0.19289	-0.19215	-0.20371	0.0207974	0.0232552	1	0.203584	0.33288	1	0.16567	0.44761	-0.79236	0.49759	0.13823	0.10714	adenosine deaminase, RNA-specific, B1 (RED1 homolog rat) (ADARB1), transcript variant 2
NM_178425.1	IOH38634	histone deacetylase 9 (HDAC9), transcript variant 5	3	7	3	20454	0	0	0	0	0	0	266.5	368.5	-52.5	166	-0.142469	0.450475	2.72252	213	132	0.578019	0.358209	0.332033	0.2936	-1.38339	-3.02753	-0.06167	-2.62729	0.16815	0.24781	-0.05821	-0.1927	-0.16605	-0.16619	-0.19256	0.025262	0.0625104	1	0.056109	0.132195	0.760279	0.15124	0.87309	-1.73746	0.10223	0.3187	0.11785	histone deacetylase 9 (HDAC9), transcript variant 5
NM_019885.2	IOH37861	cytochrome P450, family 26, subfamily B, polypeptide 1 (CYP26B1)	3	7	5	7853.13	0	0	0	0	0	0	50	697	354	463	0.507891	0.664275	0.188677	652.5	182.5	0.936155	0.261836	0.796024	-3.87819	0.49261	0.1614	-0.58578	-0.08809	0.00176	-0.04602	0.03737	-0.09466	-0.09484	-0.08829	-0.18402	1	0.0080709	0.0429754	0.0216264	0.0179304	0.557607	0.70711	0.08725	0.09987	0.4765	0.00108	0.23635	cytochrome P450, family 26, subfamily B, polypeptide 1 (CYP26B1)
BC066974.1	IOH40056	EP400 N-terminal like (EP400NL)	3	7	7	37894.8	0	0	0	0	0	0	33.5	88.5	-54	-13	-0.610169	-0.146893	-0.865414	72.5	61.5	0.819209	0.694915	0.116092	-3.232	-0.75094	-1.97792	-3.47276	-5.1496	-0.39147	-0.06841	-0.13968	-0.19306	-0.20896	-0.19109	-0.20448	1	0.131043	0.705228	1	0.301759	1	0.14775	0.58326	-0.62854	-4.13386	0.06827	0.31044	EP400 N-terminal like (EP400NL)
NM_018697.3	IOH37734	LanC lantibiotic synthetase component C-like 2 (bacterial) (LANCL2)	3	7	9	33123.3	0	0	0	0	0	0	37.5	1330.5	1164.5	904.5	0.875235	0.67982	0.177717	1502.5	796.5	1.12927	0.598647	0.434291	-5.91146	0.71589	0.72763	0.52185	0.40504	0.73032	-0.06298	0.2217	0.10082	0.01102	0.06237	-0.08022	1	0.0025104	0.0066439	0.003964	0.0042476	0.0374618	0.7731	0.04411	0.00182	0.09147	0.0353	0.04883	LanC lantibiotic synthetase component C-like 2 (bacterial) (LANCL2)
NM_014468.2	IOH36691	VENT homeobox homolog (Xenopus laevis) (VENTX)	3	7	11	9503.68	0	0	0	0	0	0	35.5	-141.5	-246.5	-76.5	1.74205	0.540636	-0.744323	-120.5	-102	0.85159	0.720848	-0.117586	-5.28604	-120.091	-9.72822	-10.9806	-10.6945	-4.13242	-0.0657	-0.2066	-0.23949	-0.22419	-0.22529	-0.23212	1	1	1	1	1	1	0.57764	-0.5447	-0.00287	-0.26805	-0.00587	-0.29116	VENT homeobox homolog (Xenopus laevis) (VENTX)
XM_379114.1	IOH42885	hypothetical protein LOC150577 (LOC150577)	3	7	13	37891.3	0	0	0	0	0	0	106	44.5	-149.5	-3	-3.35955	-0.0674157	-1.35857	0	36.5	0	0.820225	1.41421	-0.28843	-1.80307	-7.24516	-2.41081	-13.882	-0.74374	0.02998	-0.15248	-0.21609	-0.20657	-0.20393	-0.20871	0.243201	0.31724	1	0.728657	0.914955	1	0.18678	2.01804	-0.32636	-11.3137	1	0.52307	hypothetical protein LOC150577 (LOC150577)
XM_209196.3	IOH43609	PREDICTED: Homo sapiens similar to HSPC323 (LOC284422)	3	7	15	14450.7	0	0	0	0	0	0	27.5	-127	-207	-77	1.62992	0.606299	-0.647351	-71	-45	0.559055	0.354331	-0.316979	-6.42797	-23.74	-113.736	-9.55382	-47.1196	-10.335	-0.07655	-0.20238	-0.22996	-0.22431	-0.21652	-0.22248	1	1	1	1	1	1	0.28284	-0.05568	-0.3211	-0.09183	-0.07967	-0.59711	PREDICTED: Homo sapiens similar to HSPC323 (LOC284422)
NM_178154.1	IOH44218	fucosyltransferase 8 (alpha (1,6) fucosyltransferase) (FUT8), transcript variant 2	3	7	17	9971.04	0	0	0	0	0	0	46.5	337	698.5	202	2.0727	0.599407	0.779741	196.5	171.5	0.583086	0.508902	0.0960743	-2.23335	0.49214	0.5323	0.19045	-2.11397	0.19074	-0.05077	-0.06737	-0.01157	-0.15741	-0.16911	-0.18588	1	0.0221156	0.0156188	0.040322	0.109527	0.547417	0.28893	0	0.02733	0.021	0.02519	0.14431	fucosyltransferase 8 (alpha (1,6) fucosyltransferase) (FUT8), transcript variant 2
NM_012170.2	IOH42104	F-box protein 22 (FBXO22), transcript variant 2	3	7	19	13537.4	0	0	0	0	0	0	17.5	1439.5	2079.5	1316	1.4446	0.914206	0.317995	1154	895.5	0.801667	0.622091	0.178372	-144.37	0.47189	0.5994	0.81789	0.33353	0.87337	-0.09013	0.25341	0.32149	0.10968	0.0006	-0.06348	1	0.0024724	0.0026865	0.00178	0.0066707	0.0283225	0.60609	0.13705	0.08807	0.00645	0.01103	0.00237	F-box protein 22 (FBXO22), transcript variant 2
XM_088679.2	IOH43003	Spermatid nuclear transition protein 4	3	7	21	13093.8	0	0	0	0	0	0	101	115.5	-29	61.5	-0.251082	0.532468	3.93804	205	146.5	1.77489	1.2684	0.235367	0.18989	-0.46358	-2.75369	-0.99214	-2.49398	0.33771	0.0232	-0.13183	-0.18703	-0.19111	-0.1676	-0.19011	0.206051	0.0963757	1	0.188944	0.12591	0.61909	0.04201	0.37345	-3.65745	0.4944	0.22765	0.05309	Spermatid nuclear transition protein 4
NM_031469.1	IOH43495	SH3 domain binding glutamic acid-rich protein like 2 (SH3BGRL2)	3	8	1	16138.3	0	0	0	0	0	0	31.5	-112	-167	-45.5	1.49107	0.40625	-0.808597	-68	-39.5	0.607143	0.352679	-0.374931	-4.97409	-11.0669	-10.0304	-4.29477	-69.4575	-4.70406	-0.07113	-0.19802	-0.22031	-0.21676	-0.21599	-0.22156	1	1	1	1	1	1	0.33672	-0.20203	-0.25405	-0.45068	-0.83189	-0.12531	SH3 domain binding glutamic acid-rich protein like 2 (SH3BGRL2)
NM_025133.3	IOH44015	F-box protein 11 (FBXO11), transcript variant 1	3	8	3	4610.53	0	0	0	0	0	0	394	793.5	934.5	727	1.17769	0.916194	0.176617	803.5	647.5	1.0126	0.816005	0.152045	0.70682	0.7343	0.48425	0.68323	0.04403	0.51828	0.42085	0.06545	0.04534	-0.03154	-0.06153	-0.10541	0.0091259	0.0058724	0.0104977	0.0052817	0.0128707	0.0600427	0.04666	0.00267	0.07945	0.01362	0.022	0.11685	F-box protein 11 (FBXO11), transcript variant 1
NM_002346.1	IOH42082	lymphocyte antigen 6 complex, locus E (LY6E)	3	8	5	9190.94	0	0	0	0	0	0	47	-195.5	-291	-125	1.48849	0.639386	-0.564326	-118.5	-49	0.606138	0.250639	-0.586793	-1.26345	-3.5659	-4.41348	-8.8893	-11.5266	-10.2347	-0.05009	-0.22231	-0.25022	-0.23582	-0.22494	-0.22316	1	1	1	1	1	1	0.09027	-0.03979	-0.06804	-0.01131	-0.08951	-0.23089	lymphocyte antigen 6 complex, locus E (LY6E)
NM_006800.2	IOH45528	male-specific lethal 3-like 1 (Drosophila) (MSL3L1), transcript variant 3	3	8	7	37902.4	0	0	0	0	1	0	91	886.5	8373	3489.5	9.44501	3.93627	0.582197	30179	15594	34.0429	17.5905	0.450622	-0.20571	0.75014	0.79794	0.91572	0.8914	0.84064	0.00963	0.09251	1.83934	0.63079	5.14488	2.4215	0.321034	0.0048803	0.0001838	0.0002764	1.21e-05	0.000114	0.12433	0.00558	0.05439	0.00669	0.02779	0.05088	male-specific lethal 3-like 1 (Drosophila) (MSL3L1), transcript variant 3
NM_000187.1	IOH45942	homogentisate 1,2-dioxygenase (homogentisate oxidase) (HGD)	3	8	9	37893.1	0	0	0	0	0	0	56	179.5	124.5	146	0.693593	0.81337	0.112405	184.5	111	1.02786	0.618384	0.351759	-1.06797	-0.34212	-1.16092	-0.62846	-2.27019	0.3122	-0.03787	-0.1132	-0.15001	-0.17084	-0.17123	-0.19611	1	0.064741	0.198571	0.0858586	0.118467	0.859515	0.15152	0.34272	0.95985	0.38746	0.02683	0.01274	homogentisate 1,2-dioxygenase (homogentisate oxidase) (HGD)
NM_199163.2	IOH45459	WAS protein family homolog 1	3	8	11	23682.2	0	0	0	0	0	0	25.5	-224	-248.5	-116.5	1.10938	0.520089	-0.511442	-179.5	-111	0.801339	0.495536	-0.333472	-10.6221	-2.47717	-10.5341	-18.3118	-5.64181	-2.66272	-0.07927	-0.23061	-0.23996	-0.23378	-0.23575	-0.23364	1	1	1	1	1	1	0.58232	-0.08839	-0.07114	-0.18816	-0.11424	-0.19111	WAS protein family homolog 1
NM_001008756.1	IOH45529	germinal center expressed transcript 2 (GCET2), transcript variant 2	3	8	13	37888.5	0	0	0	0	0	0	77.5	-38	-71.5	-16	1.88158	0.421053	-0.897015	88.5	1	-2.32895	-0.0263158	1.38261	-0.01924	-2.6127	-2.84739	-2.43331	-4.55137	-1.62182	-0.00869	-0.17649	-0.19728	-0.20969	-0.18825	-0.21471	0.410659	0.794251	1	0.795866	0.263973	1	0.02737	-1.04205	-0.80106	-1.23744	0.10387	16.9706	germinal center expressed transcript 2 (GCET2), transcript variant 2
NM_021824.2	IOH45864	NIF3 NGG1 interacting factor 3-like 1 (S. pombe) (NIF3L1)	3	8	15	35326.9	0	0	0	0	0	0	47	-111.5	-236	-58	2.11659	0.520179	-0.856225	-118.5	-25.5	1.06278	0.2287	-0.913346	-2.81392	-19.0447	-25.2612	-4.69882	-13.0561	-5.18635	-0.05009	-0.19787	-0.23696	-0.21975	-0.22494	-0.21919	1	1	1	1	1	1	0.42126	-0.84345	-0.37153	-0.07315	-0.364	-1.46967	NIF3 NGG1 interacting factor 3-like 1 (S. pombe) (NIF3L1)
NM_207005.1	IOH45744	upstream transcription factor 1 (USF1), transcript variant 2	3	8	17	37897.7	0	0	0	0	0	0	52.5	-28.5	-88.5	45	3.10526	-1.57895	-4.34017	36	36.5	-1.26316	-1.2807	0.0097532	-3.95273	-3.09532	-4.03018	-0.97029	-9.75269	-0.44299	-0.04263	-0.17372	-0.20138	-0.19506	-0.19756	-0.2087	1	1	1	0.213199	0.949834	1	0.76772	-2.40664	-0.9508	0.40855	1.9249	0.25185	upstream transcription factor 1 (USF1), transcript variant 2
NM_001001713.1	IOH45822	SH3 domain binding glutamic acid-rich protein (SH3BGR), transcript variant 2	3	8	19	18764.7	0	0	0	0	0	0	18	-128	-171.5	-45.5	1.33984	0.355469	-0.821156	-61.5	-85.5	0.480469	0.667969	-0.230892	-68.6502	-35.5979	-10.6807	-4.60027	-115.905	-8.41346	-0.08945	-0.20267	-0.2214	-0.21676	-0.21484	-0.22933	1	1	1	1	1	1	0.39284	-0.28726	-0.20203	-0.57501	-0.14947	-0.40524	SH3 domain binding glutamic acid-rich protein (SH3BGR), transcript variant 2
NM_145863.1	IOH45865	ankyrin repeat and SOCS box-containing 3 (ASB3), transcript variant 2	3	8	21	5129.44	0	0	0	0	0	0	47.5	430.5	715.5	606.5	1.66202	1.40883	0.116603	659	331	1.53078	0.768873	0.468548	-1.57309	-0.70506	0.3579	0.66226	-0.09305	-0.69475	-0.04942	-0.04017	-0.00747	-0.06043	-0.08713	-0.15892	1	0.0314366	0.0164523	0.0071554	0.0177458	0.370386	0.16375	0.56339	0.10574	0.0035	0.00644	0.55543	ankyrin repeat and SOCS box-containing 3 (ASB3), transcript variant 2
BC043247.2	IOH28730	transducin-like enhancer of split 3 (E(sp1) homolog, Drosophila) (TLE3)	3	9	1	37901.8	0	0	0	0	0	0	35.5	22.5	-40.5	-71.5	-1.8	-3.17778	-0.391434	-12	18	-0.533333	0.8	7.07107	-4.37364	-0.99575	-1.2609	-7.37412	-21.1445	-0.53774	-0.0657	-0.15888	-0.18981	-0.22299	-0.20607	-0.21183	1	0.227803	0.453249	1	1	1	0.41829	1.1628	-0.15713	-0.06923	-4.94975	0.15713	transducin-like enhancer of split 3 (E(sp1) homolog, Drosophila) (TLE3)
BC011419.1	IOH9719	pellino homolog 1 (Drosophila) (PELI1)	3	9	3	26653.7	0	0	0	0	0	0	41	97	-9.5	217.5	-0.0979381	2.24227	1.5434	91	20.5	0.938144	0.21134	0.894189	-2.17905	-0.154	-1.81583	-2.16085	-4.52892	-1.28598	-0.05823	-0.13721	-0.18233	-0.1537	-0.18781	-0.21141	1	0.0923474	0.526439	0.203584	0.263973	1	0.17247	0.10206	-7.07107	1.18664	0.13987	1.20726	pellino homolog 1 (Drosophila) (PELI1)
NM_003588.2	IOH27494	cullin 4B (CUL4B), transcript variant 1	3	9	5	31147.3	0	0	0	0	0	0	207	1339	1321	1046	0.986557	0.78118	0.164304	1714.5	956	1.28043	0.713966	0.401678	-0.56356	0.58105	0.70147	0.61967	0.52909	0.73298	0.16706	0.22417	0.13855	0.04494	0.09993	-0.05325	0.0721988	0.0026526	0.0054941	0.0029394	0.0032245	0.0269	0.38942	0.094	0.02248	0.0649	0.01279	0.05473	cullin 4B (CUL4B), transcript variant 1
BC057806.1	IOH29150	insulin-like growth factor binding protein 1 (IGFBP1)	3	9	7	19878.4	0	0	0	0	0	0	420	691	207	317.5	0.299566	0.459479	0.297942	491	331	0.710564	0.479016	0.275273	0.66258	0.62207	-0.13284	0.19591	-1.1215	0.28702	0.45614	0.03563	-0.13011	-0.12973	-0.11692	-0.15892	0.0081868	0.0076824	0.0810925	0.0232089	0.0397267	0.205185	0.06398	0.03479	0.1708	0.10913	0.26499	0.16663	insulin-like growth factor binding protein 1 (IGFBP1)
BC036908.1	IOH28734	hypothetical protein FLJ31438 (FLJ31438)	3	9	9	13270.4	0	0	0	0	0	0	33.5	-48.5	-225	-8	4.63918	0.164948	-1.3171	-27.5	30	0.56701	-0.618557	32.5269	-6.81013	-3.30033	-49.6729	-2.27492	-30.878	-0.61365	-0.06841	-0.17954	-0.2343	-0.20777	-0.2088	-0.2098	1	1	1	0.688473	1	1	0.73877	-0.97683	-0.43369	-3.0052	-1.20851	0.37712	hypothetical protein FLJ31438 (FLJ31438)
NM_144601.2	IOH26681	CKLF-like MARVEL transmembrane domain containing 3 (CMTM3), transcript variant 1	3	9	11	37894.8	0	0	0	0	0	0	119	82	6.5	197.5	0.0792683	2.40854	1.32409	117	89.5	1.42683	1.09146	0.188334	-2.20207	-0.56127	-1.06578	-2.88418	-4.72949	0.17282	0.04762	-0.14157	-0.17847	-0.1585	-0.1832	-0.19975	1	0.123474	0.318832	0.61747	0.311629	1	0.76059	0.41392	4.24264	1.56459	0.61645	0.0395	CKLF-like MARVEL transmembrane domain containing 3 (CMTM3), transcript variant 1
BC040290.1	IOH27654	ubiquitin-conjugating enzyme E2D N-terminal like (UBE2DNL)	3	9	13	7510.28	0	0	0	0	0	0	14.5	265.5	169.5	284	0.638418	1.06968	0.357062	638	189.5	2.40301	0.713748	0.766495	-26.5036	0.30207	-0.1163	-1.11362	-0.32218	0.23175	-0.0942	-0.08818	-0.13916	-0.13776	-0.09085	-0.18284	1	0.0319068	0.092976	0.0593811	0.020447	0.471043	0.24383	0.0506	0.11264	0.68221	0.07758	0.13806	ubiquitin-conjugating enzyme E2D N-terminal like (UBE2DNL)
BC050434.1	IOH26685	hypothetical protein FLJ10154 (FLJ10154)	3	9	15	21113.1	0	0	0	0	0	0	233	777	163	327.5	0.209781	0.421493	0.474288	398	440.5	0.512227	0.566924	0.0716805	0.29207	0.58802	-0.46946	-1.89402	-2.50389	-0.2961	0.20235	0.06065	-0.14072	-0.12732	-0.13339	-0.14041	0.0333734	0.0065077	0.114273	0.101221	0.101562	0.181989	0.1396	0.05824	0.37307	1.02557	0.68579	0.40612	hypothetical protein FLJ10154 (FLJ10154)
NM_003668.2		mitogen-activated protein kinase-activated protein kinase 5 (MAPKAPK5), transcript variant 1	3	9	19	23593.6	0	0	0	0	0	0	285	393	48	25	0.122137	0.0636132	0.445574	235.5	84	0.599237	0.21374	0.67059	0.55598	-1.61316	-0.49933	-1.75412	-1.88554	-0.71407	0.27292	-0.05108	-0.16846	-0.19986	-0.16219	-0.20067	0.0191503	0.0711323	0.193916	0.394172	0.0933211	1	0.07443	0.9716	0.14731	1.52735	0.09909	0.53875	mitogen-activated protein kinase-activated protein kinase 5 (MAPKAPK5), transcript variant 1
NM_006255.1		protein kinase C, eta	3	9	21	7375.92	0	0	0	0	0	0	65	44.5	-171	-29	-3.8427	-0.651685	-1.00409	-18	-28	-0.404494	-0.629213	-0.307438	-0.76924	-2.19914	-9.96823	-2.52282	-24.7649	-4.9566	-0.02566	-0.15248	-0.22128	-0.2128	-0.20713	-0.21961	0.933879	0.422141	1	0.900966	1	1	0.1523	2.5583	-0.15713	-0.24383	-3.29983	-1.06066	protein kinase C, eta
NM_000222.1		v-kit Hardy-Zuckerman 4 feline sarcoma viral oncogene homolog (KIT), transcript variant 1; see catalog number for detailed information on wild-type or point mutant status	3	10	1	12247.1	0	0	0	0	0	0	38	1191	1056.5	857.5	0.88707	0.719983	0.147037	853	569	0.716205	0.47775	0.282445	-4.23964	0.8122	0.477	0.73742	-0.29879	0.54239	-0.0623	0.18111	0.07477	-0.00025	-0.05275	-0.11868	1	0.0029004	0.0087387	0.0039057	0.0139211	0.0741798	0.48381	0.00237	0.09303	0.00742	0.16082	0.1019	v-kit Hardy-Zuckerman 4 feline sarcoma viral oncogene homolog (KIT), transcript variant 1; see catalog number for detailed information on wild-type or point mutant status
NM_004445.1		Ephrin type-B receptor 6	3	10	3	7150.06	0	0	0	0	0	0	43	633	546	512	0.862559	0.808847	0.0454473	258.5	209.5	0.408373	0.330964	0.148069	-1.44779	0.1807	-0.96957	0.55829	-2.12066	0.06972	-0.05553	0.01875	-0.04835	-0.08309	-0.15812	-0.17946	1	0.0109411	0.0517624	0.0097973	0.0990996	0.44787	0.06578	0.20554	0.68639	0.02486	0.27081	0.21939	Ephrin type-B receptor 6
NM_001715.1		Tyrosine-protein kinase BLK	3	10	5	8084.79	0	0	0	0	0	0	42	816.5	991.5	702	1.21433	0.859767	0.241757	876.5	550.5	1.07348	0.674219	0.323079	-4.41881	0.41164	0.43112	0.40392	-0.05416	0.64282	-0.05687	0.07214	0.05909	-0.03753	-0.04859	-0.12181	1	0.0065665	0.0098566	0.0064215	0.0119349	0.0746837	0.63976	0.13077	0.10626	0.11684	0.08148	0.06294	Tyrosine-protein kinase BLK
NM_005157.2		v-abl Abelson murine leukemia viral oncogene homolog 1 (ABL1), transcript variant a; see catalog number for detailed information on wild-type or point mutant status	3	10	7	33119.2	0	0	0	0	0	0	40.5	63	-45.5	13	-0.722222	0.206349	-2.54558	-6	-20	-0.0952381	-0.31746	-0.7615	-2.69584	-0.64569	-2.2719	-1.11391	-17.2837	-3.1258	-0.05891	-0.1471	-0.19101	-0.20273	-0.205	-0.21826	1	0.145299	0.810961	0.304615	1	1	0.26189	0.4714	-1.28989	0.21757	-6.83537	-0.98995	v-abl Abelson murine leukemia viral oncogene homolog 1 (ABL1), transcript variant a; see catalog number for detailed information on wild-type or point mutant status
NM_001616.2		Activin receptor type-2A	3	10	9	23633.5	0	0	0	0	0	0	41	282.5	-76	12.5	-0.269027	0.0442478	-1.97099	76.5	52	0.270796	0.184071	0.269636	-3.41136	-2.44695	-2.58465	-2.11335	-4.92977	-0.04298	-0.05824	-0.08323	-0.19837	-0.20285	-0.19037	-0.20608	1	0.247085	1	0.543163	0.28632	1	0.41392	1.42423	-0.52103	3.22441	0.04622	0.0272	Activin receptor type-2A
NM_001446.2	IOH11228	fatty acid binding protein 7, brain (FABP7)	3	11	21	6983.84	0	0	0	0	0	0	57.5	-169.5	-237	-113	1.39823	0.666667	-0.501036	-32	-53.5	0.188791	0.315634	-0.355621	-1.46182	-7.28731	-23.5354	-23.0804	-41.7765	-14.3154	-0.03584	-0.21475	-0.23719	-0.23294	-0.2096	-0.22392	1	1	1	1	1	1	0.25825	-0.04589	-0.34609	-0.1627	-2.12132	-0.11895	fatty acid binding protein 7, brain (FABP7)
NM_144977.1	IOH11157	DENN domain-containing protein 1B	3	12	1	7595.41	0	0	0	0	0	0	47.5	827.5	846	844.5	1.02236	1.02054	0.00125485	770	400	0.930514	0.483384	0.44723	-2.54363	0.68651	0.46718	0.64407	-0.01795	-0.34082	-0.04942	0.07534	0.024	-0.00336	-0.06746	-0.14725	1	0.0056182	0.0122689	0.004192	0.014017	0.218483	0.37216	0.02478	0.0769	0.04103	0.03122	0.42073	DENN domain-containing protein 1B
NM_014172.1	IOH10635	phosphohistidine phosphatase 1 (PHPT1)	3	12	3	11280.5	0	0	0	0	0	0	47.5	-116.5	-290	-52.5	2.48927	0.450644	-0.980659	-92.5	-51.5	0.793991	0.44206	-0.402658	-1.85039	-17.7624	-5.35257	-5.05818	-23.3978	-16.9914	-0.04942	-0.19932	-0.24998	-0.21843	-0.22033	-0.22358	1	1	1	1	1	1	0.2233	-0.44308	-0.1463	-0.39059	-0.55804	-0.50802	phosphohistidine phosphatase 1 (PHPT1)
NM_144642.1	IOH10744	synaptoporin (SYNPR)	3	12	5	14382.4	0	0	0	0	0	0	29	-86.5	-242	-77.5	2.79769	0.895954	-0.728132	-66	-3	0.763006	0.0346821	-1.29124	-8.83815	-7.41151	-12.1113	-9.86797	-82.3033	-4.44823	-0.07452	-0.1906	-0.2384	-0.22443	-0.21563	-0.21538	1	1	1	1	1	1	0.73149	-0.72754	-0.03506	-0.10036	-0.87853	-23.0988	synaptoporin (SYNPR)
NM_017625.1	IOH12875	intelectin 1 (galactofuranose binding) (ITLN1)	3	12	7	7569.35	0	0	0	0	0	0	35.5	415.5	283.5	212.5	0.68231	0.511432	0.202438	507.5	189	1.22142	0.454874	0.646701	-2.77695	-0.72829	0.14055	-0.01923	-1.21394	0.27244	-0.0657	-0.04454	-0.11167	-0.1549	-0.11399	-0.18293	1	0.0333821	0.0541549	0.0423023	0.0403476	0.463123	0.13943	0.57351	0.06734	0.13643	0.3135	0.11972	intelectin 1 (galactofuranose binding) (ITLN1)
BC014131.1	IOH12938	RNA pseudouridylate synthase domain containing 4 (RPUSD4)	3	12	9	10281.5	0	0	0	0	0	0	124	1773.5	1582.5	1121	0.892303	0.632083	0.241413	1582	901	0.892021	0.508035	0.387869	-1.77528	0.71737	0.62794	0.70204	0.50263	0.82344	0.05441	0.35059	0.20163	0.06293	0.07645	-0.06255	0.59387	0.0015124	0.0042255	0.0025013	0.0037314	0.0286806	0.65008	0.05622	0.063	0.03911	0.00983	0.0204	RNA pseudouridylate synthase domain containing 4 (RPUSD4)
BC012842.1	IOH10512	Obg-like ATPase 1 (GTPBP9)	3	12	11	9963.51	0	0	0	0	0	0	173.5	-2	-56	104	28	-52	4.71405	53.5	38	-26.75	-19	0.239566	-0.66775	-0.84009	-4.19252	-0.29991	-7.99397	-1.24665	0.12159	-0.16601	-0.19354	-0.18091	-0.19445	-0.20846	0.111742	0.254058	1	0.0950098	0.693939	1	0.39533	-1.41421	-2.6264	0.10879	1.28204	0.96762	Obg-like ATPase 1 (GTPBP9)
BC025761.1	IOH11223	Cytochrome P450 2W1	3	12	13	8713.15	0	0	0	0	0	0	54	651.5	631.5	292.5	0.969302	0.448964	0.518851	596.5	300.5	0.915579	0.461243	0.466675	-2.32302	-0.36194	0.49012	0.05859	-0.59212	-0.72614	-0.04059	0.02413	-0.02774	-0.13572	-0.09821	-0.16407	1	0.0142921	0.0182882	0.0277043	0.0250738	0.436919	0.41903	0.42654	0.03247	0.15713	0.15055	0.5671	Cytochrome P450 2W1
BC020985.1	IOH21447	Coenzyme A synthase (COASY)	3	12	15	23308	0	0	0	0	0	0	23.5	-98	-257	-116.5	2.62245	1.18878	-0.531987	-93.5	-65	0.954082	0.663265	-0.254291	-7.71565	-7.01511	-10.1943	-20.234	-20.1446	-46.9596	-0.08199	-0.19394	-0.24202	-0.23378	-0.22051	-0.22586	1	1	1	1	1	1	0.03009	-0.25975	-0.17609	-0.27313	-0.18907	-0.08703	Coenzyme A synthase (COASY)
NM_021709.1	IOH21450	Apoptosis regulatory protein Siva	3	12	17	37905.3	0	0	0	0	0	0	86	245.5	140.5	157.5	0.572301	0.641548	0.0806766	194	96.5	0.790224	0.393075	0.47465	-1.58232	0.25456	-0.41279	-0.12118	-2.10262	0.26274	0.00284	-0.09399	-0.14616	-0.16808	-0.16955	-0.19856	0.988911	0.035514	0.121495	0.0608717	0.109527	1	0.47689	0.06049	0.307	0.12122	0.00729	0.00733	Apoptosis regulatory protein Siva
NM_152471.1	IOH10190	hypothetical protein MGC17515 (MGC17515)	3	12	19	37897.1	0	0	0	0	0	0	51	-215	-266	-98	1.23721	0.455814	-0.652714	-75	-60.5	0.348837	0.281395	-0.151337	-3.23746	-4.63556	-8.64429	-80.8284	-41.8179	-187.098	-0.04466	-0.22798	-0.24419	-0.22934	-0.21723	-0.22511	1	1	1	1	1	1	0.58232	-0.30258	-0.1914	-0.05772	-0.45255	-1.18046	hypothetical protein MGC17515 (MGC17515)
BC013112.2	IOH21474	solute carrier family 23 (nucleobase transporters), member 2 (SLC23A2)	3	12	21	12741.1	0	0	0	0	0	0	51	-110	-140	-5	1.27273	0.0454545	-1.31668	-10	-15.5	0.0909091	0.140909	-0.305026	-1.99329	-9.57763	-4.82975	-1.5984	-16.4521	-4.95208	-0.04466	-0.19743	-0.21381	-0.20704	-0.20571	-0.2175	1	1	1	0.459749	0.949834	1	0.30503	-0.15428	-0.12122	-1.13137	-0.42426	-3.51272	solute carrier family 23 (nucleobase transporters), member 2 (SLC23A2)
BC024939.1	IOH21470	ganglioside-induced differentiation-associated protein 1 (GDAP1)	3	13	1	3100.71	0	0	0	0	0	0	120	60.5	22	79.5	0.363636	1.31405	0.801155	23.5	48.5	0.38843	0.801653	0.491046	-3.40553	-0.37734	-0.97425	-0.48806	-9.92524	-1.85728	0.04899	-0.14782	-0.17474	-0.18678	-0.19977	-0.20668	1	0.129734	0.280825	0.125484	0.716893	1	1.1078	0.17532	1.41421	0.15121	1.23368	1.38505	ganglioside-induced differentiation-associated protein 1 (GDAP1)
BC000120.1	IOH4407	general transcription factor IIF, polypeptide 1, 74kDa (GTF2F1)	3	13	3	27695.6	0	0	0	0	0	0	140.5	786.5	909.5	734.5	1.15639	0.933884	0.15054	1096	652	1.39352	0.828989	0.359217	-2.03982	0.43386	0.56734	0.64291	0.07872	0.80347	0.07681	0.06341	0.03932	-0.02975	-0.00968	-0.10465	0.651172	0.0068885	0.0104977	0.0052947	0.0081152	0.0515684	0.75995	0.11957	0.04276	0.02984	0.08903	0.01301	general transcription factor IIF, polypeptide 1, 74kDa (GTF2F1)
NM_173344.1	IOH21481	ST3 beta-galactoside alpha-2,3-sialyltransferase 1 (ST3GAL1), transcript variant 2	3	13	5	3487.58	0	0	0	0	0	0	14.5	81	-25	432.5	-0.308642	5.33951	1.58774	34.5	67.5	0.425926	0.833333	0.45754	-30.0391	-0.47137	-2.06063	-0.1874	-8.29257	-0.09823	-0.0942	-0.14186	-0.18607	-0.10215	-0.19782	-0.20347	1	0.118787	0.655194	0.0186506	0.552173	1	0.43889	0.33173	-2.71529	0.309	0.59438	0.13618	ST3 beta-galactoside alpha-2,3-sialyltransferase 1 (ST3GAL1), transcript variant 2
NM_138461.1	IOH21483	transmembrane 4 L six family member 19 (TM4SF19)	3	13	7	9062.37	0	0	0	0	0	0	44	-126	-282.5	-127.5	2.24206	1.0119	-0.534642	-85	-67	0.674603	0.531746	-0.167473	-2.76646	-28.1907	-6.65933	-8.35559	-31.6072	-28.5524	-0.05416	-0.20209	-0.24817	-0.23641	-0.219	-0.2262	1	1	1	1	1	1	0.35355	-0.25815	-0.20275	-0.03882	-0.86517	-0.12665	transmembrane 4 L six family member 19 (TM4SF19)
BC029032.1	IOH22628	arachidonate 15-lipoxygenase (ALOX15)	3	13	9	11381.3	0	0	0	0	0	0	33.5	40.5	-25	6	-0.617284	0.148148	-2.3074	50.5	-35	1.24691	-0.864198	7.80098	-3.48758	-0.36526	-2.1968	-2.24295	-8.12946	-6.17535	-0.06842	-0.15365	-0.18606	-0.20441	-0.19499	-0.22079	1	0.148428	0.715921	0.61747	0.693939	1	0.18997	0.01746	-3.0547	6.36396	1.27419	-0.76772	arachidonate 15-lipoxygenase (ALOX15)
NM_024059.2	IOH2960	chromosome 20 open reading frame 195 (C20orf195)	3	13	11	15263.2	0	0	0	0	0	0	50.5	709	686	621	0.96756	0.875882	0.070332	588	199.5	0.829337	0.281382	0.697679	-1.59589	0.54491	0.24939	0.26067	-0.44484	0.0828	-0.04534	0.04086	-0.01458	-0.05696	-0.09971	-0.18115	1	0.0076637	0.0184214	0.0084246	0.0238155	0.47508	0.21003	0.06782	0.14843	0.16169	0.09139	0.20912	chromosome 20 open reading frame 195 (C20orf195)
NM_002095.1	IOH22963	general transcription factor IIE, polypeptide 2, beta 34kDa (GTF2E2)	3	13	13	21914.6	0	0	0	0	0	0	180	61.5	-167.5	-0.5	-2.72358	-0.00813008	-1.4058	60	107	0.97561	1.73984	0.398012	-0.77037	-1.09493	-10.9658	-2.26271	-6.79999	0.32101	0.13042	-0.14754	-0.22043	-0.20597	-0.1933	-0.19679	0.111742	0.186176	1	0.651523	0.480506	0.88996	0.43212	0.95431	-0.32506	-63.6396	0.70711	0	general transcription factor IIE, polypeptide 2, beta 34kDa (GTF2E2)
NM_002197.1	IOH11817	aconitase 1, soluble (ACO1)	3	13	15	22858	0	0	0	0	0	0	60	62	-136.5	-99.5	-2.20161	-1.60484	-0.22172	-31	-39	-0.5	-0.629032	-0.161624	-0.38387	-2.14184	-5.54336	-188.758	-40.6876	-7.40982	-0.03245	-0.14739	-0.21296	-0.2297	-0.20943	-0.22147	0.883316	0.373428	1	1	1	1	0.02357	2.0757	-0.30564	-0.20609	-2.37223	-0.68898	aconitase 1, soluble (ACO1)
NM_145271.1	IOH14111	zinc finger protein 688 (ZNF688), transcript variant 1	3	13	17	7734.99	0	0	0	0	0	0	177	0.5	42	44	84	88	0.0328887	40.5	75	81	150	0.422427	-1.14804	-1.95884	-1.1529	-1.10087	-7.61778	-0.1155	0.12634	-0.16529	-0.16991	-0.1953	-0.19676	-0.2022	0.156941	0.445982	0.280825	0.230809	0.493677	1	0.54331	111.723	1.41421	0.5464	0.43649	0.16971	zinc finger protein 688 (ZNF688), transcript variant 1
NM_018413.2	IOH12727	carbohydrate (chondroitin 4) sulfotransferase 11 (CHST11)	3	13	19	3339.32	0	0	0	0	0	0	19	105	137	81	1.30476	0.771429	0.363284	-54	-7	-0.514286	-0.0666667	-1.08964	-27.4022	-0.11595	-0.09261	-1.32642	-1313.45	-1.15676	-0.0881	-0.13488	-0.14699	-0.18643	-0.21351	-0.21606	1	0.0864082	0.105197	0.200522	1	1	0.07443	0.09428	0.03097	0.78567	-0.94281	-0.20203	carbohydrate (chondroitin 4) sulfotransferase 11 (CHST11)
BC012569.1	IOH12120	zinc finger protein 673 (ZNF673)	3	13	21	12203	0	0	0	0	0	0	42	56.5	198.5	62.5	3.51327	1.10619	0.736908	109.5	90.5	1.93805	1.60177	0.13435	-1.71434	-0.71173	-2.70427	-1.73225	-4.46151	0.03936	-0.05688	-0.14898	-0.13216	-0.19086	-0.18452	-0.19958	1	0.156709	0.655194	0.299027	0.272036	1	0.10102	0.53815	1.9343	1.14268	0.39391	0.1172	zinc finger protein 673 (ZNF673)
BC010426.1	IOH12487	cDNA clone MGC:15478 IMAGE:2967661, complete cds	3	14	1	29877.8	0	0	0	0	0	0	25	-183	-310.5	-95.5	1.69672	0.521858	-0.748906	-88	-38	0.480874	0.20765	-0.561196	-12.6489	-4.49595	-4.35401	-50.4665	-24.72	-8.46266	-0.07995	-0.21868	-0.25492	-0.22875	-0.21953	-0.2213	1	1	1	1	1	1	0.73539	-0.01546	-0.1708	-0.18511	-0.33748	-1.00484	cDNA clone MGC:15478 IMAGE:2967661, complete cds
BC008407.1	IOH7438	tropomyosin 3 (TPM3)	3	14	3	21255.6	0	0	0	0	0	0	16	-193	-295	-219	1.5285	1.13472	-0.209106	-193.5	-48	1.00259	0.248705	-0.852042	-65.2718	-3.42732	-4.35709	-1.33177	-5.49152	-11.8281	-0.09216	-0.22158	-0.25118	-0.25836	-0.23823	-0.223	1	1	1	1	1	1	0.08839	-0.00733	-0.08629	-0.06458	-0.23022	-0.4714	tropomyosin 3 (TPM3)
NM_138793.1	IOH9933	calcium activated nucleotidase 1 (CANT1)	3	14	5	9129.55	0	0	0	0	0	0	51.5	-115	-146	-38	1.26957	0.330435	-0.830082	-60.5	6.5	0.526087	-0.0565217	-1.75467	-1.153	-13.9828	-7.22573	-3.09297	-158.006	-3.47939	-0.04398	-0.19889	-0.21525	-0.21496	-0.21466	-0.21377	1	1	1	1	1	1	0.12357	-0.28284	-0.39714	-0.2233	-0.8532	9.89949	calcium activated nucleotidase 1 (CANT1)
BC005823.1	IOH5772	Signal transducer and activator of transcription 6	3	14	7	34175	0	0	0	0	0	0	73	167.5	-55	28	-0.328358	0.167164	-4.3474	86	76.5	0.513433	0.456716	0.0826771	-1.87822	-0.49225	-2.24018	-0.96683	-5.32847	-0.85259	-0.01481	-0.11669	-0.1933	-0.19913	-0.18869	-0.20194	1	0.0744058	0.824157	0.246517	0.34433	1	0.48432	0.42637	-0.84853	0.25254	0.47689	0.6193	Signal transducer and activator of transcription 6
NM_007255.1	IOH5828	xylosylprotein beta 1,4-galactosyltransferase, polypeptide 7 (galactosyltransferase I) (B4GALT7)	3	14	9	13336.4	0	0	0	0	0	0	272	766	528.5	671.5	0.689948	0.876632	0.168527	684.5	475.5	0.893603	0.620757	0.254802	0.64977	0.61587	-0.42882	0.69067	-0.08117	0.46677	0.25527	0.05744	-0.05258	-0.04485	-0.08262	-0.13449	0.020114	0.0065665	0.0376441	0.0059933	0.0168217	0.104414	0.04159	0.04616	0.43483	0.00316	0.0155	0.12045	xylosylprotein beta 1,4-galactosyltransferase, polypeptide 7 (galactosyltransferase I) (B4GALT7)
NM_053050.2	IOH13265	mitochondrial ribosomal protein L53 (MRPL53), nuclear gene encoding mitochondrial protein	3	14	11	28131.1	0	0	0	0	0	0	24.5	-32	-145.5	-31.5	4.54688	0.984375	-0.910849	-19	24.5	0.59375	-0.765625	11.1851	-11.0348	-1.56372	-11.0266	-5.18101	-24.0605	-0.59369	-0.08063	-0.17474	-0.21513	-0.2134	-0.2073	-0.21073	1	0.445982	1	1	1	1	0.49065	-0.30936	-0.98655	-2.08765	-2.23297	0.31748	mitochondrial ribosomal protein L53 (MRPL53), nuclear gene encoding mitochondrial protein
NM_138408.1	IOH13484	general transcription factor IIIC, polypeptide 6, alpha 35kDa (GTF3C6)	3	14	13	24864	0	0	0	0	0	0	60	223.5	-75	96	-0.33557	0.42953	11.5157	76	69	0.340045	0.308725	0.0682724	-0.87605	-2.1407	-3.85961	-0.46034	-5.68283	-0.03719	-0.03245	-0.1004	-0.19813	-0.18283	-0.19047	-0.20321	1	0.202853	1	0.109269	0.369077	1	0.14142	1.33196	-1.31993	0.19151	0.4652	0.10248	general transcription factor IIIC, polypeptide 6, alpha 35kDa (GTF3C6)
NM_020384.1	IOH12584	claudin 2 (CLDN2)	3	14	15	5277.7	0	0	0	0	0	0	17.5	-148	-137	-144	0.925676	0.972973	-0.0352295	-143	-40	0.966216	0.27027	-0.795978	-94.8722	-25.8476	-4.25677	-4.51452	-10.093	-6.26235	-0.09013	-0.20849	-0.21308	-0.24037	-0.22928	-0.22164	1	1	1	1	1	1	0.04041	-0.086	-0.06194	-0.00982	-0.49448	-0.38891	claudin 2 (CLDN2)
NM_022154.2	IOH12587	Zinc transporter ZIP8	3	14	17	1546.3	0	0	0	0	0	0	31.5	-75	-229.5	-57	3.06	0.76	-0.85149	-55	-38.5	0.733333	0.513333	-0.249567	-6.42705	-4.00249	-23.9882	-7.45887	-2882.2	-4.28526	-0.07112	-0.18725	-0.23539	-0.21951	-0.21369	-0.22139	1	1	1	1	1	1	0.5612	-0.32056	-0.10168	-0.81876	-0.5914	-0.09183	Zinc transporter ZIP8
BC022253.1	IOH13441	solute carrier family 6, member 15 (SLC6A15)	3	14	19	19722	0	0	0	0	0	0	149	159.5	324	215	2.03135	1.34796	0.285991	166.5	105.5	1.04389	0.661442	0.317158	-1.69969	-0.00406	-1.41335	-0.21924	-2.59384	-0.68407	0.08834	-0.11902	-0.1019	-0.1543	-0.17443	-0.19704	0.38156	0.0603931	0.124576	0.0463885	0.136977	1	0.67389	0.1197	0.95154	0.2368	0.05521	0.52949	solute carrier family 6, member 15 (SLC6A15)
BC029121.1	IOH22696	interleukin 12 receptor, beta 1 (IL12RB1)	3	14	21	3222.33	0	0	0	0	0	0	58.5	20	-51.5	84.5	-2.575	4.225	5.82827	58	6	2.9	0.3	1.14905	-0.38277	-0.87935	-1.78609	-0.67661	-6.14785	-2.61084	-0.03449	-0.15961	-0.19246	-0.18559	-0.19366	-0.21386	0.933879	0.218998	0.627687	0.133324	0.377921	1	0.01209	0.91924	-0.50802	0.30962	0.21945	7.30677	interleukin 12 receptor, beta 1 (IL12RB1)
BC015842.1	IOH23072	eukaryotic translation initiation factor 4A, isoform 2 (EIF4A2)	3	15	1	8044.25	0	0	0	0	0	0	50	-145	-222	-26.5	1.53103	0.182759	-1.11259	-41.5	17	0.286207	-0.117241	-3.3768	-0.80195	-53.3583	-51.7124	-3.22988	-62.1167	-0.82482	-0.04602	-0.20761	-0.23358	-0.2122	-0.21129	-0.21201	1	1	1	1	1	1	0.02828	-0.37062	-0.24207	-1.04065	-0.5282	0.58232	eukaryotic translation initiation factor 4A, isoform 2 (EIF4A2)
BC029566.1	IOH21579	Doublesex- and mab-3-related transcription factor B1	3	15	3	37900	0	0	0	0	0	0	49.5	-73.5	-99.5	-39	1.35374	0.530612	-0.617761	-30.5	33	0.414966	-0.44898	35.921	-0.76452	-3.71995	-2.33395	-2.88544	-30.7976	-0.34012	-0.0467	-0.18681	-0.20403	-0.2152	-0.20934	-0.2093	1	1	1	1	1	1	0.01428	-0.27899	-0.02132	-0.07252	-0.02318	0.12856	Doublesex- and mab-3-related transcription factor B1
NM_016176.2	IOH10229	stromal cell derived factor 4 (SDF4)	3	15	5	21079.5	0	0	0	0	0	0	68	-84.5	-91.5	1.5	1.08284	-0.0177515	-1.46135	-67.5	-15	0.798817	0.177515	-0.899954	-0.25024	-5.97611	-2.64087	-1.33028	-68.7295	-3.49733	-0.0216	-0.19001	-0.20211	-0.20549	-0.2159	-0.21741	0.621532	1	1	0.378006	1	1	0.04159	-0.51046	-0.25502	1.41421	-0.61806	-2.16846	stromal cell derived factor 4 (SDF4)
NM_032169.2	IOH10227	Acyl-CoA dehydrogenase family member 11	3	15	7	2120.23	0	0	0	0	0	0	43.5	631	240.5	170	0.381141	0.269414	0.24288	398	436	0.630745	0.690967	0.0644366	-1.16253	0.39384	-0.02552	0.04792	-2.11027	0.4543	-0.05484	0.01817	-0.12204	-0.16509	-0.13339	-0.14116	1	0.0098525	0.0680653	0.0518842	0.0795858	0.121288	0.01626	0.11878	0.13231	0.04991	0.53655	0.12001	Acyl-CoA dehydrogenase family member 11
NM_058169.1	IOH10242	loss of heterozygosity, 12, chromosomal region 1 (LOH12CR1)	3	15	9	6704.7	0	0	0	0	0	0	21.5	-110.5	-261	-47	2.36199	0.425339	-0.982603	-112.5	-37.5	1.0181	0.339367	-0.707107	-11.5051	-16.4264	-9.5409	-5.89386	-14.3684	-4.07171	-0.0847	-0.19758	-0.24299	-0.21712	-0.22387	-0.22121	1	1	1	1	1	1	0.03289	-0.69751	-0.18965	-0.99296	-0.35827	-0.09428	loss of heterozygosity, 12, chromosomal region 1 (LOH12CR1)
NM_006054.1	IOH10268	reticulon 3 (RTN3), transcript variant 1	3	15	11	37901.2	0	0	0	0	0	0	233.5	-88.5	-167	-10.5	1.88701	0.118644	-1.2469	57	60	-0.644068	-0.677966	0.0362619	0.26433	-7.40851	-9.93605	-3.65382	-8.18693	-1.15469	0.20302	-0.19117	-0.22032	-0.20836	-0.19383	-0.20474	0.0337324	1	1	1	0.806887	1	0.14839	-0.64718	-0.24558	-5.99357	1.51346	0.82496	reticulon 3 (RTN3), transcript variant 1
P2281		protein kinase C, beta 1 (PRKCB1), transcript variant 1	3	15	13	0	0	0	0	0	0	0	126	-83	-249.5	-27.5	3.00602	0.331325	-1.13341	-92.5	-59.5	1.11446	0.716867	-0.307033	-1.60774	-7.22198	-10.9049	-4.26802	-19.9184	-43.1026	0.05712	-0.18957	-0.24021	-0.21244	-0.22032	-0.22494	0.479808	1	1	1	1	1	0.60609	-0.8349	-0.10486	-1.87705	-0.08409	-0.03565	protein kinase C, beta 1 (PRKCB1), transcript variant 1
PV3361		adrenergic, beta, receptor kinase 1 (ADRBK1)	3	15	15	0	0	0	0	0	0	0	25	-126	-201.5	-54	1.59921	0.428571	-0.816425	-115.5	-26	0.916667	0.206349	-0.894503	-7.4111	-27.0934	-54.3636	-6.91952	-11.6563	-5.56427	-0.07995	-0.20209	-0.22864	-0.21879	-0.2244	-0.21927	1	1	1	1	1	1	0.16971	-0.22448	-0.34741	-0.86424	-0.00612	-1.57739	adrenergic, beta, receptor kinase 1 (ADRBK1)
PV3182		fms-related tyrosine kinase 3 (FLT3); see catalog number for detailed information on wild-type or point mutant status	3	15	17	0	0	0	0	0	0	0	-0.5	19	1	-75.5	0.0526316	-3.97368	-1.45218	13	40.5	0.684211	2.13158	0.726932	-3.52509	-1.89376	-1.22871	-10.8438	-12.0897	-1.00618	-0.11456	-0.1599	-0.1798	-0.22395	-0.20163	-0.20802	1	0.386448	0.35736	1	0.986745	1	-15.5564	3.72161	35.3553	-0.30907	3.046	0.75076	fms-related tyrosine kinase 3 (FLT3); see catalog number for detailed information on wild-type or point mutant status
PV3628		Angiopoietin-1 receptor	3	15	19	10909.3	0	0	0	0	0	0	17	-87.5	-172.5	-28.5	1.97143	0.325714	-1.01317	-61	-26	0.697143	0.297143	-0.568936	-1062.14	-6.05511	-13.5578	-2.93713	-173.334	-2.75535	-0.0908	-0.19089	-0.22164	-0.21268	-0.21474	-0.21928	1	1	1	1	1	1	0.99827	-0.4283	-0.39762	-0.62027	-1.80834	-0.27196	Angiopoietin-1 receptor
PV4213		receptor-interacting serine-threonine kinase 2 (RIPK2)	3	15	21	0	0	0	0	0	0	0	42	-115	-105	-45	0.913043	0.391304	-0.565685	-112	-25	0.973913	0.217391	-0.898077	-2.22143	-12.481	-4.07234	-7.16175	-14.9838	-2.65453	-0.05688	-0.19888	-0.20536	-0.21663	-0.22379	-0.2191	1	1	1	1	1	1	0.20203	-0.18446	-0.55222	-1.66563	-0.44194	-0.28284	receptor-interacting serine-threonine kinase 2 (RIPK2)
PV4647		NIMA (never in mitosis gene a)- related kinase 11	3	16	1	15627.5	0	0	0	0	0	0	42.5	1207.5	1045	1026	0.865424	0.849689	0.0129744	991.5	682	0.821118	0.564803	0.261547	-1.41273	0.81608	0.6933	0.65057	0.0901	0.77148	-0.0562	0.1859	0.072	0.04015	-0.0282	-0.09957	1	0.0028279	0.0080014	0.0029939	0.0093615	0.0483824	0.04991	0.00176	0.00541	0.05238	0.06205	0.02696	NIMA (never in mitosis gene a)- related kinase 11
PV4653		NIMA (never in mitosis gene a)- related kinase 9	3	16	3	26176.5	0	0	0	0	0	0	100.5	820	971	663	1.18415	0.808537	0.266571	805	548.5	0.981707	0.668902	0.268006	-3.49427	0.73944	0.6777	0.60672	-0.02586	0.70417	0.02252	0.07316	0.05414	-0.04688	-0.06126	-0.12215	1	0.0055601	0.0090226	0.0063698	0.0132465	0.0729423	1.06242	0.00345	0.00437	0.03413	0.04743	0.03996	NIMA (never in mitosis gene a)- related kinase 9
PHC0017		Interleukin-1 alpha	3	16	5	85.71	0	0	0	0	0	0	28	-160.5	-263	-168.5	1.63863	1.04984	-0.309718	-207	-73.5	1.28972	0.457944	-0.673075	-6.66671	-10.7296	-12.286	-3.42353	-4.65146	-14.6832	-0.07588	-0.21213	-0.24347	-0.24624	-0.24062	-0.2273	1	1	1	1	1	1	0.35355	-0.05727	-0.39254	-0.13009	-0.1503	-0.27899	Interleukin-1 alpha
NM_004497.1	IOH10014	forkhead box A3 (FOXA3)	3	16	7	1359.24	0	0	0	0	0	0	166.5	-92.5	-150.5	-53.5	1.62703	0.578378	-0.672445	-3	45	0.0324324	-0.486486	1.61624	-1.05775	-12.1053	-6.68891	-5.09636	-18.4384	-1.37693	0.11209	-0.19234	-0.21634	-0.21868	-0.20447	-0.20727	0.164464	1	1	1	1	1	0.50538	-1.26133	-0.23022	-0.35686	-26.3986	1.03709	forkhead box A3 (FOXA3)
NM_000449.2	IOH10040	regulatory factor X, 5 (influences HLA class II expression) (RFX5), transcript variant 1	3	16	9	21939.5	0	0	0	0	0	0	62.5	-130.5	-166	-28.5	1.27203	0.218391	-0.999765	64	-5	-0.490421	0.0383142	1.65391	-0.44756	-50.5759	-9.88271	-3.28801	-6.57288	-3.52695	-0.02905	-0.20339	-0.22008	-0.21268	-0.19259	-0.21572	0.836751	1	1	1	0.461716	1	0.05657	-0.31969	-0.2641	-0.918	0.68501	-9.61665	regulatory factor X, 5 (influences HLA class II expression) (RFX5), transcript variant 1
NM_003068.2	IOH10082	snail homolog 2 (Drosophila) (SNAI2)	3	16	11	2763.65	0	0	0	0	0	0	43	-4	-167	12.5	41.75	-3.125	-1.64305	5.5	0	-1.375	0	1.41421	-2.26055	-0.80412	-8.70903	-1.06717	-12.6281	-1.05054	-0.05552	-0.16659	-0.22031	-0.20285	-0.20296	-0.21487	1	0.254058	1	0.299027	0.850723	1	0.23022	0	-0.13549	0.05657	3.21412	1	snail homolog 2 (Drosophila) (SNAI2)
BC008318.1	IOH6883	Isoleucyl-tRNA synthetase, cytoplasmic	3	16	13	3800.89	0	0	0	0	0	0	32	-141.5	-217	-121	1.53357	0.855124	-0.40167	-59	-82.5	0.416961	0.583039	-0.234869	-4.35482	-80.9281	-92.9812	-11.0848	-180.42	-15.0459	-0.07045	-0.2066	-0.23237	-0.23486	-0.21439	-0.22883	1	1	1	1	1	1	0.26517	-0.1849	-0.16293	-0.02338	-0.07191	-0.84853	Isoleucyl-tRNA synthetase, cytoplasmic
NM_003491.1	IOH3480	ARD1 homolog A, N-acetyltransferase (S. cerevisiae) (ARD1A)	3	16	15	24377.7	0	0	0	0	0	0	106	-2.5	-56.5	50.5	22.6	-20.2	-25.2201	124	99.5	-49.6	-39.8	0.155026	-0.00273	-1.80471	-2.28509	-1.22072	-3.69784	-0.01211	0.02998	-0.16616	-0.19366	-0.19373	-0.18195	-0.19806	0.206051	0.414617	0.851536	0.234592	0.208784	1	0.10673	-18.3848	-0.83852	0.6861	0.19388	0.16345	ARD1 homolog A, N-acetyltransferase (S. cerevisiae) (ARD1A)
NM_015933.1	IOH3769	coiled-coil domain containing 72 (CCDC72)	3	16	17	6396.59	0	0	0	0	0	0	172.5	418	47	153	0.11244	0.366029	0.749533	232.5	646.5	0.55622	1.54665	0.66608	-1.3056	-1.12904	-0.53789	-0.14939	-2.19635	0.24823	0.12023	-0.0438	-0.1687	-0.16917	-0.16273	-0.10558	0.19059	0.0440566	0.198571	0.0634837	0.106771	0.0694098	0.58618	0.75109	0.21063	0.12941	0.21593	0.21547	coiled-coil domain containing 72 (CCDC72)
NM_012279.1	IOH6492	zinc finger protein 346 (ZNF346)	3	16	19	9432.44	0	0	0	0	0	0	56.5	-100.5	-69.5	6	0.691542	-0.0597015	-1.68147	39.5	49	-0.393035	-0.487562	0.151808	-2.80963	-8.6416	-2.28705	-1.3314	-9.01538	-0.68129	-0.0372	-0.19467	-0.1968	-0.20441	-0.19694	-0.2066	1	1	0.895234	0.362814	0.779519	1	0.56318	-0.38697	-0.47819	0.94281	1.48582	0.49065	zinc finger protein 346 (ZNF346)
BC007315.1	IOH5888	CCR4-NOT transcription complex, subunit 7 (CNOT7)	3	16	21	23063.1	0	0	0	0	0	0	143	41.5	8.5	57	0.204819	1.37349	1.04717	60.5	39	1.45783	0.939759	0.305584	-3.07301	-1.21043	-0.95081	-0.76701	-5.71652	-0.47022	0.0802	-0.15335	-0.17799	-0.19218	-0.19322	-0.20829	1	0.22481	0.297471	0.17337	0.336633	1	1.06808	1.24383	2.41248	0.27292	0.03506	0.2901	CCR4-NOT transcription complex, subunit 7 (CNOT7)
BC041626.1	IOH27997	Dixin	3	17	1	29454.5	0	0	0	0	0	0	17.5	-57.5	-236	-9.5	4.10435	0.165217	-1.30476	-24.5	-13.5	0.426087	0.234783	-0.409378	-243.365	-3.88945	-36.375	-2.39809	-25.7445	-2.70624	-0.09013	-0.18216	-0.23696	-0.20813	-0.20827	-0.21716	1	1	1	0.750081	1	1	1.73746	-0.87312	-0.74905	-2.75399	-0.54837	-1.62373	Dixin
NM_001633.1	IOH28015	alpha-1-microglobulin/bikunin precursor (AMBP)	3	17	3	6.01	0	0	0	0	0	0	-12.5	-17	2	-9	-0.117647	0.529412	-2.22234	-13	-21	0.764706	1.23529	-0.332756	-0.95657	-3.84813	-1.89252	-2.03395	-17.8093	-3.32867	-0.13084	-0.17038	-0.17956	-0.20801	-0.20624	-0.21842	1	1	0.526439	0.601436	1	1	-0.05657	-6.73831	41.7193	-1.72848	-0.43514	-1.01015	alpha-1-microglobulin/bikunin precursor (AMBP)
BC013900.1	IOH27818	chromosome 12 open reading frame 41 (C12orf41)	3	17	5	37902.4	0	0	0	0	0	0	38.5	27	80	283	2.96296	10.4815	0.790869	207	11	7.66667	0.407407	1.27149	-2.05595	-0.8252	-1.29411	-2.03603	-2.51591	-1.20597	-0.06163	-0.15757	-0.16075	-0.138	-0.16725	-0.21302	1	0.202853	0.258359	0.138386	0.12678	1	0.09183	0.7333	1.25511	1.09939	0.24595	1.41421	chromosome 12 open reading frame 41 (C12orf41)
BC035969.1	IOH27974	albumin (ALB)	3	17	7	28113.2	0	0	0	0	0	0	117	-22	-128.5	-71.5	5.84091	3.25	-0.403051	63	546	-2.86364	-24.8182	1.12162	-4.34286	-1.96587	-5.42448	-8.80987	-6.02444	-2.77416	0.04491	-0.17183	-0.21103	-0.22299	-0.19277	-0.12257	1	0.51013	1	1	0.377921	1	1.36586	-1.54278	-0.43472	-0.26702	0.31427	1.33133	albumin (ALB)
BC006182.1	IOH5966	calmodulin 3 (phosphorylase kinase, delta) (CALM3)	3	17	9	34337.8	0	0	0	0	0	0	10	282.5	-217	-65.5	-0.768142	-0.231858	-0.758419	-36.5	-29.5	-0.129204	-0.104425	-0.149992	-7.64415	-3.56795	-90.4608	-7.63157	-44.3107	-4.90556	-0.10031	-0.08323	-0.23238	-0.22155	-0.21041	-0.21986	1	1	1	1	1	1	0.14142	1.9799	-0.14338	-0.37784	-0.52307	-0.88688	calmodulin 3 (phosphorylase kinase, delta) (CALM3)
NM_001826.1	IOH6416	CDC28 protein kinase regulatory subunit 1B (CKS1B)	3	17	11	21911.2	0	0	0	0	0	0	15	-55	-16	-39	0.290909	0.709091	-0.591398	157	26	-2.85455	-0.472727	1.01236	-32.6249	-5.87305	-2.95934	-3.02219	-2.98558	-0.35026	-0.09352	-0.18143	-0.1839	-0.2152	-0.17611	-0.21048	1	1	1	1	0.160191	1	0.18856	-1.9799	-8.48528	-0.14505	0.16214	0.05439	CDC28 protein kinase regulatory subunit 1B (CKS1B)
BC030519.1	IOH27533	cryptochrome 1 (photolyase-like) (CRY1)	3	17	13	15791.4	0	0	0	0	0	0	10	37	37	-5	1	-0.135135	1.85616	135	12	3.64865	0.324324	1.18332	-13.7929	-1.35244	-1.23023	-1.99594	-3.85037	-1.11912	-0.10031	-0.15466	-0.17112	-0.20705	-0.18001	-0.21285	1	0.250535	0.300389	0.571187	0.224395	1	1.55563	1.52888	1.68177	-3.67696	0.37712	1.17851	cryptochrome 1 (photolyase-like) (CRY1)
BC029120.1	IOH22695	chromosome 12 open reading frame 26 (C12orf26)	3	17	15	35758.4	0	0	0	0	0	0	47	762	790.5	441	1.0374	0.57874	0.401354	686.5	342.5	0.900919	0.449475	0.472779	-1.54535	0.72735	0.56676	-0.91626	-0.07825	-1.15498	-0.0501	0.05629	0.01061	-0.10012	-0.08226	-0.15697	1	0.0062803	0.0128987	0.0291578	0.0167375	0.500427	0.15045	0.00186	0.02773	0.6093	0.01545	0.73704	chromosome 12 open reading frame 26 (C12orf26)
NM_021107.1	IOH6073	mitochondrial ribosomal protein S12 (MRPS12), nuclear gene encoding mitochondrial protein, transcript variant 1	3	17	17	12258.1	0	0	0	0	0	0	7.5	-8.5	263	60.5	-30.9412	-7.11765	0.88525	553	82.5	-65.0588	-9.70588	1.04703	-16.8545	-2.19797	0.05432	-1.52972	-2.21059	0.01558	-0.1037	-0.1679	-0.11661	-0.19134	-0.10592	-0.20093	1	0.541934	0.0605151	0.263885	0.0690239	1	4.99689	-6.73831	0.10217	0.97008	0.7135	0.11142	mitochondrial ribosomal protein S12 (MRPS12), nuclear gene encoding mitochondrial protein, transcript variant 1
NM_001011700.1	IOH54583	Mitochondrial coiled-coil domain protein 1	3	17	19	21286.3	0	0	0	0	0	0	20	-156	-334.5	-111	2.14423	0.711538	-0.709488	-124.5	-59.5	0.798077	0.38141	-0.499586	-33.2947	-19.7086	-3.75555	-22.8039	-10.8145	-70.8726	-0.08674	-0.21082	-0.26071	-0.23246	-0.226	-0.22494	1	1	1	1	1	1	0.84853	-0.29916	-0.21351	-0.01274	-0.15335	-0.46348	Mitochondrial coiled-coil domain protein 1
NM_000331.2	IOH58953	Serum amyloid A protein	3	17	21	8841.72	0	0	0	0	0	0	35	-103	-291.5	-99	2.8301	0.961165	-0.697148	-139	-29	1.34951	0.281553	-0.925973	-2.76408	-8.05074	-3.97946	-164.206	-8.85788	-4.62536	-0.06638	-0.19539	-0.25034	-0.22959	-0.22857	-0.21978	1	1	1	1	1	1	0.12122	-0.23341	-0.03153	-0.35712	-0.15261	-0.82902	Serum amyloid A protein
NM_021034.1	IOH58755	Interferon-induced transmembrane protein 3	3	18	1	31755.4	0	0	0	0	0	0	108.5	-156	-139.5	-24	0.894231	0.153846	-0.999032	126.5	437	-0.810897	-2.80128	0.779261	-1.66593	-12.0995	-4.99448	-4.22144	-3.87887	-2.86734	0.03338	-0.21082	-0.21368	-0.2116	-0.18151	-0.141	0.682985	1	1	1	0.224395	1	0.58002	0	-0.15713	-2.35702	0.30744	1.38509	Interferon-induced transmembrane protein 3
NM_178540.2	IOH26200	C1q and tumor necrosis factor related protein 9 (C1QTNF9)	3	18	3	24097.4	0	0	0	0	0	0	36.5	-71.5	-40	27.5	0.559441	-0.384615	-7.63675	63	86	-0.881119	-1.2028	0.218301	-3.45009	-4.53992	-2.10556	-1.48604	-6.88955	-0.23306	-0.06434	-0.18623	-0.18968	-0.19926	-0.19277	-0.20033	1	1	0.715921	0.328611	0.514473	1	0.29059	-0.58349	-1.37886	1.05423	0.85302	0.26311	C1q and tumor necrosis factor related protein 9 (C1QTNF9)
NM_004402.1	IOH26584	DNA fragmentation factor, 40kDa, beta polypeptide (caspase-activated DNase) (DFFB)	3	18	5	3489.89	0	0	0	0	0	0	20	-173.5	-177	-85.5	1.02017	0.492795	-0.492954	-90	-45	0.518732	0.259366	-0.471405	-40.1377	-13.9274	-9.66614	-25.5542	-22.0609	-12.5485	-0.08674	-0.21591	-0.22273	-0.22634	-0.21989	-0.22248	1	1	1	1	1	1	1.20208	-0.5665	-0.00799	-0.70297	-0.17285	-0.87996	DNA fragmentation factor, 40kDa, beta polypeptide (caspase-activated DNase) (DFFB)
NM_016135.1	IOH26043	ets variant gene 7 (TEL2 oncogene) (ETV7)	3	18	7	33582	0	0	0	0	0	0	71.5	432	479	368.5	1.1088	0.853009	0.18439	454	253	1.05093	0.585648	0.402061	-0.05354	0.0331	-0.96407	-0.64741	-1.61775	-1.41015	-0.01684	-0.03973	-0.06452	-0.11749	-0.12347	-0.17211	0.499826	0.0202333	0.0599871	0.0309112	0.0550631	0.95591	0.00989	0.23898	0.68792	0.48931	0.4143	0.84965	ets variant gene 7 (TEL2 oncogene) (ETV7)
NM_182494.1	IOH26292	family with sequence similarity 26, member A (FAM26A)	3	18	9	6061.85	0	0	0	0	0	0	54	9	-55.5	87.5	-6.16667	9.72222	6.31977	54	88.5	6	9.83333	0.342389	-1.75124	-0.73096	-2.80646	-1.12246	-6.29379	-0.45183	-0.04059	-0.16281	-0.19343	-0.18487	-0.19437	-0.19992	1	0.221876	1	0.168604	0.382463	1	0.28808	0.4714	-1.36325	0.63842	0.15713	0.39151	family with sequence similarity 26, member A (FAM26A)
BC065533.1	IOH61590	Inositol hexakisphosphate kinase 2	3	18	11	6.95	0	0	0	0	0	0	7	-57	-18.5	-12.5	0.324561	0.219298	-0.273719	15.5	-9	-0.27193	0.157895	5.3305	-9.3102	-2.30629	-1.11343	-2.22574	-12.1977	-2.91092	-0.10438	-0.18202	-0.1845	-0.20885	-0.20119	-0.2164	1	0.738347	0.373118	0.688473	1	1	2.22234	-0.14886	-0.72622	-1.41421	3.42148	-3.45697	Inositol hexakisphosphate kinase 2
BC068547.1	IOH61662	Serine/threonine-protein kinase SRPK2	3	18	13	13688	0	0	0	0	0	0	49.5	-90.5	356	-30.5	-3.9337	0.337017	1.67924	16.5	29	-0.18232	-0.320442	0.38852	-0.76452	-4.52277	-3.21213	-3.34943	-11.4761	-1.28226	-0.0467	-0.19176	-0.09418	-0.21315	-0.20101	-0.20997	1	1	1	1	0.93215	1	0.01428	-0.07032	1.89489	-0.81143	2.44273	1.07285	Serine/threonine-protein kinase SRPK2
BC067435.1	IOH62535	Cytochrome P450 2E1	3	18	15	2479.87	0	0	0	0	0	0	26.5	-151.5	-221.5	-87	1.46205	0.574257	-0.61657	-61.5	-29	0.405941	0.191419	-0.507867	-9.41143	-33.2804	-54.25	-32.1638	-120.273	-3.85977	-0.07791	-0.20951	-0.23346	-0.2267	-0.21484	-0.21978	1	1	1	1	1	1	0.56035	-0.51808	-0.23943	-0.89404	-0.31044	-0.53643	Cytochrome P450 2E1
BC067811.1	IOH61678	Protein cereblon	3	18	17	18414.3	0	0	0	0	0	0	45.5	1072	1146.5	997.5	1.0695	0.930504	0.0982826	922.5	590.5	0.860541	0.55084	0.310323	-1.0113	0.56223	0.70216	0.78633	0.1865	0.7362	-0.05213	0.14649	0.09647	0.03331	-0.04043	-0.11505	1	0.0039079	0.0068924	0.0029448	0.0099494	0.0632703	0.01554	0.08971	0.01048	0.00071	0.00996	0.03233	Protein cereblon
BC044582.1	IOH62427	Ubiquitin-like protein 3	3	18	19	22657.7	0	0	0	0	0	0	16.5	-124.5	-85.5	-20	0.686747	0.160643	-0.878019	567	70	-4.55422	-0.562249	1.1034	-227.661	-26.6295	-2.90428	-2.6551	-0.41858	-0.02935	-0.09148	-0.20165	-0.20066	-0.21064	-0.10345	-0.20304	1	1	1	0.930496	0.0245439	1	0.72853	-0.32374	-0.48795	-1.06066	0.06734	0.10102	Ubiquitin-like protein 3
BC073977.1	IOH61809	HLA class II histocompatibility antigen, DQ(5) alpha chain	3	18	21	8454.86	0	0	0	0	0	0	27	-36	-13	11	0.361111	-0.305556	-16.9706	65	23.5	-1.80556	-0.652778	0.663162	-8.68598	-1.41411	-0.98037	-1.94678	-5.62352	-1.25548	-0.07723	-0.1759	-0.18318	-0.20321	-0.19242	-0.21091	1	0.429871	0.339028	0.492966	0.336633	1	0.52378	-0.03928	-0.65271	2.95699	0.13054	1.11332	HLA class II histocompatibility antigen, DQ(5) alpha chain
BC074501.1	IOH61735	Protein yippee-like 1	3	19	1	23957.3	0	0	0	0	0	0	24	65	-30	20.5	-0.461538	0.315385	-7.51766	36	-34	0.553846	-0.523077	49.4975	-10.986	-0.33627	-1.5618	-0.93112	-7.78807	-10.1265	-0.08131	-0.14652	-0.18728	-0.20093	-0.19755	-0.22063	1	0.123474	0.500188	0.259375	0.487025	1	0.41248	0.1523	-1.08423	0.03449	0.27499	-1.95494	Protein yippee-like 1
BC047486.1	IOH62402	JmjC domain-containing histone demethylation protein 1A	3	19	3	6977.47	0	0	0	0	0	0	33.5	-94.5	-227.5	-79	2.40741	0.835979	-0.68519	-25.5	-29.5	0.269841	0.312169	-0.102852	-2.46526	-7.39782	-31.2947	-11.4731	-26.0792	-4.38737	-0.06842	-0.19293	-0.23491	-0.22479	-0.20846	-0.21986	1	1	1	1	1	1	0.02111	-0.42651	-0.19581	-0.17901	-0.30503	-0.69512	JmjC domain-containing histone demethylation protein 1A
NM_032730.3	IOH56958	Reticulon-4-interacting protein 1	3	19	5	14523.1	0	0	0	0	0	0	57	402	38.5	280.5	0.0957711	0.697761	1.07285	235.5	-9	0.585821	-0.0223881	1.5266	-0.5932	-1.50668	-1.15758	-0.57147	-2.09021	-1.95483	-0.03653	-0.04846	-0.17075	-0.13859	-0.1622	-0.2164	1	0.0629472	0.286215	0.0417219	0.101562	1	0.04962	0.9217	1.48768	0.43611	0.18316	-1.57135	Reticulon-4-interacting protein 1
NM_001001709.1	IOH58672	chromosome 9 open reading frame 170 (C9orf170), mRNA.	3	19	7	25182.1	0	0	0	0	0	0	211	142	174	381	1.22535	2.6831	0.527463	558.5	96.5	3.9331	0.679577	0.997506	0.62714	-0.63593	-0.75736	-1.18118	-1.86007	0.10239	0.17249	-0.12411	-0.13808	-0.1145	-0.10495	-0.19856	0.0344679	0.0915721	0.128596	0.0435001	0.0538325	1	0.02681	0.50792	0.59332	0.71639	0.58873	0.09526	chromosome 9 open reading frame 170 (C9orf170), mRNA.
NM_000314.3	IOH56926	Phosphatidylinositol-3,4,5-trisphosphate 3-phosphatase and dual-specificity protein phosphatase PTEN	3	19	9	22527.9	0	0	0	0	0	0	37	-111	-101	89	0.90991	-0.801802	-22.3917	148.5	82.5	-1.33784	-0.743243	0.404061	-2.8117	-12.0488	-2.93349	-1.02758	-4.39461	0.13282	-0.06366	-0.19772	-0.20439	-0.18451	-0.17762	-0.20093	1	1	1	0.157516	0.295437	1	0.19111	-0.31852	-0.22403	0.57204	0.73806	0.04285	Phosphatidylinositol-3,4,5-trisphosphate 3-phosphatase and dual-specificity protein phosphatase PTEN
NM_016433.3	IOH57161	Glycolipid transfer protein	3	19	11	31516.8	0	0	0	0	0	0	76.5	-114	-232	-97	2.03509	0.850877	-0.5803	-154	-21	1.35088	0.184211	-1.0748	-5.30405	-13.1682	-20.1318	-96.2411	-7.32605	-3.94579	-0.01005	-0.1986	-0.23599	-0.2291	-0.23123	-0.21843	1	1	1	1	1	1	1.39573	-0.27292	-0.07924	-0.55402	-0.12856	-1.41421	Glycolipid transfer protein
NM_002983.1	IOH29648	chemokine (C-C motif) ligand 3 (CCL3)	3	19	13	8828.98	0	0	0	0	0	0	52	-140.5	-108.5	-75	0.772242	0.533808	-0.258181	-67.5	-44	0.480427	0.313167	-0.298063	-1.0619	-107.716	-3.81333	-12.8152	-59.1172	-6.69173	-0.04331	-0.20631	-0.20621	-0.22383	-0.2159	-0.22231	1	1	1	1	1	1	0.10879	-0.17615	-0.39754	-0.56569	-0.01048	-0.19285	chemokine (C-C motif) ligand 3 (CCL3)
NM_080391.1	IOH29576	protein tyrosine phosphatase type IVA, member 2 (PTP4A2), transcript variant 1	3	19	15	22323.5	0	0	0	0	0	0	15.5	-167	-182	-64	1.08982	0.383234	-0.678363	-81.5	-21	0.488024	0.125749	-0.834731	-49.1794	-7.34263	-17.6797	-5.6217	-31.1955	-2.81442	-0.09284	-0.21402	-0.22393	-0.22119	-0.21838	-0.21843	1	1	1	1	1	1	0.31934	-0.00847	-0.34967	-0.06629	-0.39043	-0.67344	protein tyrosine phosphatase type IVA, member 2 (PTP4A2), transcript variant 1
BC060852.1	IOH29264	CCR4-NOT transcription complex, subunit 7 (CNOT7)	3	19	17	28439.8	0	0	0	0	0	0	12.5	-48.5	198.5	57	-4.09278	-1.17526	0.783214	830	141.5	-17.1134	-2.91753	1.00225	-16.8947	-1.91945	-0.04777	-2.18972	-0.24144	-1.17778	-0.09692	-0.17954	-0.13217	-0.19217	-0.05683	-0.19095	1	0.589183	0.0802742	0.439435	0.0140492	1	0.62225	-0.13122	0.10331	1.58789	0.1329	0.77457	CCR4-NOT transcription complex, subunit 7 (CNOT7)
BC060768.1	IOH29221	zinc finger protein 449 (ZNF449)	3	19	19	7689.23	0	0	0	0	0	0	289.5	-7	-101.5	11	14.5	-1.57143	-1.758	10	23	-1.42857	-3.28571	0.557114	0.68004	-1.85262	-4.31494	-1.11378	-11.254	-3.53311	0.27902	-0.16746	-0.20452	-0.20321	-0.20216	-0.21099	0.0174197	0.437816	1	0.310362	0.705276	1	0.03664	-6.26295	-0.71756	0.12856	0.84853	3.9352	zinc finger protein 449 (ZNF449)
NM_003650.2	IOH9888	cystatin F (leukocystatin) (CST7)	3	19	21	12530.8	0	0	0	0	0	0	42.5	-83	-220.5	-59.5	2.65663	0.716867	-0.813173	-20.5	-6.5	0.246988	0.0783133	-0.733296	-3.23574	-3.41448	-52.2764	-6.69146	-26.9584	-1.78427	-0.0562	-0.18958	-0.23322	-0.22012	-0.20757	-0.21598	1	1	1	1	1	1	0.41595	0	-0.13148	-0.48725	-3.06988	-2.06693	cystatin F (leukocystatin) (CST7)
NM_152430.1	IOH12973	olfactory receptor, family 51, subfamily E, member 1 (OR51E1)	3	20	1	5009.56	0	0	0	0	0	0	34.5	-106.5	-188.5	2	1.76995	-0.0187793	-1.44455	-46	-2	0.431925	0.0187793	-1.29636	-2.50943	-7.77333	-16.2538	-2.69819	-87.2045	-2.03403	-0.06706	-0.19642	-0.2255	-0.20537	-0.21209	-0.21521	1	1	1	0.87282	1	1	0.06149	-0.09959	-0.06377	24.7487	0	-11.3137	olfactory receptor, family 51, subfamily E, member 1 (OR51E1)
NM_001769.2	IOH10491	CD9 molecule (CD9)	3	20	3	10490	0	0	0	0	0	0	24	-132.5	-154.5	-70	1.16604	0.528302	-0.532299	32	-43.5	-0.241509	0.328302	-9.28462	-7.40065	-67.4741	-6.78116	-7.99437	-8.48712	-5.69466	-0.0813	-0.20398	-0.2173	-0.22263	-0.19827	-0.22223	1	1	1	1	0.560209	1	0.05893	-0.27217	-0.16934	-0.22223	0.57452	-0.08128	CD9 molecule (CD9)
BC014776.1	IOH10283	hypothetical LOC541471 (LOC541471)	3	20	5	15706.3	0	0	0	0	0	0	29	-110	-254.5	-24.5	2.31364	0.222727	-1.16584	-93.5	8.5	0.85	-0.0772727	-1.69706	-4.63057	-11.8834	-9.1071	-2.39887	-20.582	-5.9913	-0.07452	-0.19744	-0.24141	-0.21172	-0.22051	-0.21344	1	1	1	0.820346	1	1	0.1463	-0.34713	-0.08057	-0.3752	-0.24957	14.8908	hypothetical LOC541471 (LOC541471)
BC005198.1	IOH7244	chromosome 14 open reading frame 100 (C14orf100)	3	20	7	5941.39	0	0	0	0	0	0	29.5	-144.5	-134	-86	0.927336	0.595156	-0.308556	-74	-21.5	0.512111	0.148789	-0.777447	-6.25908	-44.0774	-6.66698	-15.8651	-42.058	-6.03669	-0.07384	-0.20747	-0.21236	-0.22647	-0.21705	-0.21851	1	1	1	1	1	1	0.40749	-0.16148	-0.56991	-0.08222	-0.28666	-2.66398	chromosome 14 open reading frame 100 (C14orf100)
BC019302.1	IOH13198	LAS1-like (S. cerevisiae) (LAS1L)	3	20	9	6912.61	0	0	0	0	0	0	32	871.5	845.5	715	0.970166	0.820425	0.118266	811.5	519	0.931153	0.595525	0.310904	-3.23094	0.65814	0.64948	0.62138	-0.09408	0.77309	-0.07045	0.08815	0.02388	-0.03442	-0.06011	-0.12714	1	0.0052403	0.0112459	0.0055924	0.0135164	0.077549	0.08839	0.03976	0.00084	0.0356	0.07407	0.0109	LAS1-like (S. cerevisiae) (LAS1L)
BC018090.1	IOH11156	zinc finger protein 641 (ZNF641)	3	20	11	3189.9	0	0	0	0	0	0	37	-1.5	-88	39.5	58.6667	-26.3333	-3.71778	41.5	391	-27.6667	-260.667	1.14282	-4.92247	-1.19182	-3.7874	-0.88137	-8.01332	-2.37058	-0.06366	-0.16586	-0.20126	-0.19638	-0.19658	-0.14877	1	0.298265	1	0.213199	0.568422	1	0.57333	-12.7279	-0.85174	0.26852	0.80082	1.20443	zinc finger protein 641 (ZNF641)
BC029662.1	IOH22367	chromosome 20 open reading frame 142 (C20orf142)	3	20	13	8559.1	0	0	0	0	0	0	57.5	-152.5	-207.5	-66	1.36066	0.432787	-0.731668	-102.5	-26	0.672131	0.170492	-0.841925	-0.73033	-31.2644	-82.2944	-10.3572	-15.0983	-4.04277	-0.03584	-0.2098	-0.23008	-0.22167	-0.2221	-0.21928	1	1	1	1	1	1	0.08608	-0.52395	-0.00341	-0.83567	-0.0069	-0.87029	chromosome 20 open reading frame 142 (C20orf142)
NM_015937.1	IOH10124	phosphatidylinositol glycan anchor biosynthesis, class T (PIGT)	3	20	15	2415.59	0	0	0	0	0	0	43.5	-50.5	68.5	96	-1.35644	-1.90099	0.236419	201.5	102.5	-3.9901	-2.0297	0.46055	-1.16253	-2.18132	-0.51833	-0.568	-2.50031	0.13508	-0.05484	-0.18012	-0.16352	-0.18283	-0.16823	-0.19755	1	0.672543	0.176839	0.11562	0.12678	1	0.01626	-0.23804	0.27871	0.26517	0.21406	0.08968	phosphatidylinositol glycan anchor biosynthesis, class T (PIGT)
BC060793.1	IOH29233	potassium channel, subfamily K, member 5 (KCNK5)	3	20	17	9690.74	0	0	0	0	0	0	34.5	12	-140.5	42	-11.7083	3.5	-2.62024	11	18	0.916667	1.5	0.341362	-5.6432	-0.63953	-6.08782	-1.36751	-14.1671	-0.80208	-0.06706	-0.16194	-0.21392	-0.19578	-0.20199	-0.21184	1	0.208031	1	0.273265	1	1	0.59438	0.11785	-0.32713	0.84179	6.9425	0.54997	potassium channel, subfamily K, member 5 (KCNK5)
BC002963.1	IOH4927	immunoglobulin heavy constant mu (IGHM)	3	20	19	6693.11	0	0	0	0	0	0	44	1.5	-22	57	-14.6667	38	3.19208	78	16	52	10.6667	0.932779	-1.98368	-0.96154	-1.92295	-1.0086	-5.07056	-2.04096	-0.05416	-0.16499	-0.18534	-0.19217	-0.19011	-0.21217	1	0.261332	0.593627	0.19753	0.301759	1	0.19285	7.07107	-2.82843	0.49622	0.16318	2.56326	immunoglobulin heavy constant mu (IGHM)
NM_004721.3	IOH45191	mitogen-activated protein kinase kinase kinase 13 (MAP3K13)	3	20	21	13900.5	0	0	0	0	0	0	59	407	763.5	486	1.87592	1.1941	0.314081	718.5	548	1.76536	1.34644	0.190386	-1.32371	-0.6423	0.39819	-0.33575	-0.13788	0.67959	-0.03381	-0.047	0.0041	-0.08932	-0.07659	-0.12223	1	0.0323875	0.0147188	0.0171964	0.0162051	0.0739298	0.2397	0.53511	0.09539	0.37829	0.05216	0.04903	mitogen-activated protein kinase kinase kinase 13 (MAP3K13)
NM_138468.3	IOH40023	islet cell autoantigen 1,69kDa-like (ICA1L), transcript variant 1	3	21	1	7538.08	0	0	0	0	0	0	38	-142.5	-183	-101	1.28421	0.708772	-0.408329	-96	-54	0.673684	0.378947	-0.39598	-2.83212	-59.013	-15.687	-5160.24	-21.3815	-22.7004	-0.0623	-0.20689	-0.22417	-0.23006	-0.22095	-0.22401	1	1	1	1	1	1	0.2233	-0.12405	-0.20865	-0.08401	-0.54506	-0.49759	islet cell autoantigen 1,69kDa-like (ICA1L), transcript variant 1
NM_133496.3	IOH39796	Zinc transporter 7	3	21	3	8797.13	0	0	0	0	0	0	16.5	-176.5	-237	-107.5	1.34278	0.609065	-0.531613	-154	-25	0.872521	0.141643	-1.01918	-238.268	-10.5949	-18.6238	-36.7074	-6.85607	-2.99622	-0.09148	-0.21678	-0.23719	-0.23162	-0.23123	-0.2191	1	1	1	1	1	1	0.81424	-0.39662	-0.17305	-0.03289	-0.02755	-0.45255	Zinc transporter 7
NM_012232.2	IOH39825	polymerase I and transcript release factor (PTRF)	3	21	5	21612.9	0	0	0	0	0	0	35	-44.5	-163	-23.5	3.66292	0.52809	-1.05782	-4.5	-33.5	0.101124	0.752809	-1.07927	-2.29528	-4.02698	-9.0424	-2.0815	-14.4132	-6.76019	-0.06638	-0.17838	-0.21935	-0.21148	-0.20474	-0.22054	1	1	1	0.688473	0.835723	1	0.04041	-1.70023	-0.25161	-0.09027	-0.4714	-1.07649	polymerase I and transcript release factor (PTRF)
NM_152688.1	IOH22222	KH domain containing, RNA binding, signal transduction associated 2 (KHDRBS2)	3	21	7	12160.8	0	0	0	0	0	0	58	-33	-148	-58.5	4.48485	1.77273	-0.61294	-40	22	1.21212	-0.666667	-4.87118	-0.55443	-2.56169	-8.67716	-4.71593	-65.6334	-0.71652	-0.03517	-0.17503	-0.21573	-0.21987	-0.21103	-0.21115	1	0.756307	1	1	1	1	0.04877	-1.3285	-0.56377	-0.06044	-1.76777	0.44998	KH domain containing, RNA binding, signal transduction associated 2 (KHDRBS2)
NM_181481.2	IOH42514	Uncharacterized protein C18orf1	3	21	9	9733.02	0	0	0	0	0	0	41.5	25	22	2	0.88	0.08	1.17851	61.5	28.5	2.46	1.14	0.518545	-1.68328	-1.23904	-0.99239	-1.25722	-7.63034	-0.89745	-0.05755	-0.15815	-0.17473	-0.20537	-0.19304	-0.21006	1	0.254058	0.283501	0.362814	0.682874	1	0.08519	1.64049	1.4785	0	1.27624	0.66989	Uncharacterized protein C18orf1
NM_021244.2	IOH41163	Ras-related GTP-binding protein D	3	21	11	35970.9	0	0	0	0	0	0	66	41.5	-68.5	37	-1.6506	0.891566	-4.73649	52	94.5	1.25301	2.27711	0.410267	-1.25166	-1.2578	-3.56547	-2.40597	-6.27146	-0.09853	-0.02431	-0.15335	-0.19656	-0.19698	-0.19472	-0.1989	1	0.230857	1	0.586019	0.37346	1	0.27856	1.31198	-1.39357	2.14043	0.05439	0.20203	Ras-related GTP-binding protein D
NM_173084.1	IOH43187	Tripartite motif-containing protein 59	3	21	13	1718.31	0	0	0	0	0	0	31	90	-1	59	-0.0111111	0.655556	1.46298	56.5	18.5	0.627778	0.205556	0.716535	-6.23908	-0.80464	-1.53141	-0.61238	-6.3015	-1.34259	-0.07181	-0.13924	-0.18027	-0.1917	-0.19392	-0.21175	1	0.133721	0.427191	0.157516	0.391795	1	0.50182	0.62854	-55.1543	0.14382	0.26282	1.33777	Tripartite motif-containing protein 59
NM_001007529.1	IOH43417	cDNA FLJ40194 fis, clone TESTI2019481FLJ40194 protein ; [Source:UniProtKB/TrEMBL;Acc:Q8N7Z3]	3	21	15	4830.02	0	0	0	0	0	0	13	15.5	32	90	2.06452	5.80645	0.672331	43.5	44	2.80645	2.83871	0.00808122	-21.9085	-1.14242	-1.36289	-0.43958	-7.65693	-0.64061	-0.09624	-0.16092	-0.17232	-0.18427	-0.19622	-0.20743	1	0.257657	0.332088	0.113014	0.521698	1	0.87029	1.87041	2.16551	0.15713	0.63396	0.44998	cDNA FLJ40194 fis, clone TESTI2019481FLJ40194 protein ; [Source:UniProtKB/TrEMBL;Acc:Q8N7Z3]
NM_001490.3	IOH42122	Beta-1,3-galactosyl-O-glycosyl-glycoprotein beta-1,6-N-acetylglucosaminyltransferase	3	21	17	3165.58	0	0	0	0	0	0	40.5	68.5	47	115.5	0.686131	1.68613	0.596145	67.5	45	0.985401	0.656934	0.282843	-2.15652	-1.20904	-0.98026	-0.80884	-6.51222	-0.82311	-0.05891	-0.14549	-0.1687	-0.17815	-0.19197	-0.20727	1	0.190725	0.24923	0.11562	0.467855	1	0.15713	1.0426	1.02305	0.45916	0.74377	0.59711	Beta-1,3-galactosyl-O-glycosyl-glycoprotein beta-1,6-N-acetylglucosaminyltransferase
NM_175634.1	IOH42249	Protein CBFA2T1	3	21	19	37893.7	0	0	0	0	0	0	958.5	1173	922	1124.5	0.786019	0.958653	0.139936	1078.5	1038	0.919437	0.88491	0.0270615	0.71362	0.76753	0.6301	0.65269	0.24981	0.82229	1.18697	0.17586	0.04233	0.06376	-0.01279	-0.03939	0.0014955	0.0030398	0.00998	0.0025483	0.0076803	0.0221612	0.07451	0.01808	0.01841	0.05722	0.02557	0.02589	Protein CBFA2T1
XM_290842.3	IOH42563	Leucine-rich repeat and fibronectin type III domain-containing protein 1	3	21	21	1805.76	0	0	0	0	0	0	31.5	100.5	37.5	49.5	0.373134	0.492537	0.195064	78	49	0.776119	0.487562	0.322931	-7.58942	-0.27068	-1.50639	-1.37638	-5.48619	-0.10924	-0.07113	-0.13619	-0.17099	-0.19398	-0.19011	-0.20659	1	0.0955493	0.353576	0.259375	0.348279	1	0.74078	0.20404	2.2816	0.84281	0.39888	0.05772	Leucine-rich repeat and fibronectin type III domain-containing protein 1
NM_024787.2	IOH42086	RING finger protein 122	3	22	1	7452.94	0	1	0	0	0	0	29.5	13110	10462.5	8436	0.798055	0.643478	0.151647	9193.5	5309	0.701259	0.404958	0.378798	-4.57549	0.97444	0.89095	0.95834	0.86174	0.80641	-0.07384	3.64907	2.34328	1.81676	1.42549	0.68268	1	2.95e-05	0.0001141	4.87e-05	0.0001261	0.0009779	0.16779	0.00248	0.02534	0.00486	0.01854	0.05807	RING finger protein 122
BC050424.1	IOH26735	F-box protein 38 (FBXO38)	4	2	11	4827.71	0	0	0	0	0	0	41	758	1285.5	1055.5	1.69591	1.39248	0.138945	675.5	318.5	0.891161	0.420185	0.507922	-3.41341	0.83996	0.80702	0.5072	0.71451	-1.03082	-0.05823	0.05512	0.13	0.04722	-0.08421	-0.16103	1	0.006537	0.0057968	0.0031787	0.0178377	0.562809	0.03449	0.02799	0.02805	0.13332	0.04501	0.74374	F-box protein 38 (FBXO38)
BC042674.1	IOH27340	phospholipase B1 (PLB1)	4	2	13	8066.87	0	0	0	0	0	0	157.5	137.5	545	191.5	3.96364	1.39273	0.678784	127.5	90.5	0.927273	0.658182	0.240027	-3.32769	0.03858	-0.56654	0.29303	0.32732	0.15782	0.09988	-0.12542	-0.04859	-0.15993	-0.18134	-0.19958	1	0.0908065	0.0476144	0.0474154	0.185129	1	1.07301	0.46798	0.63056	0.11447	0.0721	0.1172	phospholipase B1 (PLB1)
NM_152332.2	IOH27272	tandem C2 domains, nuclear (TC2N)	4	2	15	8808.71	0	0	0	0	0	0	68	37	-7.5	14.5	-0.202703	0.391892	4.44467	13	45.5	0.351351	1.22973	0.785674	-0.77764	0.21586	-0.25317	-1.39463	-0.20315	-0.36829	-0.0216	-0.15467	-0.18184	-0.20237	-0.20163	-0.20718	0.621532	0.181789	0.381391	0.795866	0.65122	1	0.04159	0.57333	-4.24264	4.34017	0.43514	0.48177	tandem C2 domains, nuclear (TC2N)
BC014413.1	IOH13994	serine/threonine kinase 10 (STK10)	4	2	17	6243.7	0	0	0	0	0	0	31	-41	541	28	-13.1951	-0.682927	1.27503	66	-15.5	-1.60976	0.378049	2.28234	-13.9573	-0.79291	-3.0042	-1.33861	-0.44052	-0.74302	-0.07181	-0.17735	-0.04956	-0.19913	-0.19224	-0.21749	1	0.814303	1	0.634154	0.438331	1	0.31934	-0.89682	1.79064	2.52538	0.6214	-0.2281	serine/threonine kinase 10 (STK10)
NM_012148.1	IOH39321	double homeobox, 3 (DUX3)	4	2	19	27779	0	0	0	0	0	0	214	362.5	330	656.5	0.910345	1.81103	0.46806	463	246.5	1.27724	0.68	0.431539	-1.17655	0.50397	0.11136	0.6774	0.11116	0.62245	0.17656	-0.05995	-0.10045	-0.04845	-0.12188	-0.17321	0.0961384	0.0235538	0.0574477	0.0065805	0.0438587	0.272379	0.53529	0.158	0.31713	0.04631	0.27185	0.00861	double homeobox, 3 (DUX3)
NM_144980.1	IOH12741	chromosome 6 open reading frame 118 (C6orf118)	4	2	21	6804.89	0	0	0	0	0	0	21	61	616	443.5	10.0984	7.27049	0.230252	393.5	189	6.45082	3.09836	0.496492	-28.0348	-0.75017	0.70706	-1.0401	-0.0823	0.24951	-0.08538	-0.14768	-0.03147	-0.09951	-0.13419	-0.18292	1	0.261332	0.0190157	0.0387332	0.0618984	0.483311	0.4714	1.55332	0.03444	0.76052	0.35041	0.15713	chromosome 6 open reading frame 118 (C6orf118)
NM_199191.1	IOH3115	brain and reproductive organ-expressed (TNFRSF1A modulator) (BRE), transcript variant 3	4	3	1	23126.8	0	0	0	0	0	0	21.5	372.5	586	218.5	1.57315	0.586577	0.64602	652.5	126.5	1.75168	0.339597	0.954912	-26.4574	-1.41054	-0.84629	0.40783	0.65599	0.23867	-0.0847	-0.05705	-0.0387	-0.15346	-0.08829	-0.19348	1	0.0878381	0.0532661	0.0379738	0.0194118	0.803133	0.16444	1.04975	0.75296	0.06796	0.06611	0.11739	brain and reproductive organ-expressed (TNFRSF1A modulator) (BRE), transcript variant 3
NM_002135.3	IOH10133	nuclear receptor subfamily 4, group A, member 1 (NR4A1), transcript variant 1	4	3	3	37904.1	0	0	0	0	0	0	36	727.5	896	594	1.23162	0.816495	0.286639	613.5	167	0.843299	0.229553	0.809028	-8.2417	0.79803	0.68949	0.69344	0.42119	0.07044	-0.06502	0.04624	0.03606	-0.06343	-0.0952	-0.18665	1	0.0071333	0.0109947	0.007694	0.0241029	0.631356	0.35355	0.04374	0.06156	0.03333	0.1556	0.23711	nuclear receptor subfamily 4, group A, member 1 (NR4A1), transcript variant 1
BC030805.1	IOH23050	syndecan 4 (SDC4)	4	3	5	23659.6	0	0	0	0	0	0	35.5	-83	-114.5	23.5	1.37952	-0.283133	-2.14463	122.5	5.5	-1.4759	-0.0662651	1.29268	-6.17356	-1.23414	-1.55149	-1.58277	-0.13893	-0.45179	-0.0657	-0.18957	-0.20765	-0.20021	-0.18223	-0.21395	1	1	1	0.87282	0.241824	1	0.09959	-0.25558	-0.32731	3.40013	0.36365	1.15708	syndecan 4 (SDC4)
BC001648.1	IOH3702	WD repeat domain 18 (WDR18)	4	3	7	21398	0	0	0	0	0	0	19.5	24551	40	90	0.00162926	0.00366584	0.543928	58	3.5	0.00236243	0.00014256	1.25325	-17.8478	-3.21057	-0.63647	-0.03893	-0.65779	-1.42481	-0.08741	6.97795	-0.17039	-0.18427	-0.19366	-0.21429	1	0.123474	0.346187	0.121108	0.529076	1	0.39888	1.41087	2.15668	0.25142	0.8534	10.3036	WD repeat domain 18 (WDR18)
BC022363.1	IOH23061	vacuolar protein sorting 37 homolog A (S. cerevisiae) (VPS37A)	4	3	9	31897.3	0	0	0	0	0	0	14.5	-32.5	-96.5	31.5	2.96923	-0.969231	-2.78491	-12	-48	0.369231	1.47692	-0.848528	-8.75728	-1.52486	-1.4307	-0.70683	-1.26549	-2.79803	-0.0942	-0.17489	-0.20331	-0.1983	-0.20606	-0.22299	1	1	1	0.348519	1	1	0.63396	-2.15396	-0.49094	1.23463	-2.59272	-0.29463	vacuolar protein sorting 37 homolog A (S. cerevisiae) (VPS37A)
NM_032735.1	IOH6549	bestrophin 3 (BEST3), transcript variant 1	4	3	11	12448.6	0	0	0	0	0	0	18	-65	9	123	-0.138462	-1.89231	1.22137	-29.5	-48	0.453846	0.738462	-0.337586	-10.4473	-0.95374	-0.26425	0.12843	-1.46273	-2.40382	-0.08945	-0.18434	-0.17787	-0.17635	-0.20916	-0.223	1	1	0.339028	0.0833703	1	1	0.07857	-0.41339	4.39978	0.16097	-0.791	-0.17678	bestrophin 3 (BEST3), transcript variant 1
NM_004547.2	IOH3212	NADH dehydrogenase (ubiquinone) 1 beta subcomplex, 4, 15kDa (NDUFB4), nuclear gene encoding mitochondrial protein	4	3	13	19879	0	0	0	0	0	0	26	728.5	1326.5	746	1.82086	1.02402	0.396116	796.5	522	1.09334	0.716541	0.294427	-100.474	0.66755	0.76851	0.65473	0.50974	0.78866	-0.07859	0.04654	0.13988	-0.02699	-0.06277	-0.12662	1	0.0075896	0.0056048	0.0053735	0.0150337	0.0762265	1.19664	0.09609	0.04424	0.06256	0.1305	0.00542	NADH dehydrogenase (ubiquinone) 1 beta subcomplex, 4, 15kDa (NDUFB4), nuclear gene encoding mitochondrial protein
BC006839.1	IOH3171	GATA binding protein 3 (GATA3)	4	3	15	8626.86	0	0	0	0	0	0	20.5	-79	-69	-25	0.873418	0.316456	-0.661972	-39.5	-15	0.5	0.189873	-0.635747	-20.5049	-2.08973	-0.55896	-0.75535	-2.09327	-1.54048	-0.08606	-0.18841	-0.19668	-0.21184	-0.21093	-0.21742	1	1	0.785501	0.820346	1	1	0.24145	-0.55494	-0.32793	-0.33941	-0.76976	-1.60278	GATA binding protein 3 (GATA3)
NM_004060.2	IOH4393	cyclin G1 (CCNG1), transcript variant 1	4	3	17	27228.8	0	0	0	0	0	0	59	646	765.5	626.5	1.18498	0.969814	0.141218	460	343	0.712074	0.53096	0.206056	-4.30553	0.71049	0.43804	0.62552	0.04719	-0.49099	-0.03381	0.02253	0.00459	-0.05564	-0.12241	-0.15689	1	0.009013	0.0159014	0.0073003	0.0458837	0.32475	0.64718	0.07662	0.1635	0.06433	0.29821	0.51126	cyclin G1 (CCNG1), transcript variant 1
NM_003021.2	IOH3498	small glutamine-rich tetratricopeptide repeat (TPR)-containing, alpha (SGTA)	4	3	19	15602	0	0	0	0	0	0	4.5	-130	1667	404.5	-12.8231	-3.11154	0.861909	1326	1098.5	-10.2	-8.45	0.132701	-3.00133	-4.01989	0.34618	-1.25935	0.71236	0.87503	-0.10778	-0.20325	0.22201	-0.10886	0.03108	-0.02916	1	1	0.0047271	0.0547889	0.0056044	0.0194504	0.78567	-0.02176	0.21124	0.86531	0.07039	0.00837	small glutamine-rich tetratricopeptide repeat (TPR)-containing, alpha (SGTA)
BC036870.1	IOH25926	Uncharacterized protein C4orf37	4	3	21	0	0	0	0	0	0	0	-6.5	36.5	-39.5	31.5	-1.08219	0.863014	-12.5511	8	-35	0.219178	-0.958904	-2.25227	-1.85151	0.52435	-0.44057	-0.83614	-0.2885	-1.23588	-0.1227	-0.15481	-0.18956	-0.1983	-0.20252	-0.22079	1	0.156709	0.554814	0.385962	0.716893	1	-0.97907	0.05812	-0.76976	1.45911	0.88388	-0.04041	Uncharacterized protein C4orf37
BC039856.1	IOH26187	Rac/Cdc42 guanine nucleotide exchange factor (GEF) 6 (ARHGEF6)	4	4	1	0	0	0	0	0	0	0	-1.5	11.5	4.5	2.5	0.391304	0.217391	0.404061	-22	23	-1.91304	2	63.6396	-3.22104	-0.66818	-0.92838	-0.44503	-0.76408	-1.62402	-0.11592	-0.16208	-0.17896	-0.20525	-0.20783	-0.21099	1	0.393215	0.540347	0.420438	1	1	-8.95669	5.34942	19.9561	4.24264	-0.38569	2.58248	Rac/Cdc42 guanine nucleotide exchange factor (GEF) 6 (ARHGEF6)
BC035230.1	IOH27646	Probable palmitoyltransferase ZDHHC23	4	4	3	7276.89	0	0	0	0	0	0	63.5	-80.5	129.5	71.5	-1.6087	-0.888199	0.408082	100	27.5	-1.24224	-0.341615	0.804161	-1.36201	-2.31588	0.01134	0.18915	-0.62958	-1.22022	-0.02769	-0.18885	-0.1488	-0.1887	-0.18621	-0.21023	0.933879	1	0.139075	0.125484	0.37346	1	0.12249	-0.58852	0.44228	0.00989	0.70711	1.72277	Probable palmitoyltransferase ZDHHC23
BC032698.1	IOH27591	ephrin-A1 (EFNA1)	4	4	5	12998.2	0	0	0	0	0	0	72	258	813.5	634.5	3.1531	2.4593	0.174823	270.5	111.5	1.04845	0.432171	0.588639	-0.53913	0.68461	0.63855	0.76217	0.34587	-0.09001	-0.01616	-0.09036	0.01616	-0.05372	-0.15599	-0.19603	0.499826	0.0333821	0.0130837	0.0066714	0.0813547	1	0.01964	0.0603	0.0791	0.01003	0.14377	0.29806	ephrin-A1 (EFNA1)
BC047720.1	IOH26648	lipoxygenase homology domains 1 (LOXHD1)	4	4	7	3829.85	0	0	0	0	0	0	59	286	-14.5	73	-0.0506993	0.255245	2.11528	-4	-21	-0.013986	-0.0734266	-0.961665	-0.99479	-2.34578	-0.05839	-0.47574	-0.4314	-2.66657	-0.03381	-0.08221	-0.18354	-0.18834	-0.20464	-0.21843	0.883316	0.429871	0.361204	0.188944	0.881963	1	0	1.59717	-1.02409	0.6393	-1.76777	-2.15499	lipoxygenase homology domains 1 (LOXHD1)
NM_030772.1	IOH26484	gap junction protein, alpha 10, 59kDa (GJA10)	4	4	9	6474.78	0	0	0	0	0	0	221	122.5	411	213.5	3.3551	1.74286	0.447249	261	468	2.13061	3.82041	0.401567	-0.86167	0.51872	-0.53664	-0.09113	0.40311	0.65441	0.18606	-0.12978	-0.08092	-0.15465	-0.15768	-0.13576	0.0710789	0.0779107	0.0668147	0.0522848	0.0827204	0.098026	0.44794	0.13276	0.65033	0.33451	0.11379	0.05137	gap junction protein, alpha 10, 59kDa (GJA10)
BC048299.1	IOH26615	spermatogenesis associated, serine-rich 2 (SPATS2)	4	4	11	37902.9	0	0	0	0	0	0	329.5	699	815.5	692	1.16667	0.989986	0.115858	704	718.5	1.00715	1.0279	0.0144155	0.48871	0.87389	0.77711	0.45203	0.79985	0.51241	0.33331	0.03796	0.01665	-0.03993	-0.07916	-0.09341	0.0142904	0.0073386	0.0121724	0.006783	0.0160071	0.0504254	0.08799	0.01214	0.01994	0.13897	0.01406	0.12695	spermatogenesis associated, serine-rich 2 (SPATS2)
NM_002269.1	IOH26522	karyopherin alpha 5 (importin alpha 6) (KPNA5)	4	4	13	6035.21	0	0	0	0	0	0	155.5	47.5	21	167.5	0.442105	3.52632	1.09911	45.5	15.5	0.957895	0.326316	0.695515	-0.02808	-0.62139	-0.08609	0.36374	-1.01787	-1.31099	0.09716	-0.15161	-0.17497	-0.16569	-0.19587	-0.21226	0.0850186	0.268922	0.280825	0.0531001	0.728799	1	0.14097	1.6524	1.41421	0.05488	1.35205	2.69157	karyopherin alpha 5 (importin alpha 6) (KPNA5)
BC007382.1	IOH7027	RAB7B, member RAS oncogene family (RAB7B)	4	4	15	10856.5	0	0	0	0	0	0	67.5	199	721	544	3.62312	2.73367	0.197878	758.5	362	3.81156	1.8191	0.500433	-1.43811	0.2396	0.69926	0.67706	0.09366	-1.00907	-0.02227	-0.10753	-0.00615	-0.07542	-0.0695	-0.15368	0.883316	0.0564689	0.0152089	0.0089424	0.0203905	0.451611	0.17809	0.30558	0.04708	0.0338	0.28806	0.72664	RAB7B, member RAS oncogene family (RAB7B)
NM_017871.3	IOH7042	cleavage and polyadenylation specific factor 3-like (CPSF3L)	4	4	17	2229.69	0	0	0	0	0	0	48	221.5	727	516	3.28217	2.32957	0.240064	337.5	51.5	1.5237	0.232506	1.03976	-5.34026	0.56731	0.57712	-0.3116	-0.80201	0.13574	-0.04874	-0.10098	-0.0047	-0.08213	-0.14412	-0.20616	1	0.0423106	0.0159732	0.0173494	0.120873	1	0.55979	0.11812	0.10115	0.444	0.66835	0.01373	cleavage and polyadenylation specific factor 3-like (CPSF3L)
NM_000310.2	IOH7465	palmitoyl-protein thioesterase 1 (ceroid-lipofuscinosis, neuronal 1, infantile) (PPT1)	4	4	19	7851.39	0	0	0	0	0	0	81	297	1045.5	764.5	3.5202	2.57407	0.219555	806	659	2.7138	2.21886	0.141904	-1.19389	0.3022	0.65107	0.25274	0.83595	0.81029	-0.00395	-0.07901	0.07211	-0.02255	-0.06108	-0.10347	0.568015	0.0340709	0.0087827	0.0064042	0.0125651	0.0504254	0.22697	0.25713	0.08319	0.22106	0.00702	0.01073	palmitoyl-protein thioesterase 1 (ceroid-lipofuscinosis, neuronal 1, infantile) (PPT1)
NM_004548.1	IOH5864	NADH dehydrogenase (ubiquinone) 1 beta subcomplex, 10, 22kDa (NDUFB10)	4	4	21	3160.94	0	0	0	0	0	0	53	-92	-71.5	-43	0.777174	0.467391	-0.352009	-35	-11.5	0.380435	0.125	-0.71471	-2.45169	-0.60712	-0.22399	-3.09803	-2.59992	-1.34871	-0.04195	-0.1922	-0.19728	-0.21615	-0.21014	-0.21682	1	1	0.664765	1	1	1	0.18678	-0.03074	-0.04945	-1.57866	-1.37381	-1.90611	NADH dehydrogenase (ubiquinone) 1 beta subcomplex, 10, 22kDa (NDUFB10)
NM_144638.1	IOH10667	transmembrane protein 42 (TMEM42)	4	5	1	24836.4	0	0	0	0	0	0	26.5	-80	-184.5	-107.5	2.30625	1.34375	-0.372926	-50.5	-31.5	0.63125	0.39375	-0.327684	-36.9174	-2.3227	-5.58794	-6.62113	-1.95712	-1.7813	-0.07791	-0.18871	-0.22453	-0.23162	-0.21288	-0.22021	1	1	1	1	1	1	0.13342	-0.60104	-0.21846	-0.08551	-0.32205	-0.4714	transmembrane protein 42 (TMEM42)
NM_022060.2	IOH11269	abhydrolase domain containing 4 (ABHD4)	4	5	3	4825.97	0	0	0	0	0	0	38.5	-116	-270.5	-28.5	2.3319	0.24569	-1.14461	-81.5	-81	0.702586	0.698276	-0.00435143	-11.267	-3.94476	-12.9073	-0.87556	-7.29248	-15.2692	-0.06163	-0.19918	-0.24527	-0.21268	-0.21838	-0.22857	1	1	1	0.961501	1	1	0.89995	-0.21945	-0.45223	-0.37216	-0.49454	-0.17459	abhydrolase domain containing 4 (ABHD4)
NM_152277.1	IOH11072	ubiquitin domain containing 2 (UBTD2)	4	5	5	21663.3	0	0	0	0	0	0	13.5	32	725	457.5	22.6562	14.2969	0.319917	834.5	670.5	26.0781	20.9531	0.154107	-7.47288	-1.81058	0.11018	-1.23617	0.85209	0.82151	-0.09556	-0.15612	-0.00518	-0.09615	-0.05603	-0.10152	1	0.835124	0.02066	0.0444322	0.01176	0.0486476	0.57616	4.41942	0.30625	0.84235	0.00254	0.00738	ubiquitin domain containing 2 (UBTD2)
BC018302.1	IOH10233	TRM1 tRNA methyltransferase 1 homolog (S. cerevisiae) (TRMT1)	4	5	7	7685.18	0	0	0	0	0	0	36	50.5	133.5	132	2.64356	2.61386	0.00798991	110	52	2.17822	1.0297	0.506323	-12.2649	0.06606	0.47633	0.0779	-0.38439	-1.2107	-0.06502	-0.15074	-0.14784	-0.17419	-0.18444	-0.20608	1	0.173466	0.106426	0.0802173	0.301759	1	0.78567	0.6861	0.01589	0.20356	0.52712	1.25104	TRM1 tRNA methyltransferase 1 homolog (S. cerevisiae) (TRMT1)
BC034036.1	IOH22229	ATP-sensitive inward rectifier potassium channel 10	4	5	9	12011.9	0	0	0	0	0	0	61	-23.5	-86	-60	3.65957	2.55319	-0.251846	-31	13	1.31915	-0.553191	-3.45697	-1.46539	-0.69416	-1.82565	-1.83609	-2.57933	-1.18303	-0.03109	-0.17227	-0.20078	-0.22023	-0.20943	-0.21268	1	0.601961	1	1	1	1	0.11592	-1.83547	-0.87155	-0.2357	-1.68793	2.71964	ATP-sensitive inward rectifier potassium channel 10
BC032587.1	IOH21953	tubby like protein 3 (TULP3)	4	5	11	23733.1	0	0	0	0	0	0	83	166.5	479	406.5	2.87688	2.44144	0.115788	426.5	427	2.56156	2.56456	0.000828479	-1.84301	0.69404	-0.503	-1.27458	-0.91383	0.2012	-0.00124	-0.11698	-0.06452	-0.10838	-0.12834	-0.14269	0.836751	0.0539452	0.0539307	0.0552237	0.0955703	0.146008	0.39189	0.02973	0.61411	0.87149	0.7013	0.22853	tubby like protein 3 (TULP3)
BC033882.1	IOH22100	chromosome 17 open reading frame 83 (C17orf83)	4	5	13	4564.78	0	0	0	0	0	0	45.5	-42.5	-99.5	-46.5	2.34118	1.09412	-0.513379	67.5	27	-1.58824	-0.635294	0.606092	-6.79523	0.04705	-0.4203	-1.61302	-0.53474	-1.31947	-0.05212	-0.17779	-0.20403	-0.21699	-0.19197	-0.21032	1	0.520413	1	1	0.455698	1	0.69934	-0.14974	-0.00711	-0.44099	0.70187	1.88562	chromosome 17 open reading frame 83 (C17orf83)
NM_173571.1	IOH22557	cancer/testis CT47 family, member 11 (CT47.11)	4	5	15	24012.9	0	0	0	0	0	0	74.5	-54	-87	10	1.61111	-0.185185	-1.78154	-29.5	8	0.546296	-0.148148	-2.46665	-1.26682	-1.1767	-2.19922	-0.62199	-1.25752	-1.29323	-0.01277	-0.18114	-0.20102	-0.20344	-0.20916	-0.21353	0.682985	1	1	0.429779	1	1	0.19932	-0.75949	-1.0566	2.26274	-0.59924	4.41942	cancer/testis CT47 family, member 11 (CT47.11)
BC009553.2	IOH9938	golgi associated PDZ and coiled-coil motif containing (GOPC)	4	5	17	5.26	0	0	0	0	0	0	-18.5	-6.5	9.5	30	-1.46154	-4.61538	0.733959	-1.5	-35.5	0.230769	5.46154	-1.29955	-2.04285	-1.36064	0.1532	-0.03091	-0.45656	-2.5162	-0.13899	-0.16732	-0.17774	-0.19865	-0.2042	-0.22088	1	0.794251	0.267998	0.223512	0.866132	1	-1.10844	-12.9455	0.66989	0.04714	-6.12826	-0.69715	golgi associated PDZ and coiled-coil motif containing (GOPC)
BC002670.2	IOH5294	SERTA domain containing 1 (SERTAD1)	4	5	19	16071.1	0	0	0	0	0	0	163.5	42.5	55	80	1.29412	1.88235	0.261891	43	54	1.01176	1.27059	0.160375	-1.79899	0.20508	-0.32796	0.03195	-0.87269	0.01902	0.10802	-0.15306	-0.16678	-0.18667	-0.19632	-0.20575	0.273845	0.173466	0.258359	0.126996	0.682874	1	0.65305	0.54905	1.1828	0.17678	1.21688	0.13095	SERTA domain containing 1 (SERTAD1)
BC012379.2	IOH10443	chromosome 8 open reading frame 76 (C8orf76)	4	5	21	7906.99	0	0	0	0	0	0	23	38.5	85	87.5	2.20779	2.27273	0.0204958	55.5	14	1.44156	0.363636	0.844458	-66.4827	-0.17616	-0.40331	-0.1375	0.19031	-0.27374	-0.08267	-0.15423	-0.15954	-0.18487	-0.1941	-0.21251	1	0.221876	0.226482	0.131698	0.352295	1	0.36893	1.19382	1.01491	0.33133	0.01274	0.30305	chromosome 8 open reading frame 76 (C8orf76)
BC018950.2	IOH14350	TNF receptor-associated protein 1 (TRAP1)	4	6	1	21573.5	0	0	0	0	0	0	87	17	-59.5	-32.5	-3.5	-1.91176	-0.415041	268.5	2.5	15.7941	0.147059	1.38812	-0.91584	-1.03707	-1.72291	-1.79865	-2.06474	-1.76819	0.0042	-0.16048	-0.19439	-0.21364	-0.15635	-0.21446	0.426473	0.481046	1	1	0.514473	1	0.19506	4.99134	-1.58059	-1.19664	1.28254	18.3848	TNF receptor-associated protein 1 (TRAP1)
BC006005.1	IOH7509	unconventional SNARE in the ER 1 homolog (S. cerevisiae) (USE1)	4	6	3	26565	0	0	0	0	0	0	47	-57.5	670.5	289	-11.6609	-5.02609	0.562295	748.5	625	-13.0174	-10.8696	0.127161	-2.80489	-0.76817	0.58121	-2.7389	0.46761	0.59983	-0.05009	-0.18216	-0.01833	-0.13656	-0.07127	-0.10921	1	1	0.01794	1	0.0170351	0.06153	0.12036	-0.45501	0.09597	1.62953	0.14454	0.08825	unconventional SNARE in the ER 1 homolog (S. cerevisiae) (USE1)
NM_000732.3	IOH40817	CD3d molecule, delta (CD3-TCR complex) (CD3D), transcript variant 1	4	6	5	7218.97	0	0	0	0	0	0	59	-42	-15.5	-54	0.369048	1.28571	-0.783413	-48	-17.5	1.14286	0.416667	-0.658527	-2.09837	-0.93004	-0.31942	-2.05156	-1.61067	-1.94409	-0.03381	-0.17765	-0.18377	-0.2188	-0.21244	-0.21784	1	0.902613	0.42225	1	1	1	0.21573	-0.97648	-2.14413	-0.4714	-0.2357	-1.81827	CD3d molecule, delta (CD3-TCR complex) (CD3D), transcript variant 1
BC039826.1	IOH26225	DEAD (Asp-Glu-Ala-Asp) box polypeptide 6 (DDX6)	4	6	7	11665	0	0	0	0	0	0	48.5	160	763.5	451.5	4.77187	2.82187	0.363156	218.5	136	1.36563	0.85	0.329119	-2.48005	-0.2701	0.62891	0.3535	0.55091	0.27987	-0.04806	-0.11887	0.0041	-0.0976	-0.16521	-0.19188	1	0.0947334	0.014467	0.0142263	0.0955703	0.720766	0.10206	0.64523	0.08057	0.15818	0.02265	0.10399	DEAD (Asp-Glu-Ala-Asp) box polypeptide 6 (DDX6)
NM_002865.1	IOH5825	RAB2A, member RAS oncogene family (RAB2A)	4	6	9	24139.7	0	0	0	0	0	0	36	-132.5	-126	-75.5	0.950943	0.569811	-0.354431	-79.5	-49	0.6	0.369811	-0.335669	-8.2417	-4.69729	-1.52786	-5.02357	-4.70939	-3.39282	-0.06502	-0.20398	-0.21043	-0.22395	-0.21803	-0.22316	1	1	1	1	1	1	0.35355	-0.01601	-0.21325	-0.79608	-0.22236	-0.43292	RAB2A, member RAS oncogene family (RAB2A)
BC065717.1	IOH40735	V-set domain containing T cell activation inhibitor 1 (VTCN1)	4	6	11	2738.17	0	0	0	0	0	0	39	153.5	313.5	140	2.04235	0.912052	0.54105	141.5	121	0.921824	0.788274	0.110443	-8.08627	0.69492	0.51699	0.38516	0.21393	0.34898	-0.06095	-0.12077	-0.10443	-0.17228	-0.17885	-0.19442	1	0.0583816	0.0489399	0.0634837	0.177647	0.794277	0.54393	0.02303	0.08345	0.0101	0.15491	0.04675	V-set domain containing T cell activation inhibitor 1 (VTCN1)
BC070203.1	IOH40798	collagen, type IV, alpha 6 (COL4A6)	4	6	13	17872.8	0	0	0	0	0	0	30.5	-37.5	38.5	49	-1.02667	-1.30667	0.169706	46	29.5	-1.22667	-0.786667	0.309067	-23.1818	-0.98587	-0.52744	0.05361	-0.08627	-1.7113	-0.07248	-0.17634	-0.17075	-0.1941	-0.19578	-0.20989	1	0.879235	0.325359	0.170962	0.438331	1	0.8578	-1.22565	1.96521	0.05772	0.27669	2.32506	collagen, type IV, alpha 6 (COL4A6)
BC062353.1	IOH40673	chromosome 1 open reading frame 131 (C1orf131)	4	6	15	10393.8	0	0	0	0	0	0	45	-100	858.5	619.5	-8.585	-6.195	0.228685	774	737	-7.74	-7.37	0.03463	-3.38025	-4.2417	0.62233	0.45279	0.81566	0.63346	-0.0528	-0.19453	0.02701	-0.05732	-0.06675	-0.09028	1	1	0.0121485	0.008145	0.0135775	0.0452431	0.15713	-0.56569	0.08813	0.13355	0.01279	0.08251	chromosome 1 open reading frame 131 (C1orf131)
NM_178817.3	IOH40717	melanocortin 2 receptor accessory protein (MRAP), transcript variant 1	4	6	17	6453.93	0	0	0	0	0	0	134.5	11.5	-99	-31.5	-8.6087	-2.73913	-0.73149	57	23.5	4.95652	2.04348	0.588524	-3.38399	0.2368	-1.36416	-1.22514	0.05958	-0.07551	0.06867	-0.16208	-0.20392	-0.2134	-0.19383	-0.21091	1	0.233972	1	1	0.369077	1	1.02517	1.16826	-0.42855	-0.65099	0.14886	0.03009	melanocortin 2 receptor accessory protein (MRAP), transcript variant 1
NM_006246.2	IOH29856	protein phosphatase 2, regulatory subunit B', epsilon isoform (PPP2R5E)	4	6	19	5336.77	0	0	0	0	0	0	45	-97	-163.5	-108.5	1.68557	1.11856	-0.285962	-106	-92.5	1.09278	0.953608	-0.0961808	-4.41002	-2.26551	-3.21882	-15.2293	-25.3488	-89.8174	-0.05281	-0.19365	-0.21947	-0.23186	-0.22272	-0.23052	1	1	1	1	1	1	0.31427	-0.29159	-0.20327	-0.69733	-0.09339	-0.03822	protein phosphatase 2, regulatory subunit B', epsilon isoform (PPP2R5E)
NM_170678.1	IOH35216	integrin beta 1 binding protein 3 (ITGB1BP3)	4	6	21	5739.85	0	0	0	0	0	0	126.5	-116.5	-163.5	-97.5	1.40343	0.83691	-0.357617	-131.5	-30.5	1.12876	0.261803	-0.881701	-3.76905	-6.38844	-3.84876	-10.378	-6.91481	-1.24489	0.0578	-0.19933	-0.21947	-0.22923	-0.22724	-0.22003	1	1	1	1	1	1	1.10119	-0.43094	-0.28976	-0.80501	-0.0484	-0.16229	integrin beta 1 binding protein 3 (ITGB1BP3)
NM_005118.2	IOH35359	tumor necrosis factor (ligand) superfamily, member 15 (TNFSF15)	4	7	1	21205.8	0	0	0	0	0	0	33	-111	-72	-58.5	0.648649	0.527027	-0.146298	-18	-28	0.162162	0.252252	-0.307438	-12.4522	-5.11453	-1.65674	-2.89588	-3.03118	-1.59326	-0.06909	-0.19772	-0.19741	-0.21987	-0.20713	-0.21961	1	1	1	1	1	1	0.4714	-0.43318	-1.09994	-0.71315	-4.55691	-0.50508	tumor necrosis factor (ligand) superfamily, member 15 (TNFSF15)
NM_002835.2	IOH28818	protein tyrosine phosphatase, non-receptor type 12 (PTPN12)	4	7	3	29698.3	0	0	0	0	0	0	31	88	86.5	150	0.982955	1.70455	0.379715	110.5	68.5	1.25568	0.778409	0.331827	-13.3145	-0.44194	-0.2162	0.42194	0.25692	-0.41036	-0.0718	-0.13982	-0.15918	-0.16988	-0.18435	-0.2033	1	0.171475	0.20016	0.0579446	0.216378	1	0.27372	0.98031	0.77659	0	0.09599	0.50581	protein tyrosine phosphatase, non-receptor type 12 (PTPN12)
NM_017437.1	IOH38302	cleavage and polyadenylation specific factor 2, 100kDa (CPSF2)	4	7	5	10174.9	0	0	0	0	0	0	30	83	70	100.5	0.843373	1.21084	0.252982	139	99	1.6747	1.19277	0.237683	-17.3859	0.2802	0.13311	0.108	0.07944	0.27362	-0.07316	-0.14128	-0.16315	-0.18175	-0.1793	-0.19814	1	0.117657	0.180891	0.101221	0.193093	1	0.37712	0.34077	0.36365	0.14775	0.23401	0.05714	cleavage and polyadenylation specific factor 2, 100kDa (CPSF2)
NM_007368.2	IOH25931	RAS p21 protein activator 3 (RASA3)	4	7	7	10025.5	0	0	0	0	0	0	76.5	12	447	-9	37.25	-0.75	1.47233	56.5	61.5	4.70833	5.125	0.0599243	-0.60977	-0.46396	-1.14352	-0.52803	-0.71026	-0.30821	-0.01006	-0.16194	-0.07223	-0.208	-0.19392	-0.20448	0.460969	0.343618	0.0971612	0.529918	0.552173	1	0.0647	4.24264	0.94597	-0.94281	0.91361	0.42541	RAS p21 protein activator 3 (RASA3)
NM_015459.3	IOH37933	DKFZP564J0863 protein (DKFZP564J0863)	4	7	9	1630.86	0	0	0	0	0	0	11	-143	-116.5	-144	0.814685	1.00699	-0.149293	-84	-133	0.587413	0.93007	-0.319339	-5.4172	-50.2898	-1.22509	-17.7112	-5.39479	-1.9874	-0.09895	-0.20704	-0.20813	-0.24037	-0.21882	-0.23736	1	1	1	1	1	1	0.51426	-0.39558	-0.2003	-0.11785	-0.18519	-0.01063	DKFZP564J0863 protein (DKFZP564J0863)
NM_018158.1	IOH38323	solute carrier family 4 (anion exchanger), member 1, adaptor protein (SLC4A1AP)	4	7	11	37897.1	0	0	0	0	0	0	34.5	291	1255.5	749.5	4.31443	2.5756	0.356904	752	773	2.58419	2.65636	0.0194744	-8.56407	0.37966	0.51198	0.7066	0.63914	-0.09761	-0.06706	-0.08075	0.12276	-0.02615	-0.07065	-0.08419	1	0.0335524	0.0069957	0.0051923	0.015509	0.0630733	0.26645	0.21869	0.14362	0.04245	0.07899	0.35676	solute carrier family 4 (anion exchanger), member 1, adaptor protein (SLC4A1AP)
NM_198493.1	IOH43276	ankyrin repeat domain 45 (ANKRD45)	4	7	13	20655	0	0	0	0	0	0	37.5	-117	-219.5	-96.5	1.87607	0.824786	-0.550469	-53	-99	0.452991	0.846154	-0.427986	-4.75449	-10.2845	-30.3888	-4.88412	-2.11783	-17.432	-0.06298	-0.19947	-0.23297	-0.22898	-0.21332	-0.23162	1	1	1	1	1	1	0.05657	-0.7615	-0.26094	-0.16853	-0.3202	-0.08571	ankyrin repeat domain 45 (ANKRD45)
XM_376522.1	IOH43713	PREDICTED: Homo sapiens similar to Heat shock protein 67B2 (LOC401270)	4	7	15	25628.7	0	0	0	0	0	0	53.5	-48.5	-31	-58.5	0.639175	1.20619	-0.434535	-5	-45.5	0.103093	0.938144	-1.13417	-2.17369	-1.76055	-0.17762	-1.40623	-1.79036	-3.00871	-0.04127	-0.17954	-0.18751	-0.21987	-0.20482	-0.22257	1	1	0.442547	1	1	1	0.14539	-1.32674	-0.54744	-0.08461	-11.0309	-0.45068	PREDICTED: Homo sapiens similar to Heat shock protein 67B2 (LOC401270)
NM_152340.1	IOH42183	hypothetical protein FLJ39075 (FLJ39075)	4	7	17	37898.3	0	0	0	0	0	0	173	89.5	119.5	76	1.3352	0.849162	0.314672	443	73	4.94972	0.815642	1.01407	-1.40592	0.45182	0.03156	-0.00696	-1.96882	-0.20357	0.12091	-0.13938	-0.15121	-0.18762	-0.12542	-0.20254	0.172542	0.102473	0.144801	0.13498	0.253769	1	0.55588	0.18171	0.43196	0.20469	1.13967	0.34871	hypothetical protein FLJ39075 (FLJ39075)
NM_013313.3	IOH43282	yippee-like 1 (Drosophila) (YPEL1)	4	7	19	14387.7	0	0	0	0	0	0	189	469	809.5	224	1.72601	0.477612	0.801182	234	439	0.498934	0.936034	0.430778	-1.53291	-0.74805	0.33946	0.44672	0.40558	-0.86129	0.14263	-0.02896	0.0152	-0.15214	-0.16246	-0.14066	0.164464	0.0357008	0.0154118	0.0360545	0.0944356	0.290911	0.61357	0.70861	0.20702	0.05051	0.10274	0.65717	yippee-like 1 (Drosophila) (YPEL1)
NM_016339.1	IOH42129	Rap guanine nucleotide exchange factor (GEF)-like 1 (RAPGEFL1)	4	7	21	7595.41	0	0	0	0	0	0	68.5	935	1211	1008.5	1.29519	1.07861	0.129028	814.5	577.5	0.871123	0.617647	0.240782	-0.998	0.52526	0.6514	0.68396	0.55131	0.54284	-0.02092	0.10662	0.11203	0.03595	-0.05958	-0.11725	0.682985	0.0053911	0.0069129	0.0031428	0.0141792	0.0726985	0.0929	0.15428	0.08759	0.06521	0.11546	0.10653	Rap guanine nucleotide exchange factor (GEF)-like 1 (RAPGEFL1)
NM_144969.1	IOH43013	zinc finger, DHHC-type containing 15 (ZDHHC15)	4	8	1	16347.4	0	0	0	0	0	0	189.5	265	142.5	626.5	0.537736	2.36415	0.89009	609.5	121	2.3	0.456604	0.945713	-1.3839	0.59748	0.27304	0.51373	0.59434	-0.19123	0.1433	-0.08832	-0.14567	-0.05564	-0.09591	-0.19442	0.143365	0.0337239	0.112906	0.0077397	0.022323	1	0.57091	0.10673	0.20345	0.10948	0.08701	0.36232	zinc finger, DHHC-type containing 15 (ZDHHC15)
NM_005737.3	IOH44753	ADP-ribosylation factor-like 4C (ARL4C)	4	8	3	37219	0	0	0	0	0	0	111	505.5	820.5	239.5	1.62315	0.473788	0.775149	875.5	517.5	1.73195	1.02374	0.363452	-0.13994	-0.71858	0.57236	0.12196	0.56184	0.75572	0.03677	-0.01835	0.01785	-0.14842	-0.04877	-0.12739	0.176805	0.0312822	0.0133551	0.0397817	0.0124836	0.0786319	0.08918	0.68682	0.10772	0.22734	0.11388	0.01776	ADP-ribosylation factor-like 4C (ARL4C)
XM_373800.2	IOH43694	PREDICTED: Homo sapiens hypothetical LOC388528 (LOC388528)	4	8	5	37889.6	0	0	0	0	0	0	318	748.5	1173.5	763.5	1.5678	1.02004	0.299343	772.5	355.5	1.03206	0.47495	0.522808	0.43256	0.68917	0.86112	0.63069	0.69306	0.42958	0.31771	0.05236	0.10298	-0.02279	-0.06702	-0.15478	0.0157969	0.0071838	0.0065673	0.0052304	0.0144445	0.172726	0.10229	0.08786	0.00301	0.07316	0.0595	0.12531	PREDICTED: Homo sapiens hypothetical LOC388528 (LOC388528)
BC001497.2	IOH12354	RAN binding protein 5 (RANBP5)	4	8	7	5497.19	0	0	0	0	0	0	38	-125.5	-202.5	-42	1.61355	0.334661	-0.928349	-47.5	-8	0.378486	0.063745	-1.00651	-7.8185	-8.78936	-13.8114	-1.36603	-2.54132	-0.96875	-0.0623	-0.20194	-0.22888	-0.21592	-0.21236	-0.21623	1	1	1	1	1	1	0.44659	-0.36623	-0.3876	-0.40406	-0.66989	-1.76777	RAN binding protein 5 (RANBP5)
BC007782.2	IOH6514	immunoglobulin lambda constant 1 (Mcg marker) (IGLC1)	4	8	9	9.27	0	0	0	0	0	0	37.5	-18	7.5	40.5	-0.416667	-2.25	0.972272	107	37	-5.94444	-2.05556	0.687465	-5.72609	-0.0835	0.1817	-1.03484	0.39022	-1.73472	-0.06298	-0.17067	-0.17823	-0.19614	-0.18497	-0.20862	1	0.393215	0.267998	0.411399	0.208784	1	0.16971	-1.09994	0.4714	1.55389	0	2.06399	immunoglobulin lambda constant 1 (Mcg marker) (IGLC1)
BC005043.1	IOH6656	hypothetical protein MGC31957 (MGC31957)	4	8	11	37902.4	0	0	0	0	0	0	349.5	993	1550	891	1.56093	0.897281	0.381797	1052	830.5	1.05942	0.836354	0.1664	0.54627	0.7093	0.83687	0.76582	0.71755	0.8525	0.36045	0.12349	0.19379	0.00778	-0.01748	-0.07447	0.0123245	0.0044306	0.0041625	0.0037462	0.008421	0.0327427	0.07486	0.08403	0.02281	0.02857	0.06184	0.00596	hypothetical protein MGC31957 (MGC31957)
BC002552.2	IOH4031	high-mobility group 20B (HMG20B)	4	8	13	6779.41	0	0	0	0	0	0	78.5	-9	-34	25.5	3.77778	-2.83333	-9.89949	57	1	-6.33333	-0.111111	1.36545	-0.39342	-0.99076	-0.00159	-0.74478	0.0345	-1.05281	-0.00734	-0.16805	-0.18823	-0.19974	-0.19383	-0.2147	0.395709	0.615159	0.412621	0.385962	0.37346	1	0.02702	-7.2282	-0.12478	1.46967	0.17368	22.6274	high-mobility group 20B (HMG20B)
NM_006208.1	IOH45491	ectonucleotide pyrophosphatase/phosphodiesterase 1 (ENPP1)	4	8	15	6244.86	0	0	0	0	0	0	32	876	1052	745	1.20091	0.850457	0.241605	763	554.5	0.871005	0.632991	0.223805	-8.63981	0.70094	0.62473	0.58665	0.51279	0.78287	-0.07045	0.08945	0.07368	-0.02722	-0.0687	-0.12113	1	0.0055029	0.0088121	0.0055783	0.0161255	0.0689583	0.04419	0.08556	0.0941	0.08922	0.12789	0.01148	ectonucleotide pyrophosphatase/phosphodiesterase 1 (ENPP1)
NM_001007024.1	IOH45919	golgi SNAP receptor complex member 1 (GOSR1), transcript variant 3	4	8	17	19133	0	0	0	0	0	0	31	-99.5	-138.5	-100	1.39196	1.00503	-0.22829	-101	-74	1.01508	0.743719	-0.218193	-13.3145	-2.91637	-3.22527	-6.36405	-13.5859	-6.59906	-0.0718	-0.19438	-0.21344	-0.22983	-0.22184	-0.22739	1	1	1	1	1	1	0.27372	-0.36244	-0.49523	-0.25456	-0.09801	-0.03822	golgi SNAP receptor complex member 1 (GOSR1), transcript variant 3
NM_153759.2	IOH45457	DNA (cytosine-5-)-methyltransferase 3 alpha (DNMT3A), transcript variant 2	4	8	19	17213.2	0	0	0	0	0	0	28	411.5	501	612	1.2175	1.48724	0.14104	186	151.5	0.452005	0.368165	0.144564	-22.8862	-0.78742	-0.41144	0.71795	0.36681	0.12474	-0.07588	-0.0457	-0.0592	-0.05912	-0.17097	-0.18926	1	0.0443149	0.0478005	0.0072377	0.125049	0.691333	0.20203	0.74405	0.56456	0.02542	0.09884	0.2007	DNA (cytosine-5-)-methyltransferase 3 alpha (DNMT3A), transcript variant 2
NM_173455.1	IOH45492	High affinity cAMP-specific and IBMX-insensitive 3prime,5prime-cyclic phosphodiesterase 8A	4	8	21	14724.6	0	0	0	0	0	0	46.5	61.5	143.5	159.5	2.33333	2.5935	0.0746779	116	65	1.88618	1.05691	0.39848	-2.79498	-0.00645	-0.11035	0.37537	-0.31081	-1.18966	-0.05077	-0.14754	-0.14543	-0.16761	-0.18338	-0.20389	1	0.163842	0.139075	0.0556637	0.277619	1	0.10645	0.70136	0.53711	0.0399	0.47547	1.13137	High affinity cAMP-specific and IBMX-insensitive 3prime,5prime-cyclic phosphodiesterase 8A
BC031549.1	IOH21007	CDC-like kinase 1 (CLK1)	4	9	1	26385.6	0	0	0	0	0	0	65.5	714	701	395.5	0.981793	0.553922	0.394019	1067.5	594	1.4951	0.831933	0.403027	-1.45352	-1.03383	0.73378	-0.06054	0.44614	0.51979	-0.02499	0.04232	-0.01097	-0.11102	-0.01474	-0.11446	0.933879	0.0237561	0.015584	0.0221724	0.0094144	0.0700954	0.16193	0.78039	0.03026	0.33433	0.16229	0.11666	CDC-like kinase 1 (CLK1)
BC018929.1	IOH22929	pleckstrin homology-like domain, family A, member 1 (PHLDA1)	4	9	3	20774.9	0	0	0	0	0	0	37	36	-30	42.5	-0.833333	1.18056	8.20244	482.5	107	13.4028	2.97222	0.900826	-8.18166	-0.50361	-1.01669	-0.50262	-1.1688	0.38865	-0.06366	-0.15496	-0.18727	-0.19566	-0.11841	-0.19679	1	0.276847	0.749502	0.263885	0.0984979	0.88996	0.42044	1.80705	-2.4513	0.78198	0.7987	0	pleckstrin homology-like domain, family A, member 1 (PHLDA1)
NM_020529.1	IOH4138	nuclear factor of kappa light polypeptide gene enhancer in B-cells inhibitor, alpha (NFKBIA)	4	9	5	30514.3	0	0	0	0	0	0	38	160.5	5055.5	2232	31.4984	13.9065	0.547929	9117	5149	56.8037	32.081	0.393355	-5.01087	0.41294	0.86599	0.55951	0.87795	0.8012	-0.06231	-0.11873	1.03924	0.3293	1.41193	0.65563	1	0.0642854	0.0004744	0.0007824	0.0001315	0.0010412	0.11165	0.20707	0.03455	0.13116	0.0363	0.0596	nuclear factor of kappa light polypeptide gene enhancer in B-cells inhibitor, alpha (NFKBIA)
BC002877.2	IOH5717	Metallophosphoesterase 1	4	9	7	6580.18	0	0	0	0	0	0	21.5	98	118.5	51	1.20918	0.520408	0.563182	50.5	35	0.515306	0.357143	0.256378	-27.9204	-0.07273	-0.1048	-0.6064	-0.95586	0.00578	-0.0847	-0.13691	-0.15146	-0.19362	-0.19498	-0.20896	1	0.127174	0.157369	0.259375	0.672071	1	0.23022	0.62052	0.56688	0.85962	1.21818	0.04041	Metallophosphoesterase 1
NM_024515.1	IOH5172	WD repeat domain 25 (WDR25)	4	9	11	4714.77	0	0	0	0	0	0	56	323	790	209.5	2.44582	0.648607	0.821362	639.5	371.5	1.97988	1.15015	0.374885	-2.7953	-0.2449	0.80686	-0.27754	0.31704	-0.75226	-0.03787	-0.07144	0.0105	-0.15562	-0.09059	-0.15207	1	0.0420697	0.0125905	0.0603687	0.0238155	0.348987	0.30305	0.52103	0.00537	0.4354	0.19792	0.6186	WD repeat domain 25 (WDR25)
BC026100.2	IOH11308	testis-specific transcript, Y-linked 8	4	9	13	24102.6	0	0	0	0	0	0	70.5	27.5	-44	-4	-1.6	-0.145455	-1.17851	53	13.5	1.92727	0.490909	0.840022	-1.09538	-0.61276	-1.07697	-0.69962	-0.16865	-1.27404	-0.0182	-0.15743	-0.19065	-0.20681	-0.19454	-0.21259	0.682985	0.322267	0.880301	0.556911	0.427298	1	0.13039	2.44273	-1.54278	-4.59619	0.37357	2.88081	testis-specific transcript, Y-linked 8
BC003595.1	IOH3758	chromosome 17 open reading frame 62 (C17orf62)	4	9	15	24374.8	0	0	0	0	0	0	34.5	38	-6.5	4	-0.171053	0.105263	-5.9397	-30.5	-0.5	-0.802632	-0.0131579	-1.36859	-14.445	-1.40034	-1.21203	-0.66219	-2.4276	-0.6417	-0.06706	-0.15437	-0.18161	-0.20488	-0.20934	-0.21496	1	0.53101	0.726859	0.481505	1	1	0.84033	3.20059	-15.9915	5.3033	-1.59968	-18.3848	chromosome 17 open reading frame 62 (C17orf62)
NM_004071.1		Dual specificity protein kinase CLK1	4	9	19	11457.1	0	0	0	0	0	0	42	95.5	149	281.5	1.56021	2.94764	0.435269	49.5	57.5	0.518325	0.602094	0.105736	-7.50171	-0.17962	-0.2674	-1.23375	-0.2333	-0.34344	-0.05687	-0.13764	-0.1441	-0.13836	-0.19516	-0.20515	1	0.137895	0.148818	0.0893535	0.455698	1	0.63976	0.71821	0.6644	0.90178	0.44283	0.45501	Dual specificity protein kinase CLK1
NM_002344.1		Leukocyte tyrosine kinase receptor	4	9	21	9053.11	0	0	0	0	0	0	21.5	1422	1454	1335	1.0225	0.938819	0.0603411	935.5	662.5	0.657876	0.465893	0.241602	-41.0872	0.86441	0.70923	0.81065	0.73676	0.73516	-0.08471	0.24832	0.17063	0.11424	-0.03813	-0.10287	1	0.0021884	0.0049431	0.0017851	0.0102241	0.0518602	0.82222	0.03083	0.07003	0.0286	0.05064	0.03949	Leukocyte tyrosine kinase receptor
NM_003188.2		mitogen-activated protein kinase kinase kinase 7 (MAP3K7), transcript variant A	4	10	3	6084.44	0	0	0	0	0	0	28.5	548	857	618	1.56387	1.12774	0.229151	820.5	519	1.49726	0.94708	0.318317	-22.5603	-0.17771	0.79926	0.5054	0.76799	0.44684	-0.0752	-0.00598	0.02665	-0.05767	-0.05851	-0.12713	1	0.0190844	0.0111612	0.0079504	0.0125924	0.0918599	0.32254	0.44904	0.0132	0.11213	0.03361	0.13897	mitogen-activated protein kinase kinase kinase 7 (MAP3K7), transcript variant A
NM_002741.1		Serine/threonine-protein kinase N1	4	10	5	6645.62	0	0	0	0	0	0	52	66.5	253.5	182	3.81203	2.73684	0.232184	231	150.5	3.47368	2.26316	0.298412	-1.65444	-0.53707	0.22941	0.46726	0.524	-0.45851	-0.0433	-0.14608	-0.1189	-0.16221	-0.16299	-0.18943	1	0.216177	0.0710108	0.0457223	0.0906196	1	0.0272	1.24408	0.24825	0.00777	0.04285	0.51212	Serine/threonine-protein kinase N1
NM_021133.1		2-5A-dependent ribonuclease	4	10	7	13935.3	0	0	0	0	0	0	61	10	93	89.5	9.3	8.95	0.0271219	100.5	52	10.05	5.2	0.449766	-1.46539	-0.67059	0.39119	0.08292	-0.13705	-0.05402	-0.03109	-0.16252	-0.15761	-0.18438	-0.18612	-0.20609	1	0.400161	0.138153	0.113014	0.283375	1	0.11592	6.08112	0.04562	0.15011	0.35883	0.19037	2-5A-dependent ribonuclease
NM_002742.1		Serine/threonine-protein kinase D1	4	10	9	4508.02	0	0	0	0	0	0	63	94.5	227	241.5	2.40212	2.55556	0.0437697	82	60.5	0.867725	0.640212	0.213373	-2.76651	0.13057	0.38404	0.08129	-0.67138	-0.51281	-0.02838	-0.13794	-0.12529	-0.14794	-0.1894	-0.20465	1	0.116543	0.0727305	0.040322	0.438331	1	0.40406	0.45644	0.14329	0.24888	0.77609	0.59607	Serine/threonine-protein kinase D1
NM_152732.2	IOH22555	chromosome 6 open reading frame 206 (C6orf206)	4	11	21	18692.3	0	0	0	0	0	0	20.5	-34	-118	-60	3.47059	1.76471	-0.460811	-29.5	-45	0.867647	1.32353	-0.294232	-29.2078	-0.01221	-2.43892	-1.48522	-1.77054	-1.81355	-0.08606	-0.17532	-0.20849	-0.22023	-0.20916	-0.22248	1	0.471902	1	1	1	1	0.79334	-0.33276	-0.57527	-0.09428	-1.07864	-0.06285	chromosome 6 open reading frame 206 (C6orf206)
BC031606.1	IOH22809	peroxisomal biogenesis factor 7 (PEX7)	4	12	1	3597.61	0	0	0	0	0	0	41.5	18.5	2	6.5	0.108108	0.351351	0.748701	25.5	85.5	1.37838	4.62162	0.76444	-4.89706	-0.11355	-0.55734	-1.10523	-0.81798	0.25412	-0.05756	-0.16004	-0.17955	-0.20428	-0.19942	-0.20042	1	0.261332	0.427191	0.669616	0.779519	1	0.25558	1.87288	29.6985	6.63593	1.52513	0.04135	peroxisomal biogenesis factor 7 (PEX7)
NM_033030.2	IOH21808	bol, boule-like (Drosophila) (BOLL), transcript variant 2	4	12	3	7557.19	0	0	0	0	0	0	62	-135	-234.5	-55	1.73704	0.407407	-0.876861	156	-60.5	-1.15556	0.448148	3.20604	-2.18967	-14.1919	-52.4362	-3.02095	-0.82717	-5.81024	-0.02973	-0.20471	-0.2366	-0.21903	-0.17629	-0.22511	1	1	1	1	0.29235	1	0.27372	-0.28284	-0.01508	-0.89995	0.7615	-0.4792	bol, boule-like (Drosophila) (BOLL), transcript variant 2
NM_145027.1	IOH10936	kinesin family member 6 (KIF6)	4	12	5	37904.1	0	0	0	0	0	0	37.5	5	-122	-16	-24.4	-3.2	-1.08628	935.5	59	187.1	11.8	1.24641	-6.37382	0.16274	-3.38381	-0.43779	-3.01305	-0.88137	-0.06298	-0.16397	-0.20946	-0.20968	-0.03813	-0.20491	1	0.261332	1	0.556911	1	1	0.24513	3.11127	-0.79984	-0.08839	1.45049	0.91085	kinesin family member 6 (KIF6)
NM_153237.1	IOH22672	chromosome 9 open reading frame 71 (C9orf71)	4	12	7	25059.4	0	0	0	0	0	0	62.5	24.5	-32	2	-1.30612	0.0816327	-1.60278	143.5	105	5.85714	4.28571	0.219104	-1.64671	-0.66544	-1.10098	-1.12834	0.46897	-0.13696	-0.02906	-0.1583	-0.18776	-0.20537	-0.1785	-0.19712	1	0.343618	0.810961	0.728657	0.155335	1	0.16971	2.79957	-2.43068	20.5061	0.00493	0.32325	chromosome 9 open reading frame 71 (C9orf71)
NM_001956.1	IOH22678	endothelin 2 (EDN2)	4	12	9	7412.98	0	0	0	0	0	0	130	664	837	565.5	1.26054	0.851657	0.273768	614	521	0.924699	0.784639	0.115878	0.30623	0.89458	0.69617	0.65965	0.65236	-0.20294	0.06255	0.02777	0.02183	-0.07026	-0.09511	-0.12679	0.1035	0.0078925	0.0121724	0.0084769	0.0214451	0.134303	0.01088	0.00213	0.05576	0.04376	0.06449	0.39359	endothelin 2 (EDN2)
BC000175.2	IOH2926	Hermansky-Pudlak syndrome 1 (HPS1)	4	12	11	14944.1	0	0	0	0	0	0	59.5	-40.5	117.5	67	-2.90123	-1.65432	0.387088	58	56	-1.4321	-1.38272	0.0248108	-3.08166	-0.88333	-0.13233	-0.64768	-0.35866	-0.40042	-0.03313	-0.17721	-0.1517	-0.18978	-0.19365	-0.20541	1	0.856754	0.160766	0.227117	0.449796	1	0.41595	-0.99519	0.59578	0.8232	0.56081	0.50508	Hermansky-Pudlak syndrome 1 (HPS1)
NM_007262.1	IOH3149	Parkinson disease (autosomal recessive, early onset) 7 (PARK7)	4	12	13	37664.9	0	0	0	0	0	0	43	-94.5	-27.5	-47.5	0.291005	0.502646	-0.377124	88	28.5	-0.931217	-0.301587	0.722281	-4.99174	-6.2047	-0.25124	-1.39432	-0.19745	-0.59835	-0.05552	-0.19293	-0.18667	-0.21724	-0.18834	-0.21006	1	1	0.44785	1	0.321992	1	0.32889	-1.07001	-0.84853	-0.28284	0.40177	0.81876	Parkinson disease (autosomal recessive, early onset) 7 (PARK7)
BC031999.1	IOH22178	hydroxy-delta-5-steroid dehydrogenase, 3 beta- and steroid delta-isomerase 1 (HSD3B1)	4	12	15	20173.2	0	0	0	0	0	0	407.5	275	504	424.5	1.83273	1.54364	0.121088	395	253	1.43636	0.92	0.309905	0.73678	0.41639	-0.61352	-1.48289	-0.45134	-0.37543	0.43917	-0.08541	-0.05849	-0.10407	-0.13393	-0.17211	0.0082302	0.0353287	0.0546077	0.0645758	0.0770387	0.47508	0.02603	0.20056	0.66221	0.9578	0.5084	0.46395	hydroxy-delta-5-steroid dehydrogenase, 3 beta- and steroid delta-isomerase 1 (HSD3B1)
NM_004549.2	IOH5873	NADH dehydrogenase (ubiquinone) 1, subcomplex unknown, 2, 14.5kDa (NDUFC2)	4	12	17	17473.2	0	0	0	0	0	0	146.5	40	5.5	41.5	0.1375	1.0375	1.08323	68.5	97	1.7125	2.425	0.243535	0.06988	0.04774	-0.00473	-0.38938	-0.29146	-0.27558	0.08495	-0.15379	-0.17872	-0.19589	-0.19179	-0.19848	0.0911204	0.193062	0.300389	0.246517	0.39659	1	0.10136	0.81317	3.21412	0.63043	0.48517	0.40823	NADH dehydrogenase (ubiquinone) 1, subcomplex unknown, 2, 14.5kDa (NDUFC2)
BC036015.1	IOH27212	exostoses (multiple)-like 2 (EXTL2)	4	12	19	1633.17	0	0	0	0	0	0	91.5	151	135	134	0.89404	0.887417	0.0052573	114.5	33.5	0.758278	0.221854	0.773995	-1.13511	0.51493	-0.22312	0.0689	-0.16041	-0.53418	0.0103	-0.12149	-0.14748	-0.17372	-0.18365	-0.20921	0.443218	0.064741	0.155163	0.0794571	0.258796	1	0.27048	0.14048	0.64949	0.21108	0.37671	0.69655	exostoses (multiple)-like 2 (EXTL2)
NM_178863.2	IOH27502	potassium channel tetramerisation domain containing 13 (KCTD13)	4	12	21	1859.04	0	0	0	0	0	0	46.5	-46	-119.5	-93.5	2.59783	2.03261	-0.172627	-62.5	-54.5	1.3587	1.18478	-0.0966984	-3.75486	-0.58943	-1.55175	-5.51854	-3.86622	-2.37072	-0.05078	-0.17881	-0.20886	-0.22827	-0.21501	-0.22409	1	0.774931	1	1	1	1	0.25851	-0.58413	-0.27811	-0.32519	-0.577	-0.01297	potassium channel tetramerisation domain containing 13 (KCTD13)
NM_003692.1	IOH27690	transmembrane protein with EGF-like and two follistatin-like domains 1 (TMEFF1)	4	13	1	4813.23	0	0	0	0	0	0	163.5	1	-95	39.5	-95	39.5	-3.42724	117	28	117	28	0.868035	-2.47	-0.1447	-0.76364	-0.62746	0.25023	-0.90798	0.10802	-0.16514	-0.20294	-0.19638	-0.1832	-0.21015	0.621532	0.322267	1	0.299027	0.206948	1	0.84334	29.6985	-0.19352	0.98458	0.10879	1.26269	transmembrane protein with EGF-like and two follistatin-like domains 1 (TMEFF1)
NM_002734.1	IOH25740	protein kinase, cAMP-dependent, regulatory, type I, alpha (tissue specific extinguisher 1) (PRKAR1A), transcript variant 1	4	13	3	15324	0	0	0	0	0	0	157.5	-8	-34	81.5	4.25	-10.1875	3.43877	1622	54	-202.75	-6.75	1.32308	0.01925	0.20624	0.04151	0.08829	-0.57675	-1.03397	0.09987	-0.16775	-0.18824	-0.18631	0.08354	-0.20575	0.0808357	0.298265	0.403318	0.121108	0.0083763	1	0.1302	-1.23744	-0.04159	0.13014	0.53447	1.07375	protein kinase, cAMP-dependent, regulatory, type I, alpha (tissue specific extinguisher 1) (PRKAR1A), transcript variant 1
BC035028.1	IOH27133	serpin peptidase inhibitor, clade D (heparin cofactor), member 1 (SERPIND1)	4	13	5	5313.02	0	0	0	0	0	0	326	136.5	431	367.5	3.15751	2.69231	0.112464	1727	367.5	12.652	2.69231	0.917939	0.25067	0.13963	-0.53508	-0.39991	-1.64243	-1.13764	0.32855	-0.12571	-0.07609	-0.11773	0.10215	-0.15275	0.0165164	0.0864082	0.0629798	0.0309112	0.0198921	0.496064	0.16051	0.39888	0.64312	0.4868	0.91224	0.77926	serpin peptidase inhibitor, clade D (heparin cofactor), member 1 (SERPIND1)
BC028241.1	IOH21566	solute carrier family 41, member 3 (SLC41A3)	4	13	7	2814.04	0	0	0	0	0	0	183	-57	-76	1.5	1.33333	-0.0263158	-1.47116	-13	35.5	0.22807	-0.622807	3.04842	-1.46823	-1.85534	-0.95821	-0.26592	-2.35754	-0.71109	0.13448	-0.18201	-0.19837	-0.20549	-0.20624	-0.20888	0.164464	1	1	0.378006	1	1	0.58732	-1.04205	-0.52103	1.41421	-5.11293	0.89633	solute carrier family 41, member 3 (SLC41A3)
NM_032213.2	IOH13135	RNA binding motif and ELMO/CED-12 domain 1 (RBED1)	4	13	9	9356	0	0	0	0	0	0	27	466	2974	1243	6.38197	2.66738	0.580508	2643	2039.5	5.67167	4.37661	0.18227	-25.5461	-0.12078	0.90671	0.73321	0.70973	0.66737	-0.07724	-0.02984	0.53723	0.09218	0.2645	0.12993	1	0.0234536	0.0012581	0.0021111	0.0015704	0.006731	0	0.43398	0.01284	0.05461	0.08401	0.09604	RNA binding motif and ELMO/CED-12 domain 1 (RBED1)
NM_007083.2	IOH12334	nudix (nucleoside diphosphate linked moiety X)-type motif 6 (NUDT6), transcript variant 1	4	13	11	16352	0	0	0	0	0	0	13.5	48	978	357.5	20.375	7.44792	0.657072	49.5	135.5	1.03125	2.82292	0.657418	-10.1975	-0.19492	0.8369	-1.22498	-0.39073	-0.40526	-0.09556	-0.15147	0.05583	-0.12013	-0.19516	-0.19197	1	0.205418	0.0089164	0.0634837	0.493677	1	1.30946	1.06066	0.00434	0.86435	0.61425	0.48532	nudix (nucleoside diphosphate linked moiety X)-type motif 6 (NUDT6), transcript variant 1
NM_021255.1	IOH12192	pellino homolog 2 (Drosophila) (PELI2)	4	13	13	27649.3	0	1	1	1	1	0	60.5	45829	64533.5	21108.5	1.40814	0.460593	0.717081	21493	17435	0.468983	0.380436	0.147423	-0.97067	0.94554	0.99653	0.77629	0.90937	0.90377	-0.03177	13.169	15.384	4.85511	3.60541	2.73275	0.836751	2.5e-06	3e-06	8.7e-06	2.38e-05	8.86e-05	0.01169	0.01762	0.00021	0.07246	0.02829	0.02993	pellino homolog 2 (Drosophila) (PELI2)
BC015323.1	IOH11084	polybromo 1 (PBRM1)	4	13	15	8279.96	0	0	0	0	0	0	24.5	10	-113.5	-72	-11.35	-7.2	-0.316387	-54.5	-19.5	-5.45	-1.95	-0.668885	-795.265	-0.10632	-0.98744	-1.76754	-2.23565	-2.20428	-0.08063	-0.16252	-0.20741	-0.22311	-0.2136	-0.21817	1	0.285128	1	1	1	1	0.14431	3.11127	-0.14329	-0.01964	-0.32436	-1.84936	polybromo 1 (PBRM1)
BC010896.1	IOH14253	chromosome 3 open reading frame 28 (C3orf28)	4	13	17	3525.8	0	0	0	0	0	0	16.5	24.5	23	-23.5	0.938776	-0.959184	-131.522	8	48	0.326531	1.95918	1.01015	-13.3757	-0.12402	0.20659	-1.17862	-0.35909	-0.66406	-0.09149	-0.1583	-0.17449	-0.21148	-0.20252	-0.20676	1	0.247085	0.236419	1	0.741005	1	0.89995	1.52966	0.24595	-1.05314	1.23744	0.76603	chromosome 3 open reading frame 28 (C3orf28)
BC003366.1	IOH2912	calcium regulated heat stable protein 1, 24kDa (CARHSP1)	4	13	19	2467.13	0	0	0	0	0	0	20.5	-119.5	-164.5	-111	1.37657	0.92887	-0.274629	-64.5	-66	0.539749	0.552301	-0.0162553	-32.4713	-4.47955	-2.64297	-9.33546	-3.26976	-6.20461	-0.08606	-0.2002	-0.21971	-0.23246	-0.21537	-0.22603	1	1	1	1	1	1	1.0003	-0.2071	-0.11606	-0.17837	-0.36178	-0.29998	calcium regulated heat stable protein 1, 24kDa (CARHSP1)
BC027866.1	IOH12025	ST8 alpha-N-acetyl-neuraminide alpha-2,8-sialyltransferase 4 (ST8SIA4)	4	13	21	2767.71	0	0	0	0	0	0	41.5	74.5	137.5	1	1.84564	0.0134228	1.39379	-2.5	-46	-0.033557	-0.61745	-1.26842	-5.64138	0.453	0.4705	-0.9219	-0.81791	-3.28865	-0.05756	-0.14376	-0.14688	-0.20561	-0.20438	-0.22265	1	0.115444	0.104591	0.61747	1	1	0.35781	0.18034	0.02571	31.1127	-8.76812	-0.52264	ST8 alpha-N-acetyl-neuraminide alpha-2,8-sialyltransferase 4 (ST8SIA4)
NM_007362.2	IOH3243	nuclear cap binding protein subunit 2, 20kDa (NCBP2), transcript variant 1	4	14	1	27957.4	0	0	0	0	0	0	35	-145.5	-191.5	-85.5	1.31615	0.587629	-0.541179	22.5	-36.5	-0.154639	0.250859	-5.9599	-7.51256	-44.4837	-4.81914	-2.96741	-0.00806	-2.81398	-0.06638	-0.20776	-0.22622	-0.22635	-0.19995	-0.22104	1	1	1	1	0.536611	1	0.20203	-0.06318	-0.07754	-0.09097	0.03143	-0.79428	nuclear cap binding protein subunit 2, 20kDa (NCBP2), transcript variant 1
BC000691.1	IOH4341	tubulin polymerization-promoting protein family member 3 (TPPP3)	4	14	3	20275.1	0	0	0	0	0	0	23.5	-84	-149.5	-50	1.77976	0.595238	-0.705335	15.5	-52	-0.184524	0.619048	-2.61533	-125.186	-2.53071	-2.0234	-2.41764	-0.09654	-3.51301	-0.08199	-0.18987	-0.2161	-0.21784	-0.20119	-0.22367	1	1	1	1	0.603148	1	0.63188	-0.57242	-0.13716	-0.79196	0.13686	-0.35355	tubulin polymerization-promoting protein family member 3 (TPPP3)
NM_024348.2	IOH3523	dynactin 3 (p22) (DCTN3), transcript variant 2	4	14	5	9453.29	0	0	0	0	0	0	24	-91.5	-152	-69	1.6612	0.754098	-0.53113	-29	-66	0.31694	0.721311	-0.550799	-182.156	-4.39204	-1.50049	-3.77324	-3.81911	-4.51094	-0.0813	-0.19205	-0.2167	-0.22239	-0.20908	-0.22603	1	1	1	1	1	1	0.05893	-0.81143	-0.02791	-0.67636	-3.07226	-0.08571	dynactin 3 (p22) (DCTN3), transcript variant 2
NM_024043.1	IOH4354	dysbindin (dystrobrevin binding protein 1) domain containing 1 (DBNDD1), transcript variant 2	4	14	7	7457.58	0	0	0	0	0	0	28	-139	-221.5	-110	1.59353	0.791367	-0.475671	-58.5	-79	0.420863	0.568345	-0.210846	-27.6003	-17.2079	-27.1203	-8.50084	-4.05679	-16.7939	-0.07588	-0.20587	-0.23346	-0.23222	-0.2143	-0.22823	1	1	1	1	1	1	0.40406	-0.19331	-0.11812	-0.15428	-0.78567	-0.39383	dysbindin (dystrobrevin binding protein 1) domain containing 1 (DBNDD1), transcript variant 2
BC008461.1	IOH7570	trans-golgi network protein 2 (TGOLN2)	4	14	9	1574.68	0	0	0	0	0	0	33	-135	-268	-103	1.98519	0.762963	-0.628963	-123	-56	0.911111	0.414815	-0.529343	-9.98555	-9.58561	-4.30723	-6.25022	-15.6975	-4.51223	-0.0691	-0.20471	-0.24468	-0.23054	-0.22573	-0.22435	1	1	1	1	1	1	0.25713	-0.13618	-0.01583	-0.16476	-0.12647	-0.42931	trans-golgi network protein 2 (TGOLN2)
BC011710.2	IOH13726	Putative HIF-prolyl hydroxylase PH-4	4	14	11	3803.21	0	0	0	0	0	0	21.5	-88.5	-144	-72.5	1.62712	0.819209	-0.46705	19.5	-69.5	-0.220339	0.785311	-2.5173	-49.8651	-1.54817	-1.31901	-2.03787	-0.25652	-12.395	-0.0847	-0.19118	-0.21476	-0.22323	-0.20048	-0.22663	1	1	1	1	0.621717	1	1.21688	-0.26367	-0.03928	-0.08778	0.54393	-0.80376	Putative HIF-prolyl hydroxylase PH-4
BC011811.1	IOH14689	cerebral endothelial cell adhesion molecule 1 (CEECAM1)	4	14	13	10533.4	0	0	0	0	0	0	35.5	238.5	311.5	187.5	1.30608	0.786164	0.351428	227	203.5	0.951782	0.853249	0.0771986	-9.23132	0.70713	-0.03238	0.35048	0.20569	0.04879	-0.0657	-0.09604	-0.10491	-0.16089	-0.1637	-0.18047	1	0.0362702	0.0665074	0.0470694	0.108136	0.491757	0.41829	0.04447	0.40179	0.0792	0.19936	0.2606	cerebral endothelial cell adhesion molecule 1 (CEECAM1)
BC011739.2	IOH14463	apolipoprotein B mRNA editing enzyme, catalytic polypeptide-like 3C (APOBEC3C)	4	14	15	3671.74	0	0	0	0	0	0	76.5	76.5	140.5	61.5	1.8366	0.803922	0.553084	294	84.5	3.84314	1.10458	0.782768	-1.50553	-0.12824	0.09775	-0.02754	-1.24044	-0.08848	-0.01006	-0.14317	-0.14615	-0.1911	-0.15182	-0.20059	0.754023	0.154998	0.125365	0.157516	0.201583	1	0.26805	0.7487	0.35733	0.19546	0.88028	0.27615	apolipoprotein B mRNA editing enzyme, catalytic polypeptide-like 3C (APOBEC3C)
NM_002622.3	IOH14625	prefoldin subunit 1 (PFDN1)	4	14	17	16966.5	0	0	0	0	0	0	7	-123.5	-235.5	-77	1.90688	0.623482	-0.717289	-83	-48.5	0.672065	0.392713	-0.371029	-3.45432	-3.29104	-50.0685	-3.16228	-4.01342	-1.89542	-0.10438	-0.20136	-0.23684	-0.22431	-0.21865	-0.22308	1	1	1	1	1	1	0.40406	-0.06298	-0.07506	-0.29386	-0.05112	-0.01458	prefoldin subunit 1 (PFDN1)
BC009048.1	IOH3342	tubulointerstitial nephritis antigen-like 1 (TINAGL1)	4	14	19	3736.03	0	0	0	0	0	0	32	-77	-110.5	-86.5	1.43506	1.12338	-0.17229	-72.5	-36.5	0.941558	0.474026	-0.46708	-15.3387	-2.84039	-1.57244	-4.6198	-5.41257	-2.19178	-0.07045	-0.18783	-0.20669	-0.22658	-0.21679	-0.22104	1	1	1	1	1	1	0.57452	-0.82649	-0.37755	-0.36786	-0.55593	-0.48432	tubulointerstitial nephritis antigen-like 1 (TINAGL1)
BC008212.1	IOH3386	chromosome 9 open reading frame 46 (C9orf46)	4	14	21	3495.69	0	0	0	0	0	0	34.5	-11.5	-16	57	1.3913	-4.95652	2.51799	-11	1	0.956522	-0.0869565	-1.69706	-7.72394	-0.23405	-0.41135	-0.64508	-0.36271	-1.60589	-0.06706	-0.16878	-0.18389	-0.19218	-0.20588	-0.2147	1	0.393215	0.44785	0.250694	0.93215	1	0.18446	-2.52099	-2.47487	0.86838	-0.12856	39.598	chromosome 9 open reading frame 46 (C9orf46)
NM_014713.2	IOH3687	lysosomal-associated protein transmembrane 4 alpha (LAPTM4A)	4	15	1	2536.05	0	0	0	0	0	0	52.5	-193.5	-276.5	-152	1.42894	0.78553	-0.410898	-104	-91	0.537468	0.470284	-0.0942809	-1.6827	-2.22562	-5.50308	-12.1964	-27.718	-3184.25	-0.04262	-0.22173	-0.24672	-0.24229	-0.22236	-0.23026	1	1	1	1	1	1	0.04041	-0.11328	-0.13554	-0.20469	-0.32636	-0.13987	lysosomal-associated protein transmembrane 4 alpha (LAPTM4A)
NM_024071.2	IOH3850	zinc finger, FYVE domain containing 21 (ZFYVE21)	4	15	3	3855.33	0	0	0	0	0	0	-4	-37.5	-6.5	-7	0.173333	0.186667	-0.0523783	56.5	14	-1.50667	-0.373333	0.85254	-3.07355	-2.17725	-0.64471	-0.36852	-0.00608	-1.40457	-0.11931	-0.17634	-0.18161	-0.20752	-0.19392	-0.21251	1	1	0.481766	0.459749	0.382463	1	-3.88909	-2.39473	-9.46435	-0.40406	0.21276	3.13147	zinc finger, FYVE domain containing 21 (ZFYVE21)
NM_015671.2	IOH12715	WD repeat domain 62 (WDR62), transcript variant 2	4	15	5	25232	0	0	0	0	0	0	64	124.5	6	52	0.0481928	0.417671	1.12162	33.5	31	0.269076	0.248996	0.0548145	-1.49289	0.07057	0.09591	0.02301	-0.33962	-0.23537	-0.02702	-0.12921	-0.17859	-0.19338	-0.198	-0.20964	0.988911	0.097213	0.283501	0.168604	0.560209	1	0.15468	0.46005	1.64992	0.10879	0.61212	0.31934	WD repeat domain 62 (WDR62), transcript variant 2
NM_032138.2	IOH10969	kelch repeat and BTB (POZ) domain containing 7 (KBTBD7)	4	15	7	19569.7	0	0	0	0	0	0	169.5	225.5	276.5	313.5	1.22616	1.39024	0.088688	502.5	163	2.22838	0.722838	0.721451	-2.2388	0.48105	0.31452	0.59102	-0.60819	0.20611	0.11616	-0.09982	-0.11336	-0.13068	-0.11488	-0.18732	0.426473	0.0432954	0.0621418	0.0214136	0.0604331	0.60135	0.78846	0.16619	0.19692	0.0203	0.56709	0.16485	kelch repeat and BTB (POZ) domain containing 7 (KBTBD7)
NM_005180.1	IOH13688	BMI1 polycomb ring finger oncogene (BMI1)	4	15	9	34148.4	1	0	0	0	0	0	5568	5742.5	5347	5581.5	0.931128	0.971963	0.0303457	5243.5	6382	0.913104	1.11136	0.138496	0.87964	0.75751	0.96693	0.83443	0.90018	0.63392	7.44287	1.50541	1.10954	1.13237	0.7254	0.86408	4.01e-05	0.0001667	0.0004062	0.0001167	0.000384	0.0007425	0.03581	0.07819	0	0.04675	0.02549	0.11744	BMI1 polycomb ring finger oncogene (BMI1)
BC001214.1	IOH4802	leucine carboxyl methyltransferase 1 (LCMT1)	4	15	11	6781.72	0	0	0	0	0	0	49.5	-48	-157	-83	3.27083	1.72917	-0.436049	-47.5	-69	0.989583	1.4375	-0.260992	-2.3414	-0.53631	-4.5997	-2.9813	-3.45936	-8.91652	-0.0467	-0.1794	-0.21791	-0.22575	-0.21235	-0.22654	1	0.774931	1	1	1	1	0.09999	-0.50087	-0.48642	-0.13631	-1.08671	-0.4714	leucine carboxyl methyltransferase 1 (LCMT1)
PV3360		NIMA (never in mitosis gene a)-related kinase 2 (NEK2)	4	15	13	0	0	1	0	1	1	0	47	50203	4645	64830	0.0925244	1.29136	1.22511	40515	599.5	0.807023	0.0119415	1.37297	-2.61716	-0.22931	0.5767	0.99742	0.97092	0.3178	-0.05009	14.4417	0.94023	15.3377	6.9768	-0.11352	1	4e-06	0.0006443	8e-07	6.5e-06	0.0770159	0.09027	0.41044	0.13488	2e-05	0.00862	0.19462	NIMA (never in mitosis gene a)-related kinase 2 (NEK2)
PV4209		homeodomain interacting protein kinase 3 (HIPK3), transcript variant 1	4	15	15	0	0	0	0	0	0	0	38	3468.5	-108	2171	-0.0311374	0.625919	1.56228	726.5	-51	0.209457	-0.0147038	1.62776	-5.63479	0.82558	-2.15899	-0.23123	0.60035	-3.92999	-0.0623	0.84377	-0.20608	0.31467	-0.07517	-0.2235	1	0.0004259	1	0.0013132	0.0167375	1	0.18608	0.0528	-0.62854	0.41039	0.09246	-0.49913	homeodomain interacting protein kinase 3 (HIPK3), transcript variant 1
PV4315		NIMA (never in mitosis gene a)-related kinase 4 (NEK4)	4	15	17	9182.83	0	0	0	0	0	0	22	39615	1028.5	16430.5	0.0259624	0.414755	1.24759	8300.5	837	0.209529	0.0211284	1.15513	-31.2938	-0.80536	0.5655	-1.12938	-1.0929	0.35295	-0.08402	11.361	0.06801	3.73351	1.26722	-0.07337	1	9.9e-06	0.0094176	5.17e-05	0.0005761	0.0418633	0.12856	0.60335	0.11756	0.71221	0.7017	0.19093	NIMA (never in mitosis gene a)-related kinase 4 (NEK4)
PV3304		mitogen-activated protein kinase 14 (MAPK14), transcript variant 2	4	15	19	2994.15	0	0	0	0	0	0	21.5	-146.5	-126.5	-119	0.863481	0.812287	-0.0432041	-16	-90.5	0.109215	0.617747	-0.989286	-38.1613	-174.435	-0.7878	-16.0638	-0.60995	-354.136	-0.0847	-0.20805	-0.21055	-0.23438	-0.20677	-0.23018	1	1	1	1	1	1	0.69066	-0.37165	-0.00559	-0.19015	-0.44194	-0.27347	mitogen-activated protein kinase 14 (MAPK14), transcript variant 2
PV3821		NIMA (never in mitosis gene a)-related kinase 3 (NEK3), transcript variant 1	4	15	21	4176.75	0	0	0	0	0	0	27.5	458.5	-70.5	49	-0.153762	0.10687	-7.8604	-39	-44	-0.08506	-0.0959651	-0.0851936	-24.686	-0.87977	-1.56574	-0.95126	-0.99989	-2.926	-0.07655	-0.03202	-0.19704	-0.1941	-0.21085	-0.22231	1	0.0408953	1	0.348519	1	1	0.12856	0.76957	-1.0732	1.29877	-0.10879	-0.48212	NIMA (never in mitosis gene a)-related kinase 3 (NEK3), transcript variant 1
PHC1115		chemokine (C-C motif) ligand 8 (CCL8)	4	16	3	294.78	0	0	0	0	0	0	7.5	-131.5	-247	-68	1.87833	0.51711	-0.803632	-55.5	-53.5	0.422053	0.406844	-0.0259489	-6.47311	-22.7232	-12.7845	-2.51622	-3.04098	-4.31471	-0.1037	-0.20369	-0.23961	-0.22215	-0.21377	-0.22392	1	1	1	1	1	1	2.54558	-0.7797	-0.05153	-0.31196	-0.57333	-0.48903	chemokine (C-C motif) ligand 8 (CCL8)
PV5586		phosphoinositide-3-kinase, class 2, alpha polypeptide	4	16	5	9687.84	0	0	0	0	0	0	119.5	829.5	1576	1105	1.89994	1.33213	0.24845	1460	1079.5	1.7601	1.30139	0.211895	-2.33559	0.81043	0.69364	0.85431	0.82323	0.88025	0.04831	0.07592	0.20006	0.05909	0.05483	-0.03237	0.793773	0.005713	0.0043406	0.0024555	0.0044648	0.0200354	0.69231	0.04177	0.07807	0.00512	0.03293	0.0059	phosphoinositide-3-kinase, class 2, alpha polypeptide
BC047083.1	IOH26543	spastic paraplegia 20 (Troyer syndrome) (SPG20)	4	16	7	16829.8	0	0	1	0	1	1	68.5	721	18668	7878	25.8918	10.9265	0.574827	45041.5	33346	62.4709	46.2497	0.211002	-2.15246	0.81849	0.83197	0.74392	0.75984	0.88193	-0.02092	0.04436	4.32227	1.68297	7.77905	5.42272	1	0.0071669	3.8e-05	6.21e-05	5.9e-06	2.46e-05	0.34065	0.03531	0.05341	0.07988	0.07926	0.03825	spastic paraplegia 20 (Troyer syndrome) (SPG20)
NM_000997.2	IOH1585	ribosomal protein L37 (RPL37)	4	16	9	8380.73	0	0	0	0	0	0	269.5	536.5	360	182	0.671016	0.339236	0.464447	192.5	238	0.358807	0.443616	0.14947	0.58858	-0.78952	-0.13074	0.03564	0.31766	0.60625	0.25188	-0.00933	-0.09321	-0.16221	-0.16981	-0.17464	0.0204514	0.0302326	0.0599871	0.0584176	0.123353	0.288974	0.03936	0.7104	0.44783	0.25642	0.12856	0.01188	ribosomal protein L37 (RPL37)
BC007401.2	IOH5852	cell division cycle 25 homolog A (S. pombe) (CDC25A)	4	16	11	37908.7	0	0	0	0	0	0	283.5	740	946	1122	1.27838	1.51622	0.120359	1012.5	647.5	1.36824	0.875	0.310957	-0.28979	0.90839	0.70989	0.86643	0.85286	0.79297	0.27088	0.04988	0.04812	0.06316	-0.02448	-0.10541	0.0297759	0.0065813	0.0099978	0.0023755	0.008436	0.0524513	0.31178	0	0.05531	0.00126	0.01048	0.01638	cell division cycle 25 homolog A (S. pombe) (CDC25A)
NM_016303.1	IOH27824	WW domain binding protein 5 (WBP5), transcript variant 1	4	16	13	19524	0	0	0	0	0	0	105.5	138	-14.5	190	-0.105072	1.37681	1.6479	83	7	0.601449	0.0507246	1.19422	-0.40034	-0.64979	-0.23488	0.30947	0.14137	-0.36468	0.0293	-0.12528	-0.18354	-0.16029	-0.18923	-0.2137	0.223473	0.13933	0.398784	0.0474154	0.283375	1	0.14075	0.94281	-1.90187	0.10421	0.13631	0.60609	WW domain binding protein 5 (WBP5), transcript variant 1
BC028565.1	IOH13565	Protein Daple	4	16	15	37692.7	0	0	0	0	0	0	49.5	456	108	212	0.236842	0.464912	0.459619	338.5	121.5	0.742325	0.266447	0.66714	-2.3414	-0.27282	0.31797	-0.39756	-1.54168	0.08104	-0.0467	-0.03275	-0.15399	-0.15502	-0.14394	-0.19433	1	0.0266418	0.131953	0.0645758	0.222349	0.922051	0.09999	0.50242	0.14404	0.50031	0.99643	0.20369	Protein Daple
BC012981.2	IOH13857	ankyrin repeat and sterile alpha motif domain containing 6 (ANKS6)	4	16	17	1742.05	0	0	0	0	0	0	36.5	87.5	65	84.5	0.742857	0.965714	0.184463	85	67	0.971429	0.765714	0.167473	-9.08702	0.321	-0.42648	0.10089	-0.34476	0.20708	-0.06434	-0.13997	-0.16436	-0.18559	-0.18887	-0.20355	1	0.111203	0.258359	0.116956	0.356382	1	0.48432	0.29901	1.2184	0.12552	0.51577	0.02111	ankyrin repeat and sterile alpha motif domain containing 6 (ANKS6)
BC012782.2	IOH13955	Kruppel-like factor 13 (KLF13)	4	16	19	3545.49	0	0	0	0	0	0	28.5	-44.5	-144.5	-54.5	3.24719	1.22472	-0.639594	-51.5	-75.5	1.1573	1.69663	-0.267253	-21.5255	-0.34069	-3.02753	-2.64186	-3.89301	-12.3796	-0.0752	-0.17838	-0.21488	-0.21892	-0.21307	-0.22764	1	0.657466	1	1	1	1	0.27292	-0.42903	-0.3768	-0.73954	-1.05723	-0.38399	Kruppel-like factor 13 (KLF13)
NM_006233.3	IOH13698	polymerase (RNA) II (DNA directed) polypeptide I, 14.5kDa (POLR2I)	4	16	21	37909.9	0	0	0	0	0	0	39.5	-80	-7	-23.5	0.0875	0.29375	-0.765066	-17.5	-53.5	0.21875	0.66875	-0.717066	-11.2975	-1.19791	-0.25984	-0.63394	-1.86747	-2.39394	-0.06027	-0.18871	-0.18173	-0.21148	-0.20704	-0.22392	1	1	0.381391	0.728657	1	1	0.98458	-0.28284	-4.6467	-0.21063	-2.6264	-0.03965	polymerase (RNA) II (DNA directed) polypeptide I, 14.5kDa (POLR2I)
NM_000024.3	IOH29873	adrenergic, beta-2-, receptor, surface (ADRB2)	4	17	1	6690.8	0	0	0	0	0	0	31	-19.5	-136	-16.5	6.97436	0.846154	-1.10819	-18.5	-53.5	0.948718	2.74359	-0.687465	-13.9573	-0.01355	-1.43653	-1.04721	-1.89808	-3.07186	-0.07181	-0.17111	-0.21284	-0.2098	-0.20721	-0.22392	1	0.386448	1	0.900966	1	1	0.31934	-0.83402	-0.11438	-1.49992	-2.48443	-0.19825	adrenergic, beta-2-, receptor, surface (ADRB2)
BC056150.1	IOH29126	ELK1, member of ETS oncogene family (ELK1)	4	17	3	25993.5	0	0	0	0	0	0	34	-54.5	-145	-44.5	2.66055	0.816514	-0.750018	-21.5	5.5	0.394495	-0.100917	-2.38649	-7.07346	-0.71137	-2.5815	-2.85465	-0.73096	-0.40785	-0.06773	-0.18129	-0.21501	-0.21651	-0.20775	-0.21395	1	0.952255	1	1	1	1	0.08319	-0.48005	-0.28284	-1.31887	-0.36178	0.89995	ELK1, member of ETS oncogene family (ELK1)
BC058906.1	IOH29100	aarF domain containing kinase 1 (ADCK1)	4	17	5	4283.31	0	0	0	0	0	0	45.5	-102	-88	-5	0.862745	0.0490196	-1.26215	-56	38.5	0.54902	-0.377451	-7.63675	-3.37699	-1.51195	-2.57801	-0.38032	-2.20877	-1.78493	-0.05212	-0.19511	-0.20126	-0.20705	-0.21386	-0.20837	1	1	1	0.44942	1	1	0.17095	-0.11092	-1.23744	-0.84853	-0.27779	2.0754	aarF domain containing kinase 1 (ADCK1)
BC038976.1	IOH28763	Rho GTPase-activating protein 15	4	17	7	37911	0	0	0	0	0	0	175	39.5	68	80.5	1.72152	2.03797	0.119042	127	94.5	3.21519	2.39241	0.207503	-1.28945	0.23764	0.29767	-0.51341	0.40573	-1.03588	0.12363	-0.15393	-0.16364	-0.18655	-0.18143	-0.1989	0.153372	0.175492	0.1679	0.180906	0.179107	1	0.52528	0.51914	0.12478	0.6588	0.02227	0.9054	Rho GTPase-activating protein 15
BC039895.1	IOH26171	breast cancer anti-estrogen resistance 3 (BCAR3)	4	17	9	8254.47	0	0	0	0	0	0	33	-13	-84.5	-58.5	6.5	4.5	-0.25713	-70	-37	5.38462	2.84615	-0.436159	-8.99889	-0.95543	-0.41968	-2.95318	-5.18349	-3.59496	-0.06909	-0.16921	-0.20042	-0.21987	-0.21634	-0.22113	1	0.628796	0.851536	1	1	1	0.17142	-4.67778	-0.09205	-0.73733	-0.60609	-1.14666	breast cancer anti-estrogen resistance 3 (BCAR3)
BC035636.1	IOH27581	amyloid beta (A4) precursor protein-binding, family B, member 1 interacting protein (APBB1IP)	4	17	11	17709.5	0	0	0	0	0	0	46	48.5	-52	821.5	-1.07216	16.9381	1.60535	334.5	-46	6.89691	-0.948454	1.86519	-2.39178	-1.34762	-0.48194	0.63536	0.41109	-1.78183	-0.05145	-0.15132	-0.19258	-0.00888	-0.14465	-0.22265	1	0.463017	0.63666	0.0046044	0.0595788	1	0.03074	2.60973	-0.51673	0.07489	0.12895	-0.03074	amyloid beta (A4) precursor protein-binding, family B, member 1 interacting protein (APBB1IP)
BC053667.1	IOH29009	lectin, galactoside-binding, soluble, 3 (LGALS3)	4	17	13	14242.8	0	0	0	0	0	0	39	901	78.5	1311	0.0871254	1.45505	1.25442	1106.5	34	1.22808	0.0377358	1.32989	-6.34272	0.31976	0.13636	0.85159	0.2341	-0.4093	-0.06095	0.09673	-0.16111	0.10848	-0.00782	-0.20913	1	0.0064067	0.171646	0.0018082	0.009911	1	0.32636	0.23387	0.3513	0.01294	0.24092	0.54073	lectin, galactoside-binding, soluble, 3 (LGALS3)
BC053545.1	IOH28972	tropomyosin 1 (alpha) (TPM1)	4	17	15	0	0	0	0	0	0	0	3.5	-52	1.5	-33	-0.0288462	0.634615	-1.5489	-31.5	0	0.605769	0	-1.41421	-3.82487	-1.88343	-0.60634	-1.53569	-2.57522	-0.93556	-0.10913	-0.18056	-0.17968	-0.21376	-0.20952	-0.21488	1	1	0.442547	1	1	1	3.03046	-1.25104	41.955	-0.89995	-1.63869	1	tropomyosin 1 (alpha) (TPM1)
NM_053049.2	IOH54667	Urocortin-3	4	17	17	11620.4	0	0	0	0	0	0	210	1015.5	730	579.5	0.718858	0.570655	0.162535	604.5	576	0.595273	0.567208	0.0341424	-1.68064	0.38124	0.71091	0.42205	0.47312	0.39235	0.17112	0.13004	-0.00398	-0.06691	-0.09679	-0.11749	0.156941	0.0050555	0.0148471	0.0092344	0.0240306	0.0791819	0.68017	0.20959	0.04262	0.14276	0.13452	0.1645	Urocortin-3
NM_003926.5	IOH59233	Methyl-CpG-binding domain protein 3	4	17	19	36455.1	0	0	0	0	0	0	188	714	345	209	0.483193	0.292717	0.347172	357.5	184	0.5007	0.257703	0.453123	-1.98925	0.37892	-0.84538	0.34789	-0.57173	0.51352	0.14127	0.04232	-0.09683	-0.15574	-0.14058	-0.18377	0.265663	0.0091089	0.102802	0.0414361	0.0955703	0.433358	0.74472	0.21193	0.84853	0.09473	0.56371	0.02306	Methyl-CpG-binding domain protein 3
NM_004300.2	IOH54659	Low molecular weight phosphotyrosine protein phosphatase	4	17	21	16578.4	0	0	0	0	0	0	36.5	-104.5	-64.5	-26.5	0.617225	0.253589	-0.590551	8.5	-22	-0.0813397	0.210526	-3.19508	-7.68449	-1.11894	-0.65706	-1.16024	-0.51163	-0.81493	-0.06434	-0.19584	-0.19559	-0.2122	-0.20243	-0.2186	1	1	0.798078	1	0.793026	1	0.32934	-0.03383	-0.4714	-0.82718	1.91335	-0.06428	Low molecular weight phosphotyrosine protein phosphatase
NM_031431.2	IOH52865	Conserved oligomeric Golgi complex subunit 3	4	18	1	21889.2	0	0	0	0	0	0	54	152	10	43	0.0657895	0.282895	0.880548	73.5	68	0.483553	0.447368	0.0549694	-5.0584	0.65802	-0.13569	-0.12374	-0.09676	-1.33508	-0.04059	-0.12121	-0.17762	-0.19553	-0.1909	-0.20338	1	0.0599825	0.3125	0.203584	0.34433	1	0.68092	0.04652	2.96985	0.26311	0.31748	1.22704	Conserved oligomeric Golgi complex subunit 3
NM_181314.1	IOH58938	Tafazzin	4	18	3	10244.4	0	0	0	0	0	0	45	-77.5	-67.5	-47	0.870968	0.606452	-0.2532	11.5	-9.5	-0.148387	0.122581	14.8492	-3.5862	-0.78837	-0.27193	-1.35553	-0.88655	-0.77085	-0.0528	-0.18798	-0.19632	-0.21712	-0.20189	-0.21648	1	1	0.655194	1	0.93215	1	0.18856	-0.1916	-0.11523	-0.27081	2.88991	-0.81876	Tafazzin
NM_018973.3	IOH58681	Dolichol-phosphate mannosyltransferase subunit 3	4	18	5	18683.6	0	0	0	0	0	0	30.5	-41	-58	-19	1.41463	0.463415	-0.71629	-0.5	62	0.0121951	-1.5122	1.43721	-21.0952	-0.71353	-0.23884	-1.44723	-0.4815	-0.04059	-0.07249	-0.17735	-0.19403	-0.2104	-0.20402	-0.20439	1	0.774931	0.585545	1	0.866132	1	0.7187	-0.82783	-0.17068	-2.00967	-21.2132	0.20529	Dolichol-phosphate mannosyltransferase subunit 3
NM_182692.1	IOH38187	Serine/threonine-protein kinase SRPK2	4	18	7	17660.3	0	0	0	0	0	0	89	158	167.5	188	1.06013	1.18987	0.081551	420.5	274	2.66139	1.73418	0.298319	-1.38193	0.37347	0.46777	0.41105	-0.60885	-0.62173	0.00691	-0.11946	-0.13964	-0.16077	-0.12941	-0.16856	0.543812	0.0666126	0.0904961	0.0453945	0.0782967	0.504848	0.3178	0.23272	0.05488	0.04513	0.57342	0.57291	Serine/threonine-protein kinase SRPK2
NM_000584.2	IOH58939	Interleukin-8	4	18	9	20418.1	0	0	0	0	0	0	47	-46.5	44.5	84	-0.956989	-1.80645	0.434719	154.5	168	-3.32258	-3.6129	0.0591996	-4.49444	-2.20822	-0.67906	-0.65548	-0.39997	0.40158	-0.0501	-0.17896	-0.1693	-0.18571	-0.17656	-0.18648	1	1	0.346187	0.194604	0.226468	0.518469	0.39117	-1.74876	2.0816	0.77445	0.51717	0.06734	Interleukin-8
BC021187.1	IOH10893	DKFZP434K028 protein (DKFZP434K028)	4	18	11	32305	0	0	0	0	0	0	270.5	675	711	502.5	1.05333	0.744444	0.242986	597.5	667	0.885185	0.988148	0.0777286	0.65921	0.89599	0.61949	-0.09564	0.04946	0.51007	0.25324	0.03097	-0.00856	-0.08537	-0.09803	-0.10212	0.0196233	0.0076824	0.016155	0.0157049	0.0307253	0.0575665	0.0183	0.0021	0.08155	0.3532	0.30178	0.1251	DKFZP434K028 protein (DKFZP434K028)
NM_207168.1	IOH40772	endosulfine alpha (ENSA), transcript variant 8	4	18	13	16963.6	0	0	0	0	0	0	98.5	214.5	680	503	3.17016	2.34499	0.211594	424.5	381.5	1.97902	1.77855	0.0754481	-0.07458	0.69944	0.77888	-0.39184	-0.06722	-0.56255	0.01981	-0.10302	-0.01604	-0.08525	-0.1287	-0.15038	0.217428	0.0411262	0.0159372	0.0190874	0.0550631	0.288974	0.03589	0.04285	0.00832	0.47796	0.34481	0.53937	endosulfine alpha (ENSA), transcript variant 8
NM_033185.2	IOH40389	keratin associated protein 3-3 (KRTAP3-3)	4	18	15	15597.4	0	0	0	0	0	0	56.5	162	93	177.5	0.574074	1.09568	0.441778	163	100	1.00617	0.617284	0.338766	-3.85963	0.57322	-0.48655	0.46637	0.40639	-0.03348	-0.0372	-0.11829	-0.15761	-0.16329	-0.17505	-0.19797	1	0.0587757	0.228419	0.0470694	0.140992	1	0.51312	0.10476	1.06446	0.00398	0.06073	0.25456	keratin associated protein 3-3 (KRTAP3-3)
NM_012387.1	IOH11317	peptidyl arginine deiminase, type IV (PADI4)	4	18	17	15913	0	0	0	0	0	0	177	1573.5	1052	943	0.668573	0.599301	0.0772678	805.5	731.5	0.511916	0.464887	0.0680884	-1.06483	0.19979	0.7967	0.53652	0.36661	0.7058	0.12634	0.2924	0.07368	0.02025	-0.06117	-0.0912	0.126079	0.0025855	0.0080916	0.0038168	0.0158901	0.0441874	0.46341	0.27457	0.0242	0.11848	0.18523	0.0551	peptidyl arginine deiminase, type IV (PADI4)
BC067523.1	IOH62530	Collagenase 3	4	18	19	6815.89	0	0	0	0	0	0	48	147	179	101.5	1.21769	0.690476	0.390736	77.5	85	0.527211	0.578231	0.0652714	-2.46389	0.47958	0.49823	-0.16009	-0.09599	-0.38662	-0.04874	-0.12265	-0.13687	-0.18151	-0.1902	-0.2005	1	0.067579	0.084494	0.118316	0.33288	1	0.08839	0.16355	0.0395	0.3553	0.31934	0.4825	Collagenase 3
BC096097.2	IOH63199	Histidine ammonia-lyase	4	18	21	11178.5	0	0	0	0	0	0	13	93	113	254.5	1.21505	2.73656	0.54452	214	84	2.30108	0.903226	0.616939	-6.91519	-0.21828	-0.17799	-0.94016	-1.81592	0.13866	-0.09624	-0.13837	-0.15279	-0.14482	-0.16601	-0.20067	1	0.143771	0.169135	0.0779686	0.487025	1	0.54393	0.76033	0.65079	0.76962	1.22257	0.11785	Histidine ammonia-lyase
BC066265.1	IOH61828	Interleukin-22	4	19	1	7934.21	0	0	0	0	0	0	33	-147	-149	-94	1.01361	0.639456	-0.320089	-122.5	-42.5	0.833333	0.289116	-0.685679	-10.9722	-293.811	-3.43038	-5.21789	-20.8331	-5.29523	-0.06909	-0.2082	-0.21597	-0.22839	-0.22565	-0.22207	1	1	1	1	1	1	0.34284	-0.41368	-0.39864	-0.27081	-0.24821	-1.44749	Interleukin-22
BC072396.1	IOH61805	T cell receptor gamma variable 9, mRNA (cDNA clone MGC:90486 IMAGE:5755352), complete cds	4	19	3	8354.09	0	0	0	0	0	0	35.5	-17	-78.5	86	4.61765	-5.05882	31.0184	41	76.5	-2.41176	-4.5	0.427273	-5.40912	-0.04281	-1.03212	-0.01912	-0.92483	-0.46963	-0.0657	-0.17038	-0.19897	-0.18523	-0.19666	-0.20194	1	0.379855	1	0.123999	0.716893	1	0.01992	-1.08146	-0.53146	0.23022	1.31073	0.54535	T cell receptor gamma variable 9, mRNA (cDNA clone MGC:90486 IMAGE:5755352), complete cds
BC067085.1	IOH57304	Huntingtin-interacting protein 1-related protein	4	19	5	36291.8	0	0	1	0	1	1	24	735	15654	6684.5	21.298	9.09456	0.567844	45394.5	29743	61.7612	40.4667	0.294587	-203.37	0.64838	0.94459	0.85997	0.90695	0.93195	-0.08131	0.04843	3.59536	1.39683	7.84162	4.81358	1	0.007553	5.09e-05	8.1e-05	5.4e-06	3.02e-05	0.17678	0.1039	0.01482	0.03946	0.03011	0.0214	Huntingtin-interacting protein 1-related protein
NM_001030002.1	IOH55430	Growth factor receptor-bound protein 7	4	19	7	37902.4	0	0	0	0	0	0	336.5	661.5	775	440	1.17158	0.665155	0.389927	634.5	463	0.959184	0.699924	0.220991	0.66331	0.82874	0.18394	-0.19671	0.6477	0.76615	0.34281	0.02704	0.00687	-0.10035	-0.09148	-0.1366	0.0125678	0.0081933	0.01794	0.020593	0.0203905	0.0943264	0.03572	0.02886	0.27372	0.39534	0.06798	0.00611	Growth factor receptor-bound protein 7
NM_005277.3	IOH55974	Neuronal membrane glycoprotein M6-a	4	19	9	8601.96	0	0	0	0	0	0	206.5	-18	-135	-16	7.5	0.888889	-1.11451	-17.5	17	0.972222	-0.944444	-97.5807	-1.37104	-0.27948	-1.5439	-0.547	-1.50907	-1.14148	0.16638	-0.17067	-0.21259	-0.20968	-0.20704	-0.21201	0.121008	0.437816	1	0.601436	1	1	0.58555	-1.57135	-0.14666	-0.35355	-1.9799	2.16291	Neuronal membrane glycoprotein M6-a
NM_005431.1	IOH57264	DNA repair protein XRCC2	4	19	11	37556	0	0	0	0	0	0	137	215.5	203.5	396	0.944316	1.83759	0.454105	355.5	182.5	1.64965	0.846868	0.454756	-2.47656	0.35002	-0.01558	-0.73782	-0.92316	0.20842	0.07205	-0.10273	-0.13096	-0.1109	-0.14093	-0.18402	0.793773	0.0487755	0.0999221	0.0355974	0.123353	0.518469	0.78453	0.23953	0.42044	0.63568	0.71805	0.17436	DNA repair protein XRCC2
NM_005672.3	IOH57253	Prostate stem cell antigen	4	19	13	19091.9	0	0	0	0	0	0	28	191.5	389.5	228	2.03394	1.1906	0.369871	586.5	318.5	3.06266	1.66319	0.418795	-34.6713	0.45406	-0.4155	0.24105	0.24095	-0.82363	-0.07588	-0.10971	-0.0861	-0.15118	-0.09998	-0.16103	1	0.0525783	0.0655983	0.0395156	0.028459	0.471043	0.70711	0.18093	0.59364	0.16127	0.22545	0.65493	Prostate stem cell antigen
NM_004902.2	IOH52195	RNA-binding protein 39	4	19	15	15658.8	0	0	0	0	0	0	87	345.5	645	162.5	1.86686	0.470333	0.845025	588.5	213.5	1.70333	0.617945	0.661259	-0.84807	-0.4762	0.15001	0.30982	0.48531	0.05217	0.0042	-0.0649	-0.02448	-0.16689	-0.09963	-0.17878	0.410659	0.0448382	0.0239163	0.0565596	0.0249207	0.459237	0.17881	0.62422	0.28942	0.08268	0.12856	0.26165	RNA-binding protein 39
NM_138285.3	IOH56483	Nucleoporin NUP53	4	19	17	37897.7	0	0	0	0	0	0	30.5	11.5	-2.5	0	-0.217391	0	-1.41421	88.5	12	7.69565	1.04348	1.07649	-15.5311	-0.8545	0.03439	-0.87239	0.3023	-0.91602	-0.07248	-0.16208	-0.18064	-0.20585	-0.18825	-0.21285	1	0.445982	0.3125	0.601436	0.25131	1	0.34776	6.21024	-4.80833	1	0.02397	2.12132	Nucleoporin NUP53
NM_014281.3	IOH57033	Poly(U)-binding-splicing factor PUF60	4	19	19	13285.5	0	0	0	0	0	0	44	19	639.5	766.5	33.6579	40.3421	0.127742	116.5	160	6.13158	8.42105	0.222489	-3.60373	-0.50424	0.67841	0.68384	0.38772	-0.27657	-0.05416	-0.1599	-0.02581	-0.02207	-0.18328	-0.18783	1	0.327414	0.0182882	0.0050563	0.194748	0.830607	0.16071	2.97729	0.04976	0.05258	0.01821	0.41543	Poly(U)-binding-splicing factor PUF60
BC016934.1	IOH10340	superoxide dismutase 2, mitochondrial (SOD2)	4	19	21	2335.67	0	0	0	0	0	0	30.5	-93.5	-53	-74	0.566845	0.791444	-0.233846	5	-47.5	-0.0534759	0.508021	-1.74697	-21.7907	-1.08042	-0.44257	-3.81855	-0.57488	-3.09539	-0.07249	-0.19263	-0.19282	-0.22359	-0.20305	-0.22291	1	1	0.627687	1	0.850723	1	0.76507	-0.11344	-0.45362	-0.53511	3.39411	-0.40193	superoxide dismutase 2, mitochondrial (SOD2)
NM_022458.2	IOH10735	limb region 1 homolog (mouse) (LMBR1)	4	20	1	2770.02	0	0	0	0	0	0	18	-185	5990.5	-102	-32.3811	0.551351	1.46321	-127.5	-44	0.689189	0.237838	-0.688553	-24.3684	-1.64962	0.89568	-10.318	-8.98404	-2.29479	-0.08945	-0.21926	1.26474	-0.2303	-0.22653	-0.22231	1	1	0.0003381	1	1	1	1.72848	-0.03058	0.02585	-0.59619	-0.04991	-0.25713	limb region 1 homolog (mouse) (LMBR1)
BC029428.1	IOH23124	Spermatogenesis-associated protein 4	4	20	3	5303.18	0	0	0	0	0	0	48	56	22.5	62.5	0.401786	1.11607	0.665512	50	73	0.892857	1.30357	0.264446	-6.95821	-0.23127	-0.35597	-1.06635	0.01899	-0.0484	-0.04874	-0.14914	-0.17461	-0.19086	-0.19508	-0.20253	1	0.195442	0.325359	0.335054	0.401473	1	0.82496	1.01015	2.35702	1.27845	0.16971	0.23247	Spermatogenesis-associated protein 4
BC016743.1	IOH11305	BRF1 homolog, subunit of RNA polymerase III transcription initiation factor IIIB (S. cerevisiae) (BRF1)	4	20	5	3335.26	0	0	0	0	0	0	21.5	-37	-34.5	5.5	0.932432	-0.148649	-1.95064	-25.5	-2	0.689189	0.0540541	-1.20851	-46.9391	-0.07785	-0.83603	-0.32143	-1.93632	-1.83661	-0.0847	-0.17619	-0.18836	-0.20453	-0.20846	-0.21521	1	0.51013	0.684549	0.370293	1	1	1.08533	-0.344	-1.70116	1.15708	-1.58059	-21.9203	BRF1 homolog, subunit of RNA polymerase III transcription initiation factor IIIB (S. cerevisiae) (BRF1)
NM_138355.1	IOH14669	secernin 2 (SCRN2)	4	20	7	10471.4	0	0	0	0	0	0	-11	-85.5	-95.5	-97.5	1.11696	1.14035	-0.0146551	-64	-11	0.748538	0.128655	-0.999378	-1.30926	-0.4737	-1.60081	-5.89932	-7.31847	-1.99653	-0.12881	-0.19031	-0.20307	-0.22923	-0.21527	-0.21674	1	1	1	1	1	1	-0.38569	-0.04135	-0.58494	-0.26834	-1.39212	-3.59982	secernin 2 (SCRN2)
NM_033161.2	IOH14151	surfeit 4 (SURF4)	4	20	9	7407.19	0	0	0	0	0	0	-2.5	-61	-52	-88	0.852459	1.44262	-0.363655	-31	-4.5	0.508197	0.0737705	-1.05568	-3.06413	-0.61968	-0.88521	-3.6186	-1.11635	-1.25679	-0.11728	-0.18318	-0.19258	-0.22695	-0.20943	-0.21564	1	1	0.824157	1	1	1	-5.37401	-0.32457	-0.97907	-0.16071	-0.41058	-5.49972	surfeit 4 (SURF4)
BC025263.1	IOH13964	cell division cycle associated 4 (CDCA4)	4	20	11	7795.8	0	0	0	0	0	0	-1.5	-44.5	-45	-25.5	1.01124	0.573034	-0.391165	-65.5	13	1.47191	-0.292135	-2.11459	-3.22104	0.19275	-0.58593	-1.57601	-2.6344	-1.50923	-0.11592	-0.17838	-0.19089	-0.21196	-0.21554	-0.21268	1	0.500149	0.63666	1	1	1	-8.95669	-0.01589	-0.8171	-1.46967	-0.18352	3.58993	cell division cycle associated 4 (CDCA4)
NM_024419.2	IOH13912	phosphatidylglycerophosphate synthase 1 (PGS1)	4	20	13	2079.11	0	0	0	0	0	0	12.5	87	212.5	152	2.44253	1.74713	0.234732	67.5	36.5	0.775862	0.41954	0.421544	-8.18697	0.00347	0.56964	0.08307	-0.98332	-0.03242	-0.09692	-0.14011	-0.12879	-0.16941	-0.19198	-0.20871	1	0.132372	0.0703399	0.0692386	0.594174	1	1.0748	0.58519	0.00998	0.21399	1.09994	0.09686	phosphatidylglycerophosphate synthase 1 (PGS1)
NM_020145.1	IOH14380	Endophilin-B2	4	20	15	22377.4	0	0	0	0	0	0	8.5	-39.5	-188	-125	4.75949	3.16456	-0.28465	-73.5	-48.5	1.86076	1.22785	-0.289798	-7.74361	-0.47455	-5.08642	-45.3587	-7.99011	-5.18583	-0.10234	-0.17692	-0.22538	-0.23582	-0.21696	-0.22308	1	0.657466	1	1	1	1	2.74524	-0.66235	-0.1354	-0.4978	-0.97167	-0.97683	Endophilin-B2
BC036452.1	IOH22480	Potassium voltage-gated channel subfamily E member 1	4	20	17	14618.6	0	0	0	0	0	0	7	-58.5	-2.5	-49	0.042735	0.837607	-1.27691	12.5	14.5	-0.213675	-0.247863	0.104757	-3.21049	-1.40492	-0.28147	-1.76738	-0.56521	-1.17211	-0.10438	-0.18245	-0.18064	-0.21759	-0.20172	-0.21242	1	1	0.373118	1	0.779519	1	0.20203	-0.7615	-14.425	-0.46178	1.64049	2.48707	Potassium voltage-gated channel subfamily E member 1
BC022816.1	IOH14672	NA	4	20	19	20952.7	0	0	0	0	0	0	27	744	319	163.5	0.428763	0.219758	0.455772	403	494.5	0.541667	0.664651	0.144179	-38.6004	0.50922	-1.27214	-0.24675	-0.58527	0.26792	-0.07723	0.05105	-0.10311	-0.16664	-0.1325	-0.13128	1	0.0079513	0.160766	0.0787075	0.0818061	0.110077	0.41903	0.15967	1.11275	0.41951	0.56498	0.20734	NA
BC026038.1	IOH13982	Ig gamma-1 chain C region	4	20	21	12899.2	0	0	0	0	0	0	7.5	153.5	99	114	0.644951	0.742671	0.0995925	152.5	66.5	0.993485	0.433225	0.555353	-6.22207	0.31484	-0.53669	0.0622	0.37483	-0.40134	-0.1037	-0.12077	-0.15616	-0.17852	-0.17691	-0.20364	1	0.0706077	0.228419	0.0930661	0.15299	1	2.35702	0.27179	1.08566	0.19849	0.06955	0.49976	Ig gamma-1 chain C region
BC099658.1	IOH63280	Oral-facial-digital syndrome 1 protein (Protein 71-7A) [Source:UniProtKB/Swiss-Prot;Acc:O75665]	4	21	1	37899.5	0	0	0	0	0	0	12	128	-68.5	133.5	-0.535156	1.04297	4.39494	58	79.5	0.453125	0.621094	0.221132	-7.98761	-0.2175	-0.64562	-0.18003	0.21467	-0.12039	-0.0976	-0.12818	-0.19655	-0.17384	-0.19365	-0.20144	1	0.112241	0.824157	0.0930661	0.340449	1	1.17851	0.66291	-0.40259	0.37606	0	0.29352	Oral-facial-digital syndrome 1 protein (Protein 71-7A) [Source:UniProtKB/Swiss-Prot;Acc:O75665]
BC011618.2	IOH13944	Probetacellulin	4	21	3	6463.77	0	0	0	0	0	0	33	15	21	48.5	1.4	3.23333	0.559581	89.5	96.5	5.96667	6.43333	0.0532231	-10.4789	0.05786	-0.0187	-0.47626	-0.8301	0.34311	-0.06909	-0.16107	-0.17497	-0.19422	-0.18807	-0.19856	1	0.247085	0.270492	0.242443	0.455698	1	0.29998	1.60278	1.14484	0.7144	0.87697	0.00733	Probetacellulin
BC100766.2	IOH63422	Glycoprotein Xg	4	21	5	20894.2	0	0	0	0	0	0	11.5	-9.5	-7	-5.5	0.736842	0.578947	-0.169706	51.5	361.5	-5.42105	-38.0526	1.06152	-6.15926	-0.00163	-0.2788	-1.60462	-1.12533	-1.66285	-0.09828	-0.16819	-0.18173	-0.20716	-0.19481	-0.15376	1	0.338086	0.385631	1	0.741005	0.900468	0.67636	-2.00967	-4.84873	-10.1566	1.38675	0.99953	Glycoprotein Xg
BC100813.1	IOH63506	Putative T-complex protein 1 subunit theta-like 2	4	21	7	18879.4	0	0	0	0	0	0	10	169	369	206.5	2.18343	1.22189	0.399322	173.5	97	1.02663	0.573964	0.399953	-5.85544	0.50232	-0.19865	0.47447	-0.15837	-0.614	-0.10031	-0.11626	-0.09104	-0.15634	-0.17319	-0.19848	1	0.0583816	0.0607818	0.0392522	0.176205	1	0.98995	0.15063	0.4829	0.02397	0.37903	0.62692	Putative T-complex protein 1 subunit theta-like 2
BC063114.1	IOH40733	Asporin	4	21	9	3974.05	0	0	0	0	0	0	15.5	857.5	1095	944	1.27697	1.10087	0.104731	854.5	633	0.996501	0.738192	0.210587	-12.2371	0.88744	0.6689	0.82858	0.79809	0.58081	-0.09285	0.08407	0.08405	0.02049	-0.05249	-0.10786	1	0.0052088	0.0080786	0.0032839	0.011589	0.0607795	1.04926	0.01237	0.07749	0.00749	0.024	0.09607	Asporin
NM_199290.2	IOH40757	Nascent polypeptide-associated complex subunit alpha-2	4	21	11	32153.8	0	0	0	0	0	0	42	200	263	498	1.315	2.49	0.436715	170	164.5	0.85	0.8225	0.0232531	-3.16264	-0.45334	0.46331	0.62658	-0.09005	-0.06317	-0.05688	-0.10724	-0.11661	-0.08644	-0.1738	-0.18706	1	0.085013	0.0605151	0.0105579	0.173374	0.69852	0.03367	0.70711	0.10217	0.04828	0.34108	0.3052	Nascent polypeptide-associated complex subunit alpha-2
BC067262.1	IOH40509	Rho guanine nucleotide exchange factor 1	4	21	13	14096.8	0	0	0	0	0	0	16	625	528	259.5	0.8448	0.4152	0.482179	438.5	312.5	0.7016	0.5	0.237272	-14.7928	0.86182	-0.57927	0.16675	-0.6333	-0.96639	-0.09216	0.01642	-0.05269	-0.14363	-0.12622	-0.16204	1	0.0088256	0.0501205	0.034928	0.0750083	0.547417	1.32583	0.01358	0.64015	0.20982	0.58213	0.71729	Rho guanine nucleotide exchange factor 1
NM_003512.3	IOH14485	Histone H2A type 1-C	4	21	15	16872.1	0	0	0	0	0	0	28.5	209.5	196.5	138	0.937947	0.658711	0.247329	134.5	152	0.642005	0.725537	0.086383	-28.769	0.74272	-0.02228	0.19244	0.14004	0.27491	-0.0752	-0.10447	-0.13265	-0.17276	-0.1801	-0.18918	1	0.0413591	0.103393	0.0717617	0.193093	0.631356	0.62027	0.01688	0.42822	0.13322	0.19452	0.12095	Histone H2A type 1-C
NM_024623.1	IOH44690	2-oxoglutarate and iron-dependent oxygenase domain-containing protein 2	4	21	17	26034	0	0	0	0	0	0	9	17	28.5	-79	1.67647	-4.64706	-3.01045	41	36	2.41176	2.11765	0.091832	-6.23677	0.06929	0.18252	-2.12931	-1.00791	-0.68766	-0.10167	-0.16048	-0.17317	-0.22479	-0.19667	-0.20879	1	0.240394	0.23038	1	0.753519	1	1.57135	1.41421	0.32254	-0.0179	1.41421	0.86424	2-oxoglutarate and iron-dependent oxygenase domain-containing protein 2
NM_017592.1	IOH44564	Mediator of RNA polymerase II transcription subunit 29	4	21	19	29500.2	0	0	0	0	0	0	18.5	-22	-134.5	-87	6.11364	3.95455	-0.303274	-102	-4	4.63636	0.181818	-1.30748	-11.7769	-0.82563	-1.72885	-4.35549	-19.1754	-0.78081	-0.08877	-0.17183	-0.21248	-0.2267	-0.22202	-0.21556	1	0.642892	1	1	1	1	0.11467	-2.24989	-0.19452	-0.30885	-0.2357	-2.82843	Mediator of RNA polymerase II transcription subunit 29
NM_005608.2	IOH42040	Protein tyrosine phosphatase receptor type C-associated protein	4	21	21	9147.51	0	0	0	0	0	0	16.5	-115	-142.5	-142.5	1.23913	1.23913	0	-54.5	-64.5	0.473913	0.56087	-0.118841	-16.5979	-5.72908	-1.8799	-20.7452	-4.00035	-8.59404	-0.09148	-0.19889	-0.21441	-0.24001	-0.21359	-0.22579	1	1	1	1	1	1	1.41421	-0.40582	-0.16375	-0.12405	-0.94713	-0.69066	Protein tyrosine phosphatase receptor type C-associated protein
NM_017850.1	IOH45670	Uncharacterized protein C1orf109	4	22	1	4605.9	0	0	0	0	0	0	30	-92	-73	-79.5	0.793478	0.86413	-0.060278	-28.5	-33.5	0.309783	0.36413	-0.114049	-12.0826	-2.0493	-0.38344	-3.87826	-1.68675	-3.20493	-0.07317	-0.1922	-0.19764	-0.22491	-0.20899	-0.22054	1	1	0.73805	1	1	1	0.04714	-0.32281	-0.15498	-0.40025	-1.06686	-1.20314	Uncharacterized protein C1orf109
BC009872.1	IOH13974	branched chain ketoacid dehydrogenase kinase (BCKDK)	5	2	11	17585.6	0	0	0	0	0	0	59.5	636.5	731.5	549	1.14925	0.862529	0.201557	644.5	146	1.01257	0.229379	0.891822	-1.17224	0.67441	0.80525	0.86788	0.79614	-0.37021	-0.03313	0.01977	-0.00362	-0.07422	-0.08971	-0.1902	0.933879	0.009231	0.0143129	0.0084769	0.0184533	0.967611	0.03565	0.07665	0.01257	0.00258	0.00768	0.44557	branched chain ketoacid dehydrogenase kinase (BCKDK)
BC027955.1	IOH11484	glycoprotein Ib (platelet), alpha polypeptide (GP1BA)	5	2	13	18219.2	0	0	0	0	0	0	44	67.5	69	151	1.02222	2.23704	0.527116	735.5	208.5	10.8963	3.08889	0.789503	-4.40684	-1.02144	-0.1937	0.59752	0.80282	0.45225	-0.05416	-0.14579	-0.1634	-0.16964	-0.07358	-0.17963	1	0.361056	0.238484	0.0603687	0.0148217	0.378921	0.16071	1.9799	1.04529	0.05619	0.0125	0.07122	glycoprotein Ib (platelet), alpha polypeptide (GP1BA)
BC001280.1	IOH21165	Serine/threonine-protein kinase 6	5	2	15	32358.8	0	0	0	0	0	0	315.5	656	873.5	689.5	1.33155	1.05107	0.166485	1237	616	1.88567	0.939024	0.473949	0.14679	0.76947	0.78076	0.48555	0.75896	0.68498	0.31431	0.02545	0.03063	-0.04053	0.01531	-0.11074	0.0188445	0.008382	0.0110567	0.0070345	0.0061915	0.060594	0.19499	0.03665	0.03157	0.16101	0.0503	0.0574	Serine/threonine-protein kinase 6
BC027865.1	IOH11820	chromosome 11 open reading frame 16 (C11orf16)	5	2	17	37891.9	0	0	0	0	0	0	44	966	1070	786.5	1.10766	0.814182	0.21596	1558.5	756.5	1.61335	0.783126	0.489935	-3.84115	0.80188	0.84397	0.68526	0.86604	0.80655	-0.05417	0.11564	0.07802	-0.01728	0.07229	-0.08698	1	0.0043737	0.007764	0.0050443	0.0038769	0.0397178	0.09642	0.0366	0.01322	0.08541	0.01769	0.0215	chromosome 11 open reading frame 16 (C11orf16)
BC060513.1	IOH29428	plasminogen (PLG)	5	2	19	13226.4	0	0	0	0	0	0	32.5	854	879.5	727	1.02986	0.851288	0.134247	1372.5	587	1.60714	0.687354	0.566912	-19.1417	0.69953	0.65412	0.80563	0.51483	0.76048	-0.06977	0.08305	0.03208	-0.03155	0.03932	-0.11564	1	0.0056653	0.0116616	0.0054405	0.0058219	0.0634682	0.10879	0.07452	0.08603	0.03696	0.14271	0.0265	plasminogen (PLG)
NM_000484.1	IOH29583	amyloid beta (A4) precursor protein (peptidase nexin-II, Alzheimer disease) (APP), transcript variant 1	5	2	21	17512	0	0	0	0	0	0	-9	8	-10	76.5	-1.25	9.5625	1.83954	378	103	47.25	12.875	0.808542	-4.03714	0.04322	-0.05581	0.43573	-0.89024	0.00592	-0.12609	-0.1631	-0.18245	-0.18751	-0.13694	-0.19747	1	0.268922	0.385631	0.126996	0.116903	1	-4.87118	2.82843	-2.96985	0.12016	0.72955	0.21968	amyloid beta (A4) precursor protein (peptidase nexin-II, Alzheimer disease) (APP), transcript variant 1
BC056887.1	IOH29097	chromosome 5 open reading frame 5 (C5orf5)	5	3	1	10695.5	0	0	0	0	0	0	56.5	119.5	702.5	493.5	5.87866	4.12971	0.247133	913.5	586.5	7.64435	4.90795	0.308299	-2.02632	0.56982	0.52737	0.79737	0.12882	-2.40614	-0.03719	-0.13066	-0.01061	-0.08753	-0.04203	-0.11572	1	0.0744058	0.0175186	0.0104491	0.0147174	1	0.13767	0.02959	0.13589	0.02722	0.28098	1.22372	chromosome 5 open reading frame 5 (C5orf5)
BC047901.2	IOH28877	actinin, alpha 2 (ACTN2)	5	3	3	28082.5	0	0	0	0	0	0	15	-28.5	-47	-51	1.64912	1.78947	-0.057723	50.5	-38	-1.77193	1.33333	10.0126	-4.79304	0.07617	0.0028	-0.36899	-0.62662	-2.49671	-0.09352	-0.17372	-0.19137	-0.21807	-0.19499	-0.2213	1	0.414617	0.519686	1	0.612327	1	0.4714	-0.32254	-0.27081	-0.08319	1.05016	-0.26051	actinin, alpha 2 (ACTN2)
BC033758.1	IOH21879	centaurin, alpha 2 (CENTA2)	5	3	5	37907	0	0	0	0	0	0	402	653	1143	978	1.75038	1.4977	0.110017	996	597.5	1.52527	0.915008	0.353664	0.74844	0.81887	0.68454	0.57998	0.70765	0.30308	0.43171	0.02457	0.09563	0.02864	-0.02741	-0.11386	0.0084983	0.0082347	0.0075488	0.0036256	0.0092917	0.0780876	0.02814	0.01516	0.08042	0.1287	0.06248	0.2	centaurin, alpha 2 (CENTA2)
NM_005252.2	IOH5624	v-fos FBJ murine osteosarcoma viral oncogene homolog (FOS)	5	3	7	37891.3	0	0	0	0	0	0	33.5	-9.5	143	141	-15.0526	-14.8421	0.00995925	628	143.5	-66.1053	-15.1053	0.888122	-15.6086	-0.06023	0.21548	0.16271	0.77785	0.36842	-0.06841	-0.16819	-0.14555	-0.17204	-0.09263	-0.19061	1	0.355098	0.122254	0.0833703	0.0194118	0.643991	0.14775	-2.45627	0.33625	0.32096	0.01351	0.06406	v-fos FBJ murine osteosarcoma viral oncogene homolog (FOS)
BC001012.2	IOH4207	carbonic anhydrase XII (CA12)	5	3	9	31194.8	0	0	0	0	0	0	123	1449	1600	996.5	1.10421	0.687716	0.328703	1669	616.5	1.15183	0.425466	0.651262	-0.17873	0.83175	0.87722	0.80125	0.86366	0.49909	0.05305	0.25617	0.20585	0.03308	0.09187	-0.11065	0.149923	0.0021271	0.0038891	0.0031309	0.0034249	0.0665518	0.13797	0.03514	0.01326	0.04612	0.02034	0.12731	carbonic anhydrase XII (CA12)
BC047023.1	IOH26604	Rab9 effector protein with kelch motifs (RABEPK)	5	3	11	37894.3	0	0	0	0	0	0	78.5	170	113	72	0.664706	0.423529	0.31342	217.5	53	1.27941	0.311765	0.86003	-1.19555	0.64744	-0.03695	0.2367	0.26184	0.11169	-0.00734	-0.11597	-0.15279	-0.18859	-0.16539	-0.20592	0.59387	0.0519143	0.166679	0.149415	0.111665	1	0.20718	0.00832	0.62576	0.29463	0.17881	0.02668	Rab9 effector protein with kelch motifs (RABEPK)
NM_006573.2	IOH12947	tumor necrosis factor (ligand) superfamily, member 13b (TNFSF13B)	5	3	13	37878.6	0	0	0	0	0	0	54	31.5	414	89.5	13.1429	2.84127	0.911444	712.5	59.5	22.619	1.88889	1.19622	-1.73499	-0.18853	-0.51315	0.26978	0.55247	0.07673	-0.04059	-0.15626	-0.08019	-0.18439	-0.07766	-0.20482	1	0.247085	0.0687038	0.122541	0.0177001	1	0.05238	1.504	0.67636	0.26072	0.11016	0.08319	tumor necrosis factor (ligand) superfamily, member 13b (TNFSF13B)
BC011804.2	IOH14438	chromosome 1 open reading frame 165 (C1orf165)	5	3	15	37887.9	0	0	0	0	0	0	59.5	90.5	127	14.5	1.40331	0.160221	1.12437	358	62	3.9558	0.685083	0.996684	-1.86776	0.55569	0.19338	-1.18875	-0.67476	0.01778	-0.03313	-0.1391	-0.14941	-0.20237	-0.14049	-0.20439	1	0.0923474	0.134558	0.961501	0.106771	1	0.15449	0.00781	0.36747	4.92536	0.636	0.13686	chromosome 1 open reading frame 165 (C1orf165)
NM_004264.2	IOH7394	mediator complex subunit 21 (MED21)	5	3	17	20674.7	0	0	0	0	0	0	21.5	-141	-190	-91.5	1.34752	0.648936	-0.494849	-110.5	-46.5	0.783688	0.329787	-0.576495	-10.6622	-3.01062	-2.40803	-4.48879	-7.73549	-2.95788	-0.0847	-0.20645	-0.22586	-0.22779	-0.22352	-0.22274	1	1	1	1	1	1	0.42755	-0.19057	-0.06699	-0.30139	-0.23677	-0.10645	mediator complex subunit 21 (MED21)
NM_000576.1	IOH9821	interleukin 1, beta (IL1B)	5	3	19	37278	0	0	0	0	0	0	28	-144.5	-53.5	6.5	0.370242	-0.0449827	-1.80538	815	62.5	-5.64014	-0.432526	1.21276	-84.3452	-6.48794	0.00219	0.29337	0.30403	-0.86482	-0.07588	-0.20747	-0.19294	-0.20429	-0.05948	-0.20431	1	1	0.554814	0.341687	0.0161652	1	0.30305	-0.53339	-0.19825	0.32636	0.2117	0.80327	interleukin 1, beta (IL1B)
NM_005412.2	IOH10529	serine hydroxymethyltransferase 2 (mitochondrial) (SHMT2)	5	3	21	21421.8	0	0	0	0	0	0	83	639	448	511	0.701095	0.799687	0.0929045	701	307.5	1.09703	0.481221	0.551803	-1.28757	0.83114	-0.67061	0.67897	0.71612	-0.17625	-0.00124	0.02049	-0.07199	-0.08333	-0.07969	-0.16289	0.568015	0.008468	0.0700081	0.0104852	0.0167375	0.307132	0.25558	0.00885	0.74499	0.07749	0.04438	0.37023	serine hydroxymethyltransferase 2 (mitochondrial) (SHMT2)
BC026317.1	IOH11060	solute carrier family 16, member 1 (monocarboxylic acid transporter 1) (SLC16A1)	5	4	1	13917.3	0	0	0	0	0	0	91.5	7	59.5	4	8.5	0.571429	1.23604	34.5	-11.5	4.92857	-1.64286	2.82843	-1.34982	-0.47365	0.25753	-0.27646	-0.23183	-1.08728	0.0103	-0.16339	-0.16569	-0.20488	-0.19782	-0.21682	0.499826	0.400161	0.1924	0.517153	0.560209	1	0.31685	8.08122	0.36841	6.36396	0.63537	-0.79934	solute carrier family 16, member 1 (monocarboxylic acid transporter 1) (SLC16A1)
NM_005097.1	IOH10604	leucine-rich, glioma inactivated 1 (LGI1)	5	4	3	8581.11	0	0	0	0	0	0	57	553.5	796.5	554.5	1.43902	1.00181	0.253323	690	211.5	1.24661	0.382114	0.750639	-1.59347	0.36493	0.58609	0.43306	0.62503	0.37021	-0.03652	-0.00439	0.01207	-0.0729	-0.08164	-0.17912	1	0.0135614	0.0140715	0.0104491	0.017977	0.387754	0.07443	0.21079	0.11275	0.17981	0.07993	0.11033	leucine-rich, glioma inactivated 1 (LGI1)
BC015395.1	IOH10729	hypothetical protein BC015395 (LOC130940)	5	4	5	7097.93	0	0	0	0	0	0	144	91	152.5	156	1.67582	1.71429	0.0160446	189.5	128	2.08242	1.40659	0.273934	-0.18484	0.56397	0.49283	0.29948	0.4851	-0.26377	0.08155	-0.13895	-0.14326	-0.16845	-0.17035	-0.19323	0.109591	0.0915721	0.0999221	0.0686286	0.116132	1	0.17678	0	0.0881	0.2357	0.04105	0.3867	hypothetical protein BC015395 (LOC130940)
BC000250.1	IOH4515	non-metastatic cells 3, protein expressed in (NME3)	5	4	7	14706.7	0	0	0	0	0	0	36	-17.5	16.5	-24	-0.942857	1.37143	-7.63675	85.5	39	-4.88571	-2.22857	0.5282	-12.4044	0.18313	-0.38968	-0.03494	0.10926	-1.18295	-0.06502	-0.17052	-0.17606	-0.2116	-0.18879	-0.20828	1	0.332686	0.389942	0.750081	0.289311	1	0.31427	-0.36365	4.15693	-0.2357	0.20676	1.2329	non-metastatic cells 3, protein expressed in (NME3)
BC000623.1	IOH4257	transmembrane protein 103 (TMEM103)	5	4	9	6610.3	0	0	0	0	0	0	34.5	74	89.5	39	1.20946	0.527027	0.55578	167.5	99	2.26351	1.33784	0.363503	-13.3602	0.42438	0.22308	0.26472	0.47573	-0.37448	-0.06706	-0.1439	-0.15845	-0.1965	-0.17425	-0.19814	1	0.113294	0.163093	0.216556	0.133131	1	0.18446	0.13378	0.37133	0.2901	0.02955	0.44283	transmembrane protein 103 (TMEM103)
NM_145283.1	IOH10752	nucleoredoxin-like 2 (NXNL2)	5	4	11	33619	0	0	0	0	0	0	58	1012.5	954	789	0.942222	0.779259	0.133876	1129	682.5	1.11506	0.674074	0.348577	-2.38183	0.80424	0.80424	0.68379	0.85577	0.50908	-0.03517	0.12917	0.05005	-0.01667	-0.00383	-0.09949	1	0.0040331	0.0095163	0.0050202	0.0069426	0.0554019	0.21945	0.03701	0.0252	0.08604	0.01127	0.12743	nucleoredoxin-like 2 (NXNL2)
BC015877.1	IOH13013	cadherin 19, type 2 (CDH19)	5	4	13	21082.4	0	0	0	0	0	0	101	92	66	99	0.717391	1.07609	0.282843	415.5	149	4.5163	1.61957	0.667649	-0.47998	-0.13699	0.42766	-0.16927	-0.53477	0.13218	0.0232	-0.13866	-0.16412	-0.18211	-0.13029	-0.18968	0.257842	0.140787	0.1679	0.147487	0.0782967	0.69852	0.15402	0.72248	0.08571	0.58568	0.5633	0.18983	cadherin 19, type 2 (CDH19)
NM_017724.1	IOH29011	leucine rich repeat (in FLII) interacting protein 2 (LRRFIP2), transcript variant 2	5	4	15	35242.4	0	0	0	0	0	0	16	-45	-143.5	-66.5	3.18889	1.47778	-0.518545	-42	46.5	0.933333	-1.03333	27.8129	-7.52316	0.10238	-2.01238	-3.0088	-3.28795	-0.93367	-0.09216	-0.17852	-0.21465	-0.22179	-0.21138	-0.20702	1	0.520413	1	1	1	1	1.06066	-0.06285	-0.35971	-0.69116	-2.05398	0.9276	leucine rich repeat (in FLII) interacting protein 2 (LRRFIP2), transcript variant 2
BC025406.1	IOH11226	phosphodiesterase 4D interacting protein (myomegalin) (PDE4DIP)	5	4	17	31926.2	0	0	0	0	0	0	65	-62.5	-14	190	0.224	-3.04	1.6392	843.5	68.5	-13.496	-1.096	1.20177	-0.78144	-0.62585	-0.23615	-1.80023	0.75093	-0.29902	-0.02567	-0.18362	-0.18341	-0.16029	-0.05443	-0.2033	0.682985	1	0.44785	0.348519	0.0120879	1	0.02176	-0.46386	-3.03046	1.38444	0.0394	0.38194	phosphodiesterase 4D interacting protein (myomegalin) (PDE4DIP)
BC033130.1	IOH23218	lysyl oxidase-like 3 (LOXL3)	5	4	19	1822.55	0	0	0	0	0	0	57	-125.5	-189	-87	1.50598	0.693227	-0.522644	-80.5	-39.5	0.641434	0.314741	-0.48319	-2.80566	-3.3206	-2.70404	-2.38607	-2.55494	-2.90057	-0.03652	-0.20194	-0.22562	-0.2267	-0.2182	-0.22156	1	1	1	1	1	1	0.27292	-0.43384	-0.10476	-0.13004	-0.2196	-0.34013	lysyl oxidase-like 3 (LOXL3)
BC032708.1	IOH21938	transducin (beta)-like 1X-linked (TBL1X)	5	4	21	20084	0	0	0	0	0	0	33.5	-4.5	-32.5	17	7.22222	-3.77778	-4.51636	77	63	-17.1111	-14	0.141421	-26.9223	0.30775	-0.66482	-0.43183	-1.13136	0.20429	-0.06842	-0.16674	-0.18788	-0.20177	-0.19029	-0.20423	1	0.261332	0.715921	0.470438	0.705276	1	0.65434	-0.4714	-2.02341	2.2461	1.34075	0	transducin (beta)-like 1X-linked (TBL1X)
NM_002391.1	IOH13794	midkine (neurite growth-promoting factor 2) (MDK), transcript variant 3	5	5	1	16044.5	0	0	0	0	0	0	83	106.5	635	139	5.96244	1.30516	0.906266	583	154	5.47418	1.44601	0.823199	-0.42333	0.20979	0.51288	0.51397	0.28009	0.36957	-0.00124	-0.13444	-0.02689	-0.17252	-0.10061	-0.18884	0.368157	0.100674	0.0204496	0.0692386	0.0282739	0.589944	0.06815	0.35189	0.14031	0.10174	0.21347	0.07347	midkine (neurite growth-promoting factor 2) (MDK), transcript variant 3
BC022034.1	IOH10988	lactate dehydrogenase A-like 6B (LDHAL6B)	5	5	3	7099.67	0	0	0	0	0	0	74	2708	2768.5	1808.5	1.02234	0.667836	0.296623	2146.5	1085	0.792651	0.400665	0.464548	-0.33087	0.89163	0.92547	0.95078	0.76672	0.76819	-0.01345	0.6225	0.48767	0.22776	0.17651	-0.03145	0.443218	0.0006555	0.0014272	0.0009729	0.0022549	0.0210202	0	0.0235	0.00741	0.00195	0.06028	0.04823	lactate dehydrogenase A-like 6B (LDHAL6B)
NM_138551.1	IOH13700	thymic stromal lymphopoietin (TSLP), transcript variant 2	5	5	5	18033.8	0	0	0	0	0	0	170.5	207	416	200	2.00966	0.966184	0.495893	593.5	161	2.86715	0.777778	0.810666	-2.52652	0.27594	-0.61065	0.42157	0.10725	0.37028	0.11752	-0.1052	-0.07971	-0.1579	-0.09874	-0.18766	0.59387	0.0522447	0.073436	0.0474154	0.0303121	0.557607	0.85848	0.26645	0.7275	0.16971	0.28475	0.07906	thymic stromal lymphopoietin (TSLP), transcript variant 2
NM_004221.2	IOH14487	interleukin 32 (IL32), transcript variant 2	5	5	7	17391	0	0	0	0	0	0	33	-18.5	-26	39.5	1.40541	-2.13514	6.86155	147.5	22	-7.97297	-1.18919	1.0471	-26.7003	0.20289	-0.1125	-0.32427	-0.07007	-1.13018	-0.0691	-0.17081	-0.18631	-0.19638	-0.17779	-0.21116	1	0.332686	0.458747	0.316272	0.203348	1	0.51426	-0.26755	-1.08786	1.09199	0.35955	1.54278	interleukin 32 (IL32), transcript variant 2
NM_030768.2	IOH12865	integrin-linked kinase-associated serine/threonine phosphatase 2C (ILKAP)	5	5	9	37876.3	0	0	0	0	0	0	50.5	74	817	72.5	11.0405	0.97973	1.18368	629.5	88	8.50676	1.18919	1.06731	-3.06821	0.32863	0.48461	0.22776	0.65358	0.14548	-0.04534	-0.1439	0.017	-0.18846	-0.09237	-0.2	1	0.119933	0.0142824	0.149415	0.0205608	1	0.18203	0.24844	0.15752	0.30235	0.06403	0.11249	integrin-linked kinase-associated serine/threonine phosphatase 2C (ILKAP)
NM_004064.2	IOH1795	cyclin-dependent kinase inhibitor 1B (p27, Kip1) (CDKN1B)	5	5	11	34614	0	0	0	0	0	0	21	-105.5	113	-32.5	-1.07109	0.308057	2.55613	768	44	-7.27962	-0.417062	1.26095	-14.4411	-1.58288	0.0802	-1.10561	0.65738	-0.26451	-0.08538	-0.19612	-0.15279	-0.21364	-0.06782	-0.20744	1	1	0.155163	1	0.0148217	1	1.01015	-0.31501	0.50061	-1.0661	0.07182	0.32141	cyclin-dependent kinase inhibitor 1B (p27, Kip1) (CDKN1B)
NM_006298.2	IOH34757	zinc finger protein 192 (ZNF192)	5	5	13	29740	0	0	0	0	0	0	315	99	107.5	130	1.08586	1.31313	0.133978	507	175.5	5.12121	1.77273	0.686904	0.67192	0.32799	0.47642	0.21035	-0.02275	-0.20288	0.31363	-0.13663	-0.15411	-0.17468	-0.11408	-0.18521	0.0144921	0.0989206	0.127776	0.08846	0.0417987	0.691333	0.03592	0.24284	0.07236	0.29372	0.33751	0.36665	zinc finger protein 192 (ZNF192)
BC016057.1	IOH12761	Usher syndrome 1C (autosomal recessive, severe) (USH1C)	5	5	15	27737.3	0	0	0	0	0	0	13.5	-95	437	87	-4.6	-0.915789	0.944608	1376	71.5	-14.4842	-0.752632	1.2745	-3.54813	-1.71902	-0.62937	0.25089	0.72781	-1.85437	-0.09556	-0.19307	-0.07465	-0.18499	0.03995	-0.20278	1	1	0.0700081	0.126996	0.0051972	1	0.26189	-0.49125	0.72814	0.27634	0.06475	1.47355	Usher syndrome 1C (autosomal recessive, severe) (USH1C)
BC031073.1	IOH22537	poly (ADP-ribose) polymerase family, member 11 (PARP11)	5	5	17	7412.98	0	0	0	0	0	0	146	833	984.5	650.5	1.18187	0.780912	0.288897	1227.5	483.5	1.47359	0.580432	0.614947	-3.3919	0.78445	0.6698	0.55844	0.88642	0.75789	0.08427	0.07694	0.0574	-0.04988	0.01363	-0.13313	1	0.0056535	0.0096842	0.0074714	0.0059001	0.0885008	1.03644	0.03905	0.0826	0.13153	0.00288	0.01609	poly (ADP-ribose) polymerase family, member 11 (PARP11)
BC048107.1	IOH26749	zinc finger protein 333 (ZNF333)	5	5	19	23835.1	0	0	0	0	0	0	45.5	-107.5	-31.5	53	0.293023	-0.493023	5.55819	562	274.5	-5.22791	-2.55349	0.486057	-4.81526	-5.06439	0.22001	0.32356	0.69606	-1.24695	-0.05212	-0.19671	-0.18764	-0.19314	-0.10433	-0.16847	1	1	0.394325	0.175828	0.0241029	0.821294	0.26419	-1.20373	-0.06734	0.21347	0.04026	0.82689	zinc finger protein 333 (ZNF333)
NM_152324.1	IOH22764	chromosome 13 open reading frame 16 (C13orf16)	5	5	21	13886	0	0	0	0	0	0	38.5	37.5	355.5	195	9.48	5.2	0.412318	625.5	97	16.68	2.58667	1.03448	-8.6536	-0.49041	-1.26649	0.25182	0.31191	-0.99363	-0.06163	-0.15452	-0.0943	-0.15909	-0.09307	-0.19848	1	0.293787	0.157369	0.0539346	0.0248446	1	0.2755	1.94219	1.13177	0.26109	0.20235	0.81645	chromosome 13 open reading frame 16 (C13orf16)
BC006105.1	IOH5992	chromosome 6 open reading frame 134 (C6orf134)	5	6	1	37905.3	0	0	0	0	0	0	153.5	233.5	1065	725.5	4.56103	3.10707	0.268152	1210.5	670	5.18415	2.86938	0.406478	0.05892	0.34598	0.78849	0.87287	0.7621	0.71337	0.09445	-0.09749	0.07682	-0.0319	0.01061	-0.10161	0.0850186	0.0438007	0.0080399	0.0052817	0.0064244	0.0515684	0.12438	0.22107	0.03585	0.01072	0.04848	0.05066	chromosome 6 open reading frame 134 (C6orf134)
NM_030636.1	IOH39935	Endonuclease/exonuclease/phosphatase family domain-containing protein 1	5	6	3	37886.7	0	0	0	0	0	0	82.5	24	574	545	23.9167	22.7083	0.0366508	384.5	495.5	16.0208	20.6458	0.178384	-0.39698	0.40898	-0.71383	0.86073	-0.99297	-1.28357	-0.00191	-0.15845	-0.0416	-0.07518	-0.13579	-0.13111	0.368157	0.179653	0.0519733	0.00861	0.124197	0.338977	0.06	0.05893	0.72435	0.00519	0.77423	0.80629	Endonuclease/exonuclease/phosphatase family domain-containing protein 1
NM_138959.1	IOH39982	vang-like 1 (van gogh, Drosophila) (VANGL1)	5	6	5	3.47	0	0	0	0	0	0	-2	-1.5	-47	-31	31.3333	20.6667	-0.290095	0.5	-18	-0.333333	12	-1.49503	-1.61621	-0.03796	-0.27004	0.07199	-0.41433	-2.18358	-0.1166	-0.16586	-0.19138	-0.21328	-0.20385	-0.21792	1	0.31724	0.618903	0.820346	0.914955	1	-3.53553	-16.4992	-0.66197	0	32.5269	-1.49278	vang-like 1 (van gogh, Drosophila) (VANGL1)
NM_022559.2	IOH40047	growth hormone 1 (GH1), transcript variant 2	5	6	7	28222.6	0	0	0	0	0	0	38.5	71.5	13	49.5	0.181818	0.692308	0.825901	161.5	41.5	2.25874	0.58042	0.835988	-5.52744	0.33031	0.32814	0.27263	0.06585	-1.5433	-0.06163	-0.14463	-0.17691	-0.19398	-0.17531	-0.20786	1	0.122277	0.25603	0.188944	0.171984	1	0.01837	0.24724	0.32636	0.27141	0.27584	1.55052	growth hormone 1 (GH1), transcript variant 2
NM_014460.2	IOH39936	cold shock domain containing C2, RNA binding (CSDC2)	5	6	9	37883.8	0	0	0	0	0	0	74.5	-157.5	-100	-44.5	0.634921	0.28254	-0.543175	77	-71	-0.488889	0.450794	34.8839	-2.04128	-7.96317	-0.18089	-1.32229	-0.21511	-22.8603	-0.01277	-0.21126	-0.20416	-0.21652	-0.19028	-0.22688	1	1	1	1	0.37346	1	0.35118	-0.39059	-0.04243	-0.71505	0.49589	-0.33861	cold shock domain containing C2, RNA binding (CSDC2)
NM_015289.2	IOH40537	vacuolar protein sorting 39 homolog (S. cerevisiae) (VPS39)	5	6	11	6842.53	0	0	0	0	0	0	94	67	261.5	-30	3.90299	-0.447761	1.78075	841.5	51.5	12.5597	0.768657	1.2511	-0.313	0.45799	-1.27659	-0.56388	0.34677	-0.436	0.01369	-0.14594	-0.11697	-0.21304	-0.05479	-0.20617	0.273845	0.117657	0.222682	1	0.0149626	1	0.09027	0.08443	1.2736	-0.65997	0.19579	0.48056	vacuolar protein sorting 39 homolog (S. cerevisiae) (VPS39)
BC007919.2	IOH40619	StAR-related lipid transfer (START) domain containing 10 (STARD10)	5	6	13	37860.1	0	0	0	0	0	0	40.5	-181.5	234	-67	-1.28926	0.369146	2.54897	460	324.5	-2.53444	-1.78788	0.244265	-4.76116	-32.8465	-1.91109	-2.23458	-1.18541	-2.5886	-0.05891	-0.21824	-0.1236	-0.2219	-0.12241	-0.16001	1	1	0.540347	1	0.113865	1	0.05238	-0.41686	1.77079	-0.46437	0.83931	1.37063	StAR-related lipid transfer (START) domain containing 10 (STARD10)
BC059405.1	IOH40433	Transducin-like enhancer protein 4	5	6	15	37543.9	0	0	0	0	0	0	50.5	281.5	168	485	0.596803	1.72291	0.686532	472.5	182.5	1.67851	0.648313	0.62614	-6.22552	0.56467	0.293	-0.01282	0.41779	-0.82024	-0.04535	-0.08353	-0.13952	-0.08956	-0.12019	-0.18402	1	0.0309768	0.103393	0.0168964	0.0362859	1	0.6301	0.09797	0.26096	0.36449	0.14816	0.66255	Transducin-like enhancer protein 4
NM_020247.3	IOH40578	chaperone, ABC1 activity of bc1 complex homolog (S. pombe) (CABC1), nuclear gene encoding mitochondrial protein	5	6	17	10174.9	0	0	0	0	0	0	85	176	120	168.5	0.681818	0.957386	0.237745	503.5	293.5	2.8608	1.66761	0.372628	-1.81197	-0.16569	0.47691	0.20546	-0.28376	-1.02969	0.00149	-0.11422	-0.15109	-0.16545	-0.1147	-0.16525	0.754023	0.082322	0.119258	0.0662676	0.0497275	0.613091	0.38267	0.57854	0.0825	0.28956	0.448	0.72999	chaperone, ABC1 activity of bc1 complex homolog (S. pombe) (CABC1), nuclear gene encoding mitochondrial protein
BC066645.1	IOH39925	methionine adenosyltransferase II, beta (MAT2B)	5	6	19	36380.9	0	0	0	0	0	0	46	-79	-139	-61.5	1.75949	0.778481	-0.546641	120	7	-1.51899	-0.0886076	1.25832	-3.02204	-0.58161	-1.36933	-2.7474	0.13815	-1.20595	-0.05145	-0.18842	-0.21356	-0.22059	-0.18267	-0.2137	1	1	1	1	0.218342	1	0.06149	-0.23272	-0.23401	-0.77034	0.21213	3.63655	methionine adenosyltransferase II, beta (MAT2B)
NM_000586.2	IOH40161	interleukin 2 (IL2)	5	6	21	18506.4	0	0	0	0	0	0	56.5	1369	1270	1077	0.927684	0.786706	0.116295	1217	713	0.88897	0.520818	0.369308	-1.25493	0.90196	0.66343	0.7916	0.77108	0.73965	-0.0372	0.2329	0.12626	0.05238	0.01176	-0.09433	1	0.0022733	0.0064087	0.0027358	0.0063355	0.0456034	0.01252	0.00723	0.09131	0.05121	0.04532	0.04364	interleukin 2 (IL2)
NM_004013.1	IOH36376	dystrophin (muscular dystrophy, Duchenne and Becker types) (DMD), transcript variant Dp140	5	7	1	35741	0	0	0	0	0	0	24.5	-118.5	291.5	110.5	-2.45992	-0.932489	0.636748	23	-15.5	-0.194093	0.130802	7.25963	-12.7802	-2.73475	-0.66374	0.50001	-0.36095	-1.08512	-0.08063	-0.19991	-0.10974	-0.17935	-0.19986	-0.2175	1	1	0.115665	0.08846	0.682874	1	0.02886	-0.42367	0.84174	0.09599	1.04529	-0.41058	dystrophin (muscular dystrophy, Duchenne and Becker types) (DMD), transcript variant Dp140
BC065522.1	IOH39948	vascular endothelial growth factor A (VEGFA)	5	7	3	14387	0	0	0	0	0	0	57.5	-1	46.5	52.5	-46.5	-52.5	0.0857099	170	5.5	-170	-5.5	1.32557	-2.81332	0.06479	0.15314	-0.1283	0.02941	-1.22004	-0.03584	-0.16572	-0.16883	-0.19326	-0.1738	-0.21395	1	0.293787	0.222682	0.234592	0.166587	1	0.28284	-18.3848	0.62347	0.71384	0.29948	4.49977	vascular endothelial growth factor A (VEGFA)
BC050439.1	IOH26673	vacuolar protein sorting 36 homolog (S. cerevisiae) (VPS36)	5	7	5	4542.19	0	0	0	0	0	0	31.5	724.5	864.5	519.5	1.19324	0.717046	0.352532	530	123	0.731539	0.169772	0.881447	-32.2896	0.79828	0.72565	0.82543	0.57316	0.37784	-0.07112	0.04537	0.02846	-0.08129	-0.11	-0.19408	1	0.0070503	0.01155	0.0094784	0.0280905	0.768571	0.24693	0.0283	0.0548	0.01769	0.08805	0.03449	vacuolar protein sorting 36 homolog (S. cerevisiae) (VPS36)
BC031262.1	IOH21607	catenin (cadherin-associated protein), alpha 1, 102kDa (CTNNA1)	5	7	7	23852.4	0	0	0	0	0	0	20.5	-94.5	-34.5	-28.5	0.365079	0.301587	-0.134687	179.5	10	-1.89947	-0.10582	1.26496	-10.7876	-1.07313	-0.52221	-1.60568	0.0788	-0.65333	-0.08605	-0.19293	-0.18835	-0.21268	-0.17213	-0.21319	1	1	0.655194	1	0.15299	1	0.65537	-0.27686	-1.57818	-1.86081	0.27181	1.13137	catenin (cadherin-associated protein), alpha 1, 102kDa (CTNNA1)
NM_004039.1	IOH3974	annexin A2 (ANXA2), transcript variant 3	5	7	9	16987.9	0	0	0	0	0	0	12	-145	33.5	-11.5	-0.231034	0.0793103	2.89271	541.5	-22	-3.73448	0.151724	1.53399	-4.02031	-3.4436	0.24928	-0.62844	-1.50804	-2.18369	-0.0976	-0.20762	-0.17196	-0.2086	-0.10796	-0.21859	1	1	0.23038	0.900966	0.123353	1	0.70711	-0.19506	0.48548	-2.76694	0.95717	-1.02852	annexin A2 (ANXA2), transcript variant 3
NM_004169.2	IOH25904	serine hydroxymethyltransferase 1 (soluble) (SHMT1), transcript variant 1	5	7	11	37888.5	0	0	0	0	0	0	33	32	77.5	55	2.42188	1.71875	0.240149	358.5	133	11.2031	4.15625	0.648841	-17.1543	-0.27116	0.05167	0.11542	-0.28269	-0.09368	-0.06909	-0.15612	-0.16135	-0.19265	-0.14039	-0.19239	1	0.261332	0.193916	0.194604	0.0813547	0.911164	0.12856	1.67938	0.62955	0.43712	0.45563	0.29773	serine hydroxymethyltransferase 1 (soluble) (SHMT1), transcript variant 1
NM_004701.2	IOH41218	cyclin B2 (CCNB2)	5	7	13	6.37	0	0	0	0	0	0	-19	-44.5	65.5	-18.5	-1.47191	0.41573	2.52753	-94.5	7	2.1236	-0.157303	-1.64049	-0.42447	0.14862	0.25821	-0.6156	-2.62964	-2.7892	-0.13966	-0.17838	-0.16424	-0.21029	-0.22069	-0.2137	1	0.500149	0.185083	1	1	1	-0.14886	-0.01589	0.35625	-1.49066	-0.02245	10.1015	cyclin B2 (CCNB2)
NM_172178.1	IOH44756	mitochondrial ribosomal protein L42 (MRPL42), nuclear gene encoding mitochondrial protein, transcript variant 3	5	7	15	14156.5	0	0	0	0	0	0	142.5	5804.5	5668.5	4049.5	0.97657	0.697648	0.235605	6014.5	2457	1.03618	0.423292	0.593881	-1.41535	0.85243	0.89316	0.97926	0.90584	0.68447	0.07952	1.52346	1.18708	0.76506	0.86206	0.20051	0.243201	0.0001553	0.000377	0.0002049	0.000293	0.0046703	0.50118	0.04373	0.02757	0.00017	0.0241	0.09324	mitochondrial ribosomal protein L42 (MRPL42), nuclear gene encoding mitochondrial protein, transcript variant 3
NM_058173.1	IOH42944	mucin-like 1 (MUCL1)	5	7	17	28577.6	0	0	0	0	0	0	51	-60.5	-173.5	11	2.86777	-0.181818	-1.60568	586	48.5	-9.68595	-0.801653	1.19801	-2.68648	-0.8918	-5.16986	0.17369	-0.5396	0.06361	-0.04466	-0.18303	-0.22189	-0.20321	-0.10007	-0.20668	1	1	1	0.341687	0.0468508	1	0.13865	-0.68958	-0.5828	0.77139	0.55024	0.04374	mucin-like 1 (MUCL1)
NM_021912.2	IOH43073	gamma-aminobutyric acid (GABA) A receptor, beta 3 (GABRB3), transcript variant 2	5	7	19	3696.07	0	0	0	0	0	0	63.5	-33.5	-183.5	22.5	5.47761	-0.671642	-1.80949	13	-19	-0.38806	0.567164	-7.54247	-1.04336	0.047	-1.97366	-0.15703	-0.62313	-2.37887	-0.0277	-0.17518	-0.22429	-0.20045	-0.20163	-0.21809	0.793773	0.45438	1	0.355559	0.898232	1	0.05568	-0.2744	-0.0578	1.22565	2.50207	-1.56308	gamma-aminobutyric acid (GABA) A receptor, beta 3 (GABRB3), transcript variant 2
BC034774.1	IOH22743	Uncharacterized protein C6orf10	5	7	21	5644.87	0	0	0	0	0	0	51.5	41	19.5	91	0.47561	2.21951	0.915079	695.5	89.5	16.9634	2.18293	1.09174	-3.07596	-0.78687	-0.67422	-0.83082	0.77803	-0.91859	-0.04398	-0.15349	-0.17533	-0.18402	-0.08067	-0.19975	1	0.367164	0.470045	0.263885	0.0164476	1	0.20595	2.38002	4.89535	1.11894	0.01932	0.78216	Uncharacterized protein C6orf10
BC015814.1	IOH10105	EF-hand calcium binding domain 7, mRNA (cDNA clone MGC:9635 IMAGE:3915942), complete cds	5	8	1	6956.04	0	0	0	0	0	0	32.5	69	133	47.5	1.92754	0.688406	0.669891	157.5	21	2.28261	0.304348	1.08146	-34.9001	-0.39989	0.55021	-1.06295	-0.12034	-1.40673	-0.06978	-0.14536	-0.14796	-0.19445	-0.17602	-0.21132	1	0.205418	0.107049	0.529918	0.196423	1	0.67447	1.16826	0.02127	1.86081	0.39059	2.02031	EF-hand calcium binding domain 7, mRNA (cDNA clone MGC:9635 IMAGE:3915942), complete cds
BC013990.1	IOH14082	WD repeat-containing protein 33	5	8	3	2808.25	0	0	0	0	0	0	300.5	693	711	668.5	1.02597	0.964646	0.0435695	771	581.5	1.11255	0.839105	0.198147	0.69347	0.80788	0.66191	0.87444	0.82691	0.56892	0.29396	0.03621	-0.00856	-0.04557	-0.06729	-0.11657	0.0157969	0.0075348	0.0160455	0.0060722	0.0135469	0.0710256	0.02588	0.02245	0.07558	0.0074	0.0055	0.0985	WD repeat-containing protein 33
BC004242.1	IOH5508	heterogeneous nuclear ribonucleoprotein U-like 1, mRNA (cDNA clone IMAGE:3619753), complete cds.	5	8	5	20571	0	0	0	0	0	0	39	-93.5	-81	-43.5	0.86631	0.465241	-0.425968	11.5	-12	-0.122995	0.128342	-66.468	-10.0801	-1.5697	0.02824	-1.88758	-1.63199	-2.53302	-0.06095	-0.19264	-0.19957	-0.21628	-0.2019	-0.21691	1	1	0.73805	1	1	1	0.43514	-0.46132	0	-1.08911	7.07107	-3.41768	heterogeneous nuclear ribonucleoprotein U-like 1, mRNA (cDNA clone IMAGE:3619753), complete cds.
NM_031883.2	IOH41833	protocadherin alpha subfamily C, 2 (PCDHAC2), transcript variant 2	5	8	7	10831.1	0	0	0	0	0	0	46.5	-55	-11.5	-7.5	0.209091	0.136364	-0.297729	-10	13	0.181818	-0.236364	10.8423	-5.93758	0.03679	0.24995	-0.2379	-0.95309	-0.64552	-0.05077	-0.18143	-0.18281	-0.20765	-0.20571	-0.21268	1	0.642892	0.325359	0.61747	1	1	0.44099	-0.05143	-0.43041	-2.54558	-3.39411	0.97907	protocadherin alpha subfamily C, 2 (PCDHAC2), transcript variant 2
NM_182644.1	IOH44403	Ephrin receptor A3 (EPHA3), transcript variant 2	5	8	9	12015.4	0	0	0	0	0	0	47	245	479	224.5	1.9551	0.916327	0.51161	808	160	3.29796	0.653061	0.946705	-4.91991	0.32921	-0.52956	0.70127	0.75279	0.11886	-0.05009	-0.09414	-0.06452	-0.15202	-0.06073	-0.18782	1	0.0418308	0.0576943	0.035149	0.0129846	0.643991	0.33099	0.23089	0.66134	0.02835	0.03676	0.20329	Ephrin receptor A3 (EPHA3), transcript variant 2
NM_003592.2	IOH41991	cullin 1 (CUL1)	5	8	11	12836.6	0	0	0	0	0	0	82	3980	3400	2403	0.854271	0.603769	0.242973	4042	1577.5	1.01558	0.396357	0.620221	-1.41079	0.87484	0.94011	0.86744	0.92587	0.8717	-0.00259	0.9926	0.63997	0.3703	0.51245	0.05182	0.621532	0.0003182	0.0009692	0.0005912	0.0006272	0.009928	0.27594	0.0334	0.00541	0.03472	0.01365	0.02107	cullin 1 (CUL1)
XM_374026.1	IOH44789	PREDICTED: Homo sapiens hypothetical LOC389081 (LOC389081)	5	8	13	33706.5	0	0	0	0	0	0	104.5	1455	1249	1005.5	0.858419	0.691065	0.152744	1476	678.5	1.01443	0.466323	0.523479	-0.27089	0.87101	0.86828	0.90068	0.86576	0.66336	0.02795	0.25792	0.12119	0.03523	0.05766	-0.10017	0.217428	0.002071	0.0059495	0.0029341	0.00428	0.051714	0.11503	0.02041	0.00906	0.00914	0.01629	0.06982	PREDICTED: Homo sapiens hypothetical LOC389081 (LOC389081)
NM_006763.2	IOH41569	BTG family, member 2 (BTG2)	5	8	15	26292.9	0	0	0	0	0	0	48	-98	-64	15	0.653061	-0.153061	-2.28006	204.5	17.5	-2.08673	-0.178571	1.19125	-3.04526	-0.54015	-1.80736	-0.11197	-0.25228	-0.50246	-0.04874	-0.19394	-0.19547	-0.20225	-0.16769	-0.21192	1	1	1	0.385962	0.16144	1	0.11785	-0.07215	-1.85616	1.50849	0.45988	0.60609	BTG family, member 2 (BTG2)
NM_153045.2	IOH41169	chromosome 9 open reading frame 91 (C9orf91)	5	8	17	27151.8	0	0	0	0	0	0	53	623	459	373.5	0.736758	0.599518	0.145244	818.5	424.5	1.3138	0.68138	0.44827	-1.67217	-0.11979	0.04433	-0.22791	0.62884	-0.40018	-0.04195	0.01584	-0.06933	-0.1163	-0.05887	-0.14311	1	0.0151872	0.0415789	0.0293264	0.0135164	0.213502	0.02668	0.42222	0.37281	0.46762	0.08553	0.46474	chromosome 9 open reading frame 91 (C9orf91)
NM_052988.2	IOH41508	cyclin-dependent kinase (CDC2-like) 10 (CDK10), transcript variant a	5	8	19	33174.3	0	0	0	0	0	0	64	268	261	544	0.973881	2.02985	0.497171	726.5	186	2.71082	0.69403	0.837679	-2.16574	0.5196	0.56327	0.59932	0.6286	0.47782	-0.02702	-0.08745	-0.11709	-0.07542	-0.07518	-0.18343	1	0.0337239	0.0597256	0.009863	0.0164886	0.436919	0.26517	0.12137	0.07586	0.11179	0.08078	0.04562	cyclin-dependent kinase (CDC2-like) 10 (CDK10), transcript variant a
XM_378240.1	IOH44459	PREDICTED: Homo sapiens hypothetical protein LOC170425 (LOC170425)	5	8	21	26136	0	0	0	0	0	0	56.5	827.5	808.5	614	0.977039	0.741994	0.193367	824	536	0.99577	0.647734	0.299481	-3.41482	0.54812	0.69909	0.86802	0.76575	0.58878	-0.0372	0.07534	0.01496	-0.05863	-0.05789	-0.12426	1	0.0064641	0.0129775	0.0070345	0.0124836	0.0808669	0.36294	0.13587	0.06385	0.00691	0.03261	0.08707	PREDICTED: Homo sapiens hypothetical protein LOC170425 (LOC170425)
NM_005446.2	IOH44334	purinergic receptor P2X-like 1, orphan receptor (P2RXL1)	5	9	1	7321.48	0	0	0	0	0	0	38	242.5	281	125	1.15876	0.515464	0.543392	155.5	369.5	0.641237	1.52371	0.57646	-8.4828	0.58419	-0.88475	0.36616	0.38138	-2.02958	-0.0623	-0.09487	-0.11227	-0.17588	-0.17638	-0.15241	1	0.0366573	0.143823	0.0841876	0.150697	1	0.2233	0.07873	0.99146	0.19233	0.0773	1.12333	purinergic receptor P2X-like 1, orphan receptor (P2RXL1)
NM_006591.1	IOH41599	polymerase (DNA-directed), delta 3, accessory subunit (POLD3)	5	9	3	26061.3	0	0	0	0	0	0	84	1758.5	2170	1430	1.23401	0.813193	0.290699	1981.5	1205	1.12681	0.685243	0.344622	-0.55173	0.87694	0.90089	0.64764	0.92486	0.8857	0.00013	0.34623	0.34332	0.13701	0.14726	-0.01116	0.38156	0.0014676	0.0022469	0.0017525	0.0024235	0.0163458	0.10102	0.02212	0.01173	0.1078	0.0025	0.00939	polymerase (DNA-directed), delta 3, accessory subunit (POLD3)
NM_002202.1	IOH45476	Insulin gene enhancer protein ISL-1	5	9	5	23842	0	0	0	0	0	0	48.5	136	268	113.5	1.97059	0.834559	0.572729	344	59	2.52941	0.433824	1.00013	-4.35575	0.585	0.41331	0.21808	0.3017	-0.31161	-0.04806	-0.12585	-0.1154	-0.17863	-0.14297	-0.20491	1	0.0661371	0.0629798	0.101221	0.0610129	1	0.30617	0.0312	0.17414	0.29281	0.185	0.38352	Insulin gene enhancer protein ISL-1
NM_054022.2	IOH36765	golgi SNAP receptor complex member 2 (GOSR2), transcript variant B	5	9	7	37889.6	0	0	0	0	0	0	50.5	403	713.5	360.5	1.77047	0.894541	0.464821	1090.5	193	2.70596	0.478908	0.988903	-3.06821	-0.5696	0.7972	-0.33135	0.20611	0.21025	-0.04534	-0.04817	-0.00796	-0.11941	-0.01066	-0.18224	1	0.0402141	0.0149119	0.0332323	0.0103658	0.479169	0.18203	0.67026	0.01487	0.51586	0.25353	0.17586	golgi SNAP receptor complex member 2 (GOSR2), transcript variant B
NM_181689.1	IOH41368	Neuronatin	5	9	9	34028.5	0	0	0	0	0	0	39	-78.5	-116.5	-85.5	1.48408	1.08917	-0.217033	9.5	-61.5	-0.121019	0.783439	-1.93095	-12.6257	-0.21905	-0.95146	-2.77051	-0.73508	-15.9916	-0.06095	-0.18827	-0.20814	-0.22634	-0.20225	-0.22528	1	1	1	1	1	1	0.65271	-0.06305	-0.27313	-0.20676	3.79605	-0.9773	Neuronatin
NM_005678.3	IOH45840	SNRPN upstream reading frame (SNURF), transcript variant 1	5	9	11	37879.8	0	0	0	0	0	0	256	160	582	133.5	3.6375	0.834375	0.886478	860.5	189.5	5.37812	1.18437	0.90375	0.41844	0.46861	-0.44721	0.24608	0.70834	0.38183	0.23356	-0.11888	-0.03967	-0.17384	-0.05142	-0.18284	0.0250291	0.0608078	0.0417307	0.0841876	0.0119349	0.44787	0.09391	0.13258	0.59533	0.27013	0.0567	0.09329	SNRPN upstream reading frame (SNURF), transcript variant 1
NM_000897.2	IOH45547	Leukotriene C4 synthase	5	9	13	25228.5	0	0	0	0	0	0	30	-79	40.5	15	-0.512658	-0.189873	0.649774	366.5	62.5	-4.63924	-0.791139	1.00215	-71.6173	-1.4839	-0.80184	-0.20491	-0.53245	-0.08387	-0.07317	-0.18842	-0.17027	-0.20225	-0.13898	-0.20431	1	1	0.44785	0.411399	0.0933211	1	0.14142	-0.66235	2.95064	1.79134	0.56916	0.21496	Leukotriene C4 synthase
NM_032329.4	IOH44706	inhibitor of growth family, member 5 (ING5)	5	9	15	31980.1	0	0	0	0	0	0	15	28.5	220	324.5	7.7193	11.386	0.271415	861	150.5	30.2105	5.2807	0.993375	-5.09609	0.37291	0.47084	-0.63827	0.62976	0.25816	-0.09352	-0.15714	-0.12698	-0.12805	-0.05133	-0.18943	1	0.175492	0.0741517	0.0488386	0.0124029	0.643991	0.56569	0.17368	0.12856	0.66462	0.08705	0.12686	inhibitor of growth family, member 5 (ING5)
NM_017572.2	IOH53775	MAP kinase-interacting serine/threonine-protein kinase 2	5	9	17	32157.9	0	0	0	0	0	0	9.5	224	821	395.5	3.66518	1.76562	0.494655	872	299.5	3.89286	1.33705	0.691112	-3.48546	0.56059	0.75216	-0.69225	0.84425	-1.64805	-0.10099	-0.10026	0.01797	-0.11102	-0.04938	-0.16424	1	0.0406663	0.012342	0.0377256	0.0109186	1	0.96762	0.08839	0.04134	0.66688	0.00487	0.98924	MAP kinase-interacting serine/threonine-protein kinase 2
BC008073.2	IOH46125	family with sequence similarity 38, member A (FAM38A)	5	9	19	12629.9	0	0	0	0	0	0	69	111	27	105.5	0.243243	0.95045	0.837855	144.5	95.5	1.3018	0.86036	0.288735	-3.25495	0.07443	0.22393	0.35845	-0.29327	0.26748	-0.02024	-0.13314	-0.17352	-0.18055	-0.17833	-0.19873	1	0.106221	0.244846	0.100144	0.237281	1	0.53289	0.4714	0.62854	0.19437	0.50403	0.05183	family with sequence similarity 38, member A (FAM38A)
NM_032303.2	IOH57810	Hydroxysteroid dehydrogenase-like protein 2	5	9	21	31638.4	0	0	0	0	0	0	26.5	43.5	-80	74	-1.83908	1.70115	-36.2981	303	65.5	6.96552	1.50575	0.911467	-45.866	-0.29017	-0.46766	0.15789	-1.54176	0.14455	-0.07791	-0.15277	-0.19933	-0.1881	-0.15023	-0.20381	1	0.23715	1	0.153385	0.28632	1	0.72045	1.3817	-0.35355	0.36311	1.06883	0.05398	Hydroxysteroid dehydrogenase-like protein 2
BC047620.1	IOH28815	guanylate cyclase 1, soluble, beta 3 (GUCY1B3)	5	10	3	19047.9	0	0	0	0	0	0	40.5	100	173	89.5	1.73	0.895	0.449855	496	366	4.96	3.66	0.21328	-6.60579	0.21399	0.56268	0.22965	-1.71881	-1.8197	-0.05891	-0.13633	-0.13832	-0.18438	-0.11603	-0.153	1	0.105265	0.0871876	0.125484	0.179107	1	0.22697	0.35355	0.04087	0.29232	1.05781	1.03941	guanylate cyclase 1, soluble, beta 3 (GUCY1B3)
NM_022156.3	IOH39856	dihydrouridine synthase 1-like (S. cerevisiae) (DUS1L)	5	10	5	37886.7	0	0	0	0	0	0	57.5	276.5	916	677.5	3.31284	2.45027	0.211666	1400	540	5.06329	1.95298	0.626919	-1.47354	0.4785	0.6959	0.70603	0.37022	0.42687	-0.03585	-0.08497	0.04088	-0.04341	0.04419	-0.12359	1	0.0332132	0.0107121	0.0064563	0.0060706	0.0868899	0.06149	0.14577	0.06948	0.0741	0.19597	0.14928	dihydrouridine synthase 1-like (S. cerevisiae) (DUS1L)
BC064945.1	IOH39953	SCY1-like 1 binding protein 1 (SCYL1BP1)	5	10	7	12035.7	0	0	0	0	0	0	32	1533.5	1396.5	1005	0.910662	0.655364	0.230549	1847	678.5	1.20443	0.442452	0.654329	-28.8626	0.7527	0.84012	0.88746	0.63628	0.70818	-0.07045	0.28076	0.15677	0.03511	0.12343	-0.10017	1	0.0019995	0.0049995	0.0029556	0.0031823	0.0505662	0.30936	0.06594	0.0238	0.01407	0.10413	0.05315	SCY1-like 1 binding protein 1 (SCYL1BP1)
NM_198498.1	IOH26293	chromosome 11 open reading frame 53 (C11orf53)	5	10	9	9144.61	0	0	0	0	0	0	27	-125	-99	-91.5	0.792	0.732	-0.0556777	-50.5	-66.5	0.404	0.532	-0.193397	-33.1873	-1.09874	-0.45558	-2.53815	-1.85343	-12.5368	-0.07723	-0.2018	-0.20392	-0.22778	-0.21288	-0.22612	1	1	1	1	1	1	0.10476	-0.04525	-0.1857	-0.08501	-0.6581	-0.26583	chromosome 11 open reading frame 53 (C11orf53)
BC022374.1	IOH14795	PHD finger protein 19	5	11	21	37900.6	0	0	0	0	0	0	160	1037.5	877.5	655.5	0.845783	0.631807	0.204798	775	489.5	0.746988	0.471807	0.319302	-1.49752	0.67708	0.7853	0.75774	0.7159	0.52153	0.10327	0.13644	0.03159	-0.04868	-0.06657	-0.13212	0.211625	0.0041273	0.0109537	0.0066531	0.0141792	0.0976463	0.55685	0.08792	0.02982	0.05286	0.04927	0.10834	PHD finger protein 19
NM_145212.1	IOH13804	mitochondrial ribosomal protein L30 (MRPL30), nuclear gene encoding mitochondrial protein, transcript variant 1	5	12	1	13371.8	0	0	0	0	0	0	125	199.5	682.5	215.5	3.42105	1.0802	0.735454	959	225	4.80702	1.12782	0.876717	0.0226	0.22412	0.59009	0.47957	0.35293	0.51693	0.05576	-0.10738	-0.01543	-0.15418	-0.03397	-0.17683	0.131476	0.0560977	0.0176854	0.0417219	0.0119349	0.329391	0.09051	0.30127	0.10671	0.14109	0.19613	0.05028	mitochondrial ribosomal protein L30 (MRPL30), nuclear gene encoding mitochondrial protein, transcript variant 1
NM_000371.1	IOH14065	transthyretin (prealbumin, amyloidosis type I) (TTR)	5	12	3	29090.2	0	0	0	0	0	0	26.5	1	27.5	4	27.5	4	1.05505	178	36	178	36	0.938403	-42.4719	0.25049	0.24833	0.02671	-0.09449	-1.97948	-0.07791	-0.16513	-0.17341	-0.20488	-0.17239	-0.20879	1	0.254058	0.240577	0.420438	0.17061	1	0.61372	7.07107	0.53997	3.18198	0.37342	2.12132	transthyretin (prealbumin, amyloidosis type I) (TTR)
BC017981.1	IOH13989	chromosome 8 open reading frame 22 (C8orf22)	5	12	5	33532.2	0	0	0	0	0	0	89	-7.5	54	-6	-7.2	0.8	1.76777	148	229	-19.7333	-30.5333	0.30385	-0.70526	0.08935	-0.18279	-0.45972	-0.13541	-2.17885	0.00691	-0.16761	-0.16702	-0.20729	-0.17771	-0.17616	0.368157	0.31233	0.260719	0.708137	0.210645	1	0.1589	-1.9799	1.2047	-4.71405	0.40133	1.25982	chromosome 8 open reading frame 22 (C8orf22)
BC005258.1	IOH7193	cell division cycle 23 homolog (S. cerevisiae) (CDC23)	5	12	7	7336.54	0	0	0	0	0	0	48.5	22	14.5	64.5	0.659091	2.93182	0.895072	69.5	23	3.15909	1.04545	0.710929	-3.05032	-0.0727	0.25954	-0.32874	-0.45558	-0.19192	-0.04806	-0.15903	-0.17654	-0.19038	-0.19162	-0.21099	1	0.250535	0.263112	0.234592	0.461716	1	0.13122	1.60706	0.73149	0.84414	0.74272	0.12298	cell division cycle 23 homolog (S. cerevisiae) (CDC23)
NM_144647.1	IOH10664	Calcyphosin-like protein	5	12	9	28446.2	0	0	0	0	0	0	56.5	57	0	21.5	0	0.377193	1.41421	59	-13.5	1.03509	-0.236842	2.25342	-4.03194	0.40211	0.10577	-0.63831	-0.19673	-1.93151	-0.0372	-0.14885	-0.18004	-0.20069	-0.19348	-0.21716	1	0.132372	0.322071	0.517153	0.432762	1	0.46306	0.14886	1	2.3351	0.50336	-1.938	Calcyphosin-like protein
BC007102.1	IOH7474	Cell differentiation protein RCD1 homolog	5	12	11	9036.31	0	0	0	0	0	0	16.5	-40.5	-69	10	1.7037	-0.246914	-1.89361	-10.5	11.5	0.259259	-0.283951	31.1127	-8.71261	-0.64181	-0.09543	-0.15411	-0.97778	-1.68358	-0.09149	-0.17721	-0.19668	-0.20344	-0.2058	-0.21293	1	0.879235	0.694773	0.429779	1	1	1.24279	-1.03011	-0.16397	2.26274	-3.29983	3.75074	Cell differentiation protein RCD1 homolog
BC008392.1	IOH7460	uncoupling protein 3 (mitochondrial, proton carrier) (UCP3)	5	12	13	4262.47	0	0	0	0	0	0	34.5	239	155	123	0.648536	0.514644	0.162787	256.5	477.5	1.07322	1.99791	0.425805	-11.8174	0.61528	0.37524	0.53419	0.44328	0.38154	-0.06706	-0.09589	-0.14265	-0.17635	-0.15847	-0.13414	1	0.0366573	0.105197	0.0779686	0.0831832	0.109625	0.10248	0.05917	0.1916	0.08048	0.09649	0.16141	uncoupling protein 3 (mitochondrial, proton carrier) (UCP3)
BC004226.1	IOH22896	PDZ domain-containing protein GIPC1	5	12	15	17219	0	0	0	0	0	0	54	-52.5	-55.5	73	1.05714	-1.39048	10.3844	40.5	6.5	-0.771429	-0.12381	1.02305	-4.11086	-0.3265	0.0138	-0.06406	-1.00723	-0.5968	-0.04059	-0.1807	-0.19342	-0.18834	-0.19676	-0.21378	1	0.814303	0.562266	0.17834	0.881963	1	0.41903	-0.39059	-0.16563	0.56181	1.72848	1.19664	PDZ domain-containing protein GIPC1
BC032466.1	IOH21695	nicotinate phosphoribosyltransferase domain containing 1 (NAPRT1)	5	12	17	16992	0	0	0	0	0	0	32	700	577.5	684	0.825	0.977143	0.119393	584.5	514.5	0.835	0.735	0.0900773	-21.7916	0.7856	-0.2113	0.55311	-0.27488	0.22702	-0.07045	0.03825	-0.04076	-0.04185	-0.10034	-0.12789	1	0.0074985	0.035883	0.0068781	0.0392705	0.105257	0.08839	0.03232	0.48365	0.13439	0.44156	0.22402	nicotinate phosphoribosyltransferase domain containing 1 (NAPRT1)
BC033622.1	IOH21694	IMP (inosine monophosphate) dehydrogenase 1 (IMPDH1)	5	12	19	35261.5	0	0	0	0	0	0	38	-197	-206.5	-92.5	1.04822	0.469543	-0.539198	-89	-31.5	0.451777	0.159898	-0.674832	-14.1397	-22.9475	-4.17413	-2.94641	-2.15976	-2.32995	-0.06231	-0.22275	-0.22984	-0.22802	-0.21971	-0.22021	1	1	1	1	1	1	0.66989	0	-0.09245	-0.11467	-0.01589	-0.4714	IMP (inosine monophosphate) dehydrogenase 1 (IMPDH1)
BC002940.1	IOH5740	Zinc finger protein ZXDC	5	12	21	310.29	0	0	0	0	0	0	5	17.5	-47.5	-16.5	-2.71429	-0.942857	-0.68501	23.5	-9	1.34286	-0.514286	3.16979	-2.37927	0.11704	-0.09436	0.09902	-0.60938	-1.04288	-0.1071	-0.16034	-0.1915	-0.2098	-0.19977	-0.2164	1	0.230857	0.554814	0.586019	0.793026	1	1.41421	1.17178	-0.40193	-0.21427	1.59475	-1.09994	Zinc finger protein ZXDC
NM_021123.1	IOH27363	G antigen 7 (GAGE7)	5	13	1	9011.41	0	0	0	0	0	0	73.5	-125.5	-103	-44	0.820717	0.350598	-0.56761	-24	-25.5	0.191235	0.203187	-0.042855	-0.96554	-1.59413	-1.45339	-1.22575	-0.43961	-3.22953	-0.01413	-0.20194	-0.20488	-0.2164	-0.20819	-0.21919	0.59387	1	1	1	1	1	0.12507	-0.12959	-0.63159	-0.67497	-0.2357	-1.46967	G antigen 7 (GAGE7)
BC039172.1	IOH25808	calmodulin-like 5 (CALML5)	5	13	3	0	0	0	0	0	0	0	-15.5	3	-13	6.5	-4.33333	2.16667	-4.24264	20.5	12.5	6.83333	4.16667	0.34284	-0.96554	0.12754	-0.15905	-0.10298	-0.12515	-1.51468	-0.13492	-0.16456	-0.18317	-0.20428	-0.2003	-0.21276	1	0.268922	0.42225	0.439435	0.612327	1	-0.59306	5.18545	-2.82843	2.93721	0.5174	3.11127	calmodulin-like 5 (CALML5)
NM_174889.2	IOH25846	NDUFA12-like (NDUFA12L)	5	13	5	7780.16	0	0	0	0	0	0	64	-124	-76	-79.5	0.612903	0.641129	-0.0318312	-130	61.5	1.04839	-0.495968	-3.9536	-2.5294	-3.69405	-0.06621	-1.13819	-28.7012	-3.32841	-0.02702	-0.2015	-0.19837	-0.22491	-0.22698	-0.20448	1	1	0.73805	1	1	1	0.33146	-0.52463	-0.09304	-0.02668	-0.08703	2.67896	NDUFA12-like (NDUFA12L)
BC032325.1	IOH21628	thioredoxin domain containing 10 (TXNDC10)	5	13	7	0	0	0	0	0	0	0	-11.5	-7	-35.5	-20.5	5.07143	2.92857	-0.378807	-6.5	53	0.928571	-7.57143	1.80959	-0.95015	-0.03442	-0.05275	-1.35839	-1.2443	0.01508	-0.12948	-0.16747	-0.1886	-0.21076	-0.20509	-0.20592	1	0.338086	0.481766	1	1	1	-0.55339	-3.23249	-0.57764	-2.51799	-7.50621	0.10673	thioredoxin domain containing 10 (TXNDC10)
NM_144654.1	IOH12733	chromosome 9 open reading frame 116 (C9orf116), transcript variant 2	5	13	9	10215.4	0	0	0	0	0	0	46.5	-34.5	-24	-17	0.695652	0.492754	-0.241451	36	37	-1.04348	-1.07246	0.0193728	-2.7859	-0.33654	-0.25336	-0.28932	0.03791	-0.63421	-0.05078	-0.17547	-0.18583	-0.20992	-0.19756	-0.20862	1	0.615159	0.493932	0.772465	0.474118	1	0.04562	-0.84033	-1.64992	-0.99827	0.19642	0.688	chromosome 9 open reading frame 116 (C9orf116), transcript variant 2
NM_005272.2	IOH4363	guanine nucleotide binding protein (G protein), alpha transducing activity polypeptide 2 (GNAT2)	5	13	11	31497.1	0	0	0	0	0	0	55.5	160	360.5	107.5	2.25312	0.671875	0.764521	490	100	3.0625	0.625	0.934819	-2.62082	0.51684	-1.31053	0.62291	-0.15218	0.15538	-0.03855	-0.11887	-0.09309	-0.18007	-0.11708	-0.19797	1	0.0591739	0.161923	0.0850169	0.0476467	1	0.21659	0.09723	1.15138	0.00658	0.39252	0.12728	guanine nucleotide binding protein (G protein), alpha transducing activity polypeptide 2 (GNAT2)
BC014665.1	IOH14248	alcohol dehydrogenase 5 (class III), chi polypeptide (ADH5)	5	13	13	37902.4	0	0	0	0	0	0	47.5	-126	-180.5	-89	1.43254	0.706349	-0.48015	-26	17.5	0.206349	-0.138889	-7.23745	-3.72792	-1.7749	-3.75955	-3.49292	-1.89286	-0.32615	-0.04942	-0.20209	-0.22357	-0.22719	-0.20854	-0.21192	1	1	1	1	1	1	0.19352	-0.15713	-0.30165	-0.23835	-2.23011	0.28284	alcohol dehydrogenase 5 (class III), chi polypeptide (ADH5)
NM_182488.1	IOH10698	ubiquitin specific peptidase 12 (USP12)	5	13	15	12540.7	0	0	0	0	0	0	44	330	120	242.5	0.363636	0.734848	0.477907	579	134.5	1.75455	0.407576	0.881034	-3.55831	-0.38266	-0.28163	-0.98359	-0.21051	0.02344	-0.05417	-0.06942	-0.15109	-0.14771	-0.10131	-0.19214	1	0.045913	0.187959	0.0990845	0.038236	0.840079	0.06428	0.60425	0.86031	0.87769	0.41523	0.23658	ubiquitin specific peptidase 12 (USP12)
NM_007241.2	IOH3275	SNF8, ESCRT-II complex subunit, homolog (S. cerevisiae) (SNF8)	5	13	17	10670.6	0	0	0	0	0	0	56	-168.5	-152	-36.5	0.902077	0.216617	-0.866534	14.5	2.5	-0.0860534	-0.0148368	0.998268	-2.0038	-8.73339	-1.07499	-0.21116	-0.67743	-1.09314	-0.03787	-0.21446	-0.2167	-0.2146	-0.20137	-0.21446	1	1	1	1	0.914955	1	0.12627	-0.20563	-0.08374	-0.17436	2.48707	7.63675	SNF8, ESCRT-II complex subunit, homolog (S. cerevisiae) (SNF8)
BC001244.1	IOH3256	ankyrin repeat and SOCS box-containing 9 (ASB9)	5	13	19	14860.1	0	0	0	0	0	0	62	122.5	23	69	0.187755	0.563265	0.707107	158.5	80	1.29388	0.653061	0.465475	-1.71478	0.08805	0.384	-0.37519	0.05633	-0.37863	-0.02973	-0.12979	-0.17449	-0.1893	-0.17585	-0.20135	1	0.097213	0.23038	0.230809	0.176205	1	0.15967	0.44447	0.06149	0.86083	0.28106	0.44194	ankyrin repeat and SOCS box-containing 9 (ASB9)
NM_152667.1	IOH10850	N-acetylneuraminic acid phosphatase (NANP)	5	13	21	8249.26	0	0	0	0	0	0	33	-110	-193.5	-62	1.75909	0.563636	-0.727863	-64.5	-33	0.586364	0.3	-0.4569	-17.1543	-2.37282	-4.4902	-1.46942	-3.71757	-2.11455	-0.06909	-0.19744	-0.2267	-0.22071	-0.21537	-0.22046	1	1	1	1	1	1	0.12856	-0.46283	-0.24484	-0.34215	-0.99762	-0.29998	N-acetylneuraminic acid phosphatase (NANP)
BC012919.1	IOH11176	Kruppel-like factor 7 (ubiquitous) (KLF7)	5	14	1	3503.79	0	0	0	0	0	0	44.5	-66.5	-124	-54.5	1.86466	0.819549	-0.550632	-86	-15	1.29323	0.225564	-0.99415	-6.0116	-1.82851	-1.83116	-1.35209	-3.15812	-1.76756	-0.05348	-0.18477	-0.20994	-0.21892	-0.21918	-0.21742	1	1	1	1	1	1	0.36547	-1.15902	-0.51322	-0.45411	-0.24667	-1.41421	Kruppel-like factor 7 (ubiquitous) (KLF7)
BC017780.1	IOH12140	pleckstrin homology, Sec7 and coiled-coil domains 4 (PSCD4)	5	14	3	23609.8	0	0	0	0	0	0	127.5	-43.5	-72.5	-105	1.66667	2.41379	-0.258941	59	-13	-1.35632	0.298851	2.21355	-3.97987	-0.07443	-0.65752	-8.98554	-0.28375	-2.19959	0.05916	-0.17808	-0.19753	-0.23102	-0.19348	-0.21707	1	0.576808	1	1	0.455698	1	1.12582	-0.27634	-0.59495	-0.26937	0.59924	-2.50207	pleckstrin homology, Sec7 and coiled-coil domains 4 (PSCD4)
BC020630.1	IOH12113	calcium/calmodulin-dependent protein kinase II inhibitor 1 (CAMK2N1)	5	14	5	22901.5	0	0	0	0	0	0	40.5	-38	317.5	489.5	-8.35526	-12.8816	0.301419	671.5	299.5	-17.6711	-7.88158	0.5418	-5.13008	-0.60134	-0.59489	0.6434	0.63482	-1.53589	-0.05891	-0.17649	-0.10347	-0.08849	-0.08492	-0.16424	1	0.814303	0.0999221	0.0114519	0.0186985	0.967611	0.0873	-1.07927	0.77726	0.09101	0.07476	0.94202	calcium/calmodulin-dependent protein kinase II inhibitor 1 (CAMK2N1)
BC022405.1	IOH13019	transmembrane protein 185A (TMEM185A)	5	14	7	9570.86	0	0	0	0	0	0	33.5	-100	-80	-7	0.8	0.07	-1.18664	-50.5	-16.5	0.505	0.165	-0.717661	-16.5514	-0.89702	-0.39241	-1.06296	-2.00229	-1.93648	-0.06842	-0.19453	-0.19933	-0.20753	-0.21288	-0.21767	1	1	0.958931	1	1	1	0.18997	-0.16971	-0.30052	-7.2731	-0.74211	-1.41421	transmembrane protein 185A (TMEM185A)
BC017781.1	IOH12143	endomucin (EMCN)	5	14	9	31263.1	0	0	0	0	0	0	84.5	7.5	22	-12.5	2.93333	-1.66667	5.13583	122.5	33.5	16.3333	4.46667	0.806827	-1.03464	-0.07623	-0.2285	0.01565	0.08904	-0.62847	0.00081	-0.16325	-0.17473	-0.20884	-0.18222	-0.20921	0.479808	0.293787	0.335531	0.571187	0.220332	1	0.2092	4.05408	2.5713	-0.62225	0.24821	0.69655	endomucin (EMCN)
BC004259.1	IOH5453	chromosome 14 open reading frame 140 (C14orf140)	5	14	11	37902.4	0	0	0	0	0	0	160	388	493.5	333.5	1.27191	0.859536	0.273608	863.5	177.5	2.22552	0.457474	0.931941	-1.01173	-0.20046	-0.27404	-0.61521	0.73893	0.48533	0.10327	-0.05253	-0.06102	-0.12589	-0.05089	-0.18487	0.146589	0.0323875	0.0463421	0.0460536	0.0116862	0.463123	0.42426	0.49206	0.52872	0.65092	0.04504	0.03585	chromosome 14 open reading frame 140 (C14orf140)
NM_152769.1	IOH21544	Protein Dos	5	14	13	17537.5	0	0	0	0	0	0	192.5	205	92.5	127	0.45122	0.619512	0.22228	258.5	157.5	1.26098	0.768293	0.343355	-2.67478	0.38989	0.03121	0.30308	0.5644	0.19034	0.14738	-0.10578	-0.15773	-0.1754	-0.15812	-0.18825	0.651172	0.0493801	0.179525	0.0858586	0.0774546	0.631356	0.93669	0.19316	0.60391	0.23385	0.03556	0.16611	Protein Dos
BC007814.1	IOH6756	HLA class I histocompatibility antigen, Cw-7 alpha chain	5	14	15	6390.22	0	0	0	0	0	0	27	-99.5	-136	-56.5	1.36683	0.567839	-0.584052	121	-18.5	-1.21608	0.18593	1.92471	-71.3711	-1.13943	-1.19403	-0.32198	-0.2547	-1.54103	-0.07723	-0.19438	-0.21284	-0.21939	-0.18249	-0.21801	1	1	1	1	0.272036	1	1.04757	-0.24873	-0.20797	-0.01252	0.49088	-0.72622	HLA class I histocompatibility antigen, Cw-7 alpha chain
NM_016607.1	IOH7393	armadillo repeat containing, X-linked 3 (ARMCX3), transcript variant 1	5	14	17	21526.6	0	0	0	0	0	0	54.5	764	719.5	662	0.941754	0.866492	0.0588616	803	471.5	1.05105	0.617147	0.36784	-4.92573	0.67124	0.81598	0.6921	0.82377	0.62924	-0.03991	0.05686	-0.00651	-0.04713	-0.06162	-0.13517	1	0.0069045	0.0145921	0.0067642	0.0126749	0.0984079	0.5579	0.0833	0.00688	0.07904	0.00881	0.06449	armadillo repeat containing, X-linked 3 (ARMCX3), transcript variant 1
[truncated: 8,570 more rows]

## Sheet: Comparison Results Imperial
Neg = C:\Program Files\Invitrogen\Prospector\Single Microarray Results ULP\Imperial College London\Analysis of 41431_neg.txt
[truncated: 9,525 more rows]
