# Supplementary material for: The MEKK1 PHD ubiquitinates TAB1 to activate MAPKs in response to cytokines
Source: EMBO J. 2014 Sep 26;33(21):2581–96. doi: 10.15252/embj.201488351 (PMC4282369; doi:10.15252/embj.201488351)
Supplement: Supplementary file 8 [file embj0033-2581-sd8.xlsx]

## Sheet: Sheet1
SDS 2.3 RQ Results	1.2
Filename	ESC-EL14 05-12-12.sdm
Assay Type	RQ Study
EmbeddedFile	ESC-EL14 clone1-3 05-12-12
Run DateTime	Wed Dec 05 13:45:45 GMT 2012
Operator
ThermalCycleParams
#	Plate	Pos	Flag	Sample	Detector	Task	Ct	Delta Ct	Average	dCT	minus dCT	2^-dCt
1	ESC-EL14 clone1-3 05-12-12	A1	Passed	Map3k1 ESC clone 1	Acta1	Endogenous Control	22.5898	22.5898	22.6274	2.05694	-2.05694	0.240325
2	ESC-EL14 clone1-3 05-12-12	A2	Passed	Map3k1 ESC clone 1	Acta1	Endogenous Control	23.1177
3	ESC-EL14 clone1-3 05-12-12	A3	Passed	Map3k1 ESC clone 1	Acta1	Endogenous Control	22.665	22.665
4	ESC-EL14 clone1-3 05-12-12	A4	Passed	Map3k1 ESC clone 1	Ddx3y	Target	29.7413	29.7413	29.7092	9.13869	-9.13869	0.0017741
5	ESC-EL14 clone1-3 05-12-12	A5	Passed	Map3k1 ESC clone 1	Ddx3y	Target	29.6771	29.6771
6	ESC-EL14 clone1-3 05-12-12	A6	Passed	Map3k1 ESC clone 1	Ddx3y	Target	29.0867
7	ESC-EL14 clone1-3 05-12-12	A7	Passed	Map3k1 ESC clone 1	Dusp4	Target	26.8156	26.8156	26.7894	6.21893	-6.21893	0.013425
8	ESC-EL14 clone1-3 05-12-12	A8	Passed	Map3k1 ESC clone 1	Dusp4	Target	26.7963	26.7963
9	ESC-EL14 clone1-3 05-12-12	A9	Passed	Map3k1 ESC clone 1	Dusp4	Target	26.7562	26.7562
10	ESC-EL14 clone1-3 05-12-12	A10	Passed	Map3k1 ESC clone 1	Dusp14	Target	28.1137	28.1137	27.9633	7.39282	-7.39282	0.00595031
11	ESC-EL14 clone1-3 05-12-12	A11	Passed	Map3k1 ESC clone 1	Dusp14	Target	27.7634	27.7634
12	ESC-EL14 clone1-3 05-12-12	A12	Passed	Map3k1 ESC clone 1	Dusp14	Target	28.0127	28.0127
13	ESC-EL14 clone1-3 05-12-12	A13	Passed	Map3k1 ESC clone 1	NNat	Target	31.5655	31.5655	31.7094	11.1389	-11.1389	0.000443459
14	ESC-EL14 clone1-3 05-12-12	A14	Passed	Map3k1 ESC clone 1	NNat	Target	31.782	31.782
15	ESC-EL14 clone1-3 05-12-12	A15	Passed	Map3k1 ESC clone 1	NNat	Target	31.7807	31.7807
16	ESC-EL14 clone1-3 05-12-12	A16	Passed	Map3k1 ESC clone 1	Otx2	Target	29.2235	29.2235	29.0604	8.48996	-8.48996	0.00278143
17	ESC-EL14 clone1-3 05-12-12	A17	Passed	Map3k1 ESC clone 1	Otx2	Target	28.9061	28.9061
18	ESC-EL14 clone1-3 05-12-12	A18	Passed	Map3k1 ESC clone 1	Otx2	Target	29.0516	29.0516
19	ESC-EL14 clone1-3 05-12-12	A19	Passed	Map3k1 ESC clone 1	Rnf28	Target	35.2353	35.2353	35.1306	14.5601	-14.5601	4.1396e-05
20	ESC-EL14 clone1-3 05-12-12	A20	Passed	Map3k1 ESC clone 1	Rnf28	Target	34.7875	34.7875
21	ESC-EL14 clone1-3 05-12-12	A21	Passed	Map3k1 ESC clone 1	Rnf28	Target	35.369	35.369
22	ESC-EL14 clone1-3 05-12-12	A22	Passed	Map3k1 ESC clone 1	Tec2	Target	29.0079	29.0079	29.1183	8.54783	-8.54783	0.00267206
23	ESC-EL14 clone1-3 05-12-12	A23	Passed	Map3k1 ESC clone 1	Tec2	Target	29.2008	29.2008
24	ESC-EL14 clone1-3 05-12-12	A24	Passed	Map3k1 ESC clone 1	Tec2	Target	29.1462	29.1462
25	ESC-EL14 clone1-3 05-12-12	B1	Passed	Map3k1 ESC clone 1	TGFB2	Target	27.2793	27.2793	27.2756	6.70515	-6.70515	0.00958402
26	ESC-EL14 clone1-3 05-12-12	B2	Passed	Map3k1 ESC clone 1	TGFB2	Target	27.2156	27.2156
27	ESC-EL14 clone1-3 05-12-12	B3	Passed	Map3k1 ESC clone 1	TGFB2	Target	27.332	27.332
28	ESC-EL14 clone1-3 05-12-12	B4	Passed	Map3k1 ESC clone 1	GADPDH	Target	20.6183	20.6183	20.5705	0	0
29	ESC-EL14 clone1-3 05-12-12	B5	Passed	Map3k1 ESC clone 1	GADPDH	Target	20.5062	20.5062
30	ESC-EL14 clone1-3 05-12-12	B6	Passed	Map3k1 ESC clone 1	GADPDH	Target	20.5869	20.5869
31	ESC-EL14 clone1-3 05-12-12	B7	Passed	Map3k1 ESC clone 1	Tesha b-actin	Target	20.4453	20.4453	20.4434
32	ESC-EL14 clone1-3 05-12-12	B8	Passed	Map3k1 ESC clone 1	Tesha b-actin	Target	20.4927	20.4927
33	ESC-EL14 clone1-3 05-12-12	B9	Passed	Map3k1 ESC clone 1	Tesha b-actin	Target	20.3921	20.3921
34	ESC-EL14 clone1-3 05-12-12	B10	Passed	H2O	Acta1	Endogenous Control	31.1256	31.1256	32.8082
35	ESC-EL14 clone1-3 05-12-12	B11	Passed	H2O	Acta1	Endogenous Control	34.4908	34.4908
36	ESC-EL14 clone1-3 05-12-12	B12	Flagged	H2O	Acta1	Endogenous Control	Undetermined
37	ESC-EL14 clone1-3 05-12-12	C1	Flagged	Map3k1 ESC clone 2	Acta1	Endogenous Control	22.5794		23.1503	2.02617	-2.02617	0.245505
38	ESC-EL14 clone1-3 05-12-12	C2	Passed	Map3k1 ESC clone 2	Acta1	Endogenous Control	23.1533	23.1533
39	ESC-EL14 clone1-3 05-12-12	C3	Passed	Map3k1 ESC clone 2	Acta1	Endogenous Control	23.1473	23.1473
40	ESC-EL14 clone1-3 05-12-12	C4	Passed	Map3k1 ESC clone 2	Ddx3y	Target	29.9053	29.9053	29.8792	8.75507	-8.75507	0.00231452
41	ESC-EL14 clone1-3 05-12-12	C5	Passed	Map3k1 ESC clone 2	Ddx3y	Target	29.8829	29.8829
42	ESC-EL14 clone1-3 05-12-12	C6	Passed	Map3k1 ESC clone 2	Ddx3y	Target	29.8493	29.8493
43	ESC-EL14 clone1-3 05-12-12	C7	Passed	Map3k1 ESC clone 2	Dusp4	Target	27.0489	27.0489	27.0831	5.95902	-5.95902	0.0160752
44	ESC-EL14 clone1-3 05-12-12	C8	Passed	Map3k1 ESC clone 2	Dusp4	Target	27.073	27.073
45	ESC-EL14 clone1-3 05-12-12	C9	Passed	Map3k1 ESC clone 2	Dusp4	Target	27.1274	27.1274
46	ESC-EL14 clone1-3 05-12-12	C10	Passed	Map3k1 ESC clone 2	Dusp14	Target	28.5569	28.5569	28.5827	7.45863	-7.45863	0.00568496
47	ESC-EL14 clone1-3 05-12-12	C11	Passed	Map3k1 ESC clone 2	Dusp14	Target	28.7279	28.7279
48	ESC-EL14 clone1-3 05-12-12	C12	Passed	Map3k1 ESC clone 2	Dusp14	Target	28.4634	28.4634
49	ESC-EL14 clone1-3 05-12-12	C13	Passed	Map3k1 ESC clone 2	NNat	Target	32.0243	32.0243	32.0622	10.9381	-10.9381	0.000509675
50	ESC-EL14 clone1-3 05-12-12	C14	Passed	Map3k1 ESC clone 2	NNat	Target	31.9659	31.9659
51	ESC-EL14 clone1-3 05-12-12	C15	Passed	Map3k1 ESC clone 2	NNat	Target	32.1964	32.1964
52	ESC-EL14 clone1-3 05-12-12	C16	Passed	Map3k1 ESC clone 2	Otx2	Target	29.6888	29.6888	29.6716	8.5475	-8.5475	0.00267268
53	ESC-EL14 clone1-3 05-12-12	C17	Passed	Map3k1 ESC clone 2	Otx2	Target	29.6067	29.6067
54	ESC-EL14 clone1-3 05-12-12	C18	Passed	Map3k1 ESC clone 2	Otx2	Target	29.7193	29.7193
55	ESC-EL14 clone1-3 05-12-12	C19	Passed	Map3k1 ESC clone 2	Rnf28	Target	34.1542		34.8384	13.7143	-13.7143	7.44039e-05
56	ESC-EL14 clone1-3 05-12-12	C20	Passed	Map3k1 ESC clone 2	Rnf28	Target	34.8204	34.8204
57	ESC-EL14 clone1-3 05-12-12	C21	Passed	Map3k1 ESC clone 2	Rnf28	Target	34.8564	34.8564
58	ESC-EL14 clone1-3 05-12-12	C22	Passed	Map3k1 ESC clone 2	Tec2	Target	29.9613	29.9613	29.7716	8.64749	-8.64749	0.00249371
59	ESC-EL14 clone1-3 05-12-12	C23	Passed	Map3k1 ESC clone 2	Tec2	Target	29.9427	29.9427
60	ESC-EL14 clone1-3 05-12-12	C24	Passed	Map3k1 ESC clone 2	Tec2	Target	29.4108	29.4108
61	ESC-EL14 clone1-3 05-12-12	D1	Passed	Map3k1 ESC clone 2	TGFB2	Target	27.5929	27.5929	27.7923	6.66815	-6.66815	0.00983303
62	ESC-EL14 clone1-3 05-12-12	D2	Passed	Map3k1 ESC clone 2	TGFB2	Target	27.9122	27.9122
63	ESC-EL14 clone1-3 05-12-12	D3	Passed	Map3k1 ESC clone 2	TGFB2	Target	27.8717	27.8717
64	ESC-EL14 clone1-3 05-12-12	D4	Passed	Map3k1 ESC clone 2	GADPDH	Target	21.1354	21.1354	21.1241	0	0
65	ESC-EL14 clone1-3 05-12-12	D5	Passed	Map3k1 ESC clone 2	GADPDH	Target	21.1457	21.1457
66	ESC-EL14 clone1-3 05-12-12	D6	Passed	Map3k1 ESC clone 2	GADPDH	Target	21.0912	21.0912
67	ESC-EL14 clone1-3 05-12-12	D7	Passed	Map3k1 ESC clone 2	Tesha b-actin	Target	20.9327	20.9327	20.9695
68	ESC-EL14 clone1-3 05-12-12	D8	Passed	Map3k1 ESC clone 2	Tesha b-actin	Target	20.9762	20.9762
69	ESC-EL14 clone1-3 05-12-12	D9	Passed	Map3k1 ESC clone 2	Tesha b-actin	Target	20.9996	20.9996
70	ESC-EL14 clone1-3 05-12-12	D10	Flagged	H2O	Acta1	Endogenous Control	Undetermined
71	ESC-EL14 clone1-3 05-12-12	D11	Flagged	H2O	Acta1	Endogenous Control	Undetermined
72	ESC-EL14 clone1-3 05-12-12	D12	Flagged	H2O	Acta1	Endogenous Control	Undetermined
73	ESC-EL14 clone1-3 05-12-12	E1	Passed	Map3k1 ESC clone 3	Acta1	Endogenous Control	22.6329	22.6329	22.7242	1.78803	-1.78803	0.289567
74	ESC-EL14 clone1-3 05-12-12	E2	Passed	Map3k1 ESC clone 3	Acta1	Endogenous Control	22.7201	22.7201
75	ESC-EL14 clone1-3 05-12-12	E3	Passed	Map3k1 ESC clone 3	Acta1	Endogenous Control	22.8196	22.8196
76	ESC-EL14 clone1-3 05-12-12	E4	Passed	Map3k1 ESC clone 3	Ddx3y	Target	29.9305		29.4475	8.51131	-8.51131	0.00274058
77	ESC-EL14 clone1-3 05-12-12	E5	Passed	Map3k1 ESC clone 3	Ddx3y	Target	29.577	29.577
78	ESC-EL14 clone1-3 05-12-12	E6	Passed	Map3k1 ESC clone 3	Ddx3y	Target	29.3179	29.3179
79	ESC-EL14 clone1-3 05-12-12	E7	Passed	Map3k1 ESC clone 3	Dusp4	Target	27.0198	27.0198	27.02	6.08382	-6.08382	0.0147431
80	ESC-EL14 clone1-3 05-12-12	E8	Passed	Map3k1 ESC clone 3	Dusp4	Target	27.0001	27.0001
81	ESC-EL14 clone1-3 05-12-12	E9	Passed	Map3k1 ESC clone 3	Dusp4	Target	27.04	27.04
82	ESC-EL14 clone1-3 05-12-12	E10	Passed	Map3k1 ESC clone 3	Dusp14	Target	28.2569	28.2569	28.2625	7.32637	-7.32637	0.0062308
83	ESC-EL14 clone1-3 05-12-12	E11	Passed	Map3k1 ESC clone 3	Dusp14	Target	28.2574	28.2574
84	ESC-EL14 clone1-3 05-12-12	E12	Passed	Map3k1 ESC clone 3	Dusp14	Target	28.2732	28.2732
85	ESC-EL14 clone1-3 05-12-12	E13	Passed	Map3k1 ESC clone 3	NNat	Target	31.8257	31.8257	31.812	10.8758	-10.8758	0.000532167
86	ESC-EL14 clone1-3 05-12-12	E14	Passed	Map3k1 ESC clone 3	NNat	Target	31.784	31.784
87	ESC-EL14 clone1-3 05-12-12	E15	Passed	Map3k1 ESC clone 3	NNat	Target	31.8262	31.8262
88	ESC-EL14 clone1-3 05-12-12	E16	Passed	Map3k1 ESC clone 3	Otx2	Target	29.6915	29.6915	29.6832	8.74706	-8.74706	0.0023274
89	ESC-EL14 clone1-3 05-12-12	E17	Passed	Map3k1 ESC clone 3	Otx2	Target	29.6192	29.6192
90	ESC-EL14 clone1-3 05-12-12	E18	Passed	Map3k1 ESC clone 3	Otx2	Target	29.7389	29.7389
91	ESC-EL14 clone1-3 05-12-12	E19	Flagged	Map3k1 ESC clone 3	Rnf28	Target	35.816	35.816	34.6879	13.7518	-13.7518	7.24928e-05
92	ESC-EL14 clone1-3 05-12-12	E20	Flagged	Map3k1 ESC clone 3	Rnf28	Target	34.5807	34.5807
93	ESC-EL14 clone1-3 05-12-12	E21	Flagged	Map3k1 ESC clone 3	Rnf28	Target	33.6671	33.6671
94	ESC-EL14 clone1-3 05-12-12	E22	Passed	Map3k1 ESC clone 3	Tec2	Target	29.5923	29.5923	29.4803	8.54411	-8.54411	0.00267895
95	ESC-EL14 clone1-3 05-12-12	E23	Passed	Map3k1 ESC clone 3	Tec2	Target	29.5112	29.5112
96	ESC-EL14 clone1-3 05-12-12	E24	Passed	Map3k1 ESC clone 3	Tec2	Target	29.3373	29.3373
97	ESC-EL14 clone1-3 05-12-12	F1	Passed	Map3k1 ESC clone 3	TGFB2	Target	27.481	27.481	27.5969	6.66072	-6.66072	0.00988377
98	ESC-EL14 clone1-3 05-12-12	F2	Passed	Map3k1 ESC clone 3	TGFB2	Target	27.6063	27.6063
99	ESC-EL14 clone1-3 05-12-12	F3	Passed	Map3k1 ESC clone 3	TGFB2	Target	27.7033	27.7033
100	ESC-EL14 clone1-3 05-12-12	F4	Passed	Map3k1 ESC clone 3	GADPDH	Target	20.8222	20.8222	20.9361	0	0
101	ESC-EL14 clone1-3 05-12-12	F5	Passed	Map3k1 ESC clone 3	GADPDH	Target	20.9059	20.9059
102	ESC-EL14 clone1-3 05-12-12	F6	Passed	Map3k1 ESC clone 3	GADPDH	Target	21.0803	21.0803
103	ESC-EL14 clone1-3 05-12-12	F7	Passed	Map3k1 ESC clone 3	Tesha b-actin	Target	20.7657	20.7657	20.8184
104	ESC-EL14 clone1-3 05-12-12	F8	Passed	Map3k1 ESC clone 3	Tesha b-actin	Target	20.7656	20.7656
105	ESC-EL14 clone1-3 05-12-12	F9	Passed	Map3k1 ESC clone 3	Tesha b-actin	Target	20.9238	20.9238
106	ESC-EL14 clone1-3 05-12-12	F10	Flagged	H2O	Acta1	Endogenous Control	Undetermined		37.0934
107	ESC-EL14 clone1-3 05-12-12	F11	Flagged	H2O	Acta1	Endogenous Control	Undetermined
108	ESC-EL14 clone1-3 05-12-12	F12	Flagged	H2O	Acta1	Endogenous Control	37.0934	37.0934
109	ESC-EL14 clone1-3 05-12-12	G1	Passed	EL14 clone 1	Acta1	Endogenous Control	24.9404	24.9404	25.1643	5.01244	-5.01244	0.0309816
110	ESC-EL14 clone1-3 05-12-12	G2	Passed	EL14 clone 1	Acta1	Endogenous Control	25.3236	25.3236
111	ESC-EL14 clone1-3 05-12-12	G3	Passed	EL14 clone 1	Acta1	Endogenous Control	25.2288	25.2288
112	ESC-EL14 clone1-3 05-12-12	G4	Passed	EL14 clone 1	Ddx3y	Target	26.4668	26.4668	26.4284	6.27656	-6.27656	0.0128994
113	ESC-EL14 clone1-3 05-12-12	G5	Passed	EL14 clone 1	Ddx3y	Target	26.5108	26.5108
114	ESC-EL14 clone1-3 05-12-12	G6	Passed	EL14 clone 1	Ddx3y	Target	26.3075	26.3075
115	ESC-EL14 clone1-3 05-12-12	G7	Passed	EL14 clone 1	Dusp4	Target	27.8202	27.8202	27.8259	7.67405	-7.67405	0.00489643
116	ESC-EL14 clone1-3 05-12-12	G8	Passed	EL14 clone 1	Dusp4	Target	27.8212	27.8212
117	ESC-EL14 clone1-3 05-12-12	G9	Passed	EL14 clone 1	Dusp4	Target	27.8362	27.8362
118	ESC-EL14 clone1-3 05-12-12	G10	Passed	EL14 clone 1	Dusp14	Target	29.4079	29.4079	29.4057	9.25386	-9.25386	0.00163799
119	ESC-EL14 clone1-3 05-12-12	G11	Passed	EL14 clone 1	Dusp14	Target	29.4537	29.4537
120	ESC-EL14 clone1-3 05-12-12	G12	Passed	EL14 clone 1	Dusp14	Target	29.3554	29.3554
121	ESC-EL14 clone1-3 05-12-12	G13	Flagged	EL14 clone 1	NNat	Target	32.382	32.382	32.4892	12.3374	-12.3374	0.000193234
122	ESC-EL14 clone1-3 05-12-12	G14	Passed	EL14 clone 1	NNat	Target	32.5963	32.5963
123	ESC-EL14 clone1-3 05-12-12	G15	Passed	EL14 clone 1	NNat	Target	32.916
124	ESC-EL14 clone1-3 05-12-12	G16	Passed	EL14 clone 1	Otx2	Target	26.8571	26.8571	26.9016	6.74981	-6.74981	0.00929188
125	ESC-EL14 clone1-3 05-12-12	G17	Passed	EL14 clone 1	Otx2	Target	26.9499	26.9499
126	ESC-EL14 clone1-3 05-12-12	G18	Passed	EL14 clone 1	Otx2	Target	26.898	26.898
127	ESC-EL14 clone1-3 05-12-12	G19	Passed	EL14 clone 1	Rnf28	Target	33.4089	33.4089	33.58	13.4281	-13.4281	9.07244e-05
128	ESC-EL14 clone1-3 05-12-12	G20	Passed	EL14 clone 1	Rnf28	Target	33.6622	33.6622
129	ESC-EL14 clone1-3 05-12-12	G21	Passed	EL14 clone 1	Rnf28	Target	33.6688	33.6688
130	ESC-EL14 clone1-3 05-12-12	G22	Passed	EL14 clone 1	Tec2	Target	30.187	30.187	30.18	10.0282	-10.0282	0.000957665
131	ESC-EL14 clone1-3 05-12-12	G23	Passed	EL14 clone 1	Tec2	Target	30.0548	30.0548
132	ESC-EL14 clone1-3 05-12-12	G24	Passed	EL14 clone 1	Tec2	Target	30.2982	30.2982
133	ESC-EL14 clone1-3 05-12-12	H1	Passed	EL14 clone 1	TGFB2	Target	29.6645		29.167	9.01514	-9.01514	0.00193273
134	ESC-EL14 clone1-3 05-12-12	H2	Passed	EL14 clone 1	TGFB2	Target	29.1562	29.1562
135	ESC-EL14 clone1-3 05-12-12	H3	Passed	EL14 clone 1	TGFB2	Target	29.1777	29.1777
136	ESC-EL14 clone1-3 05-12-12	H4	Passed	EL14 clone 1	GADPDH	Target	20.1711	20.1711	20.1518	0	0
137	ESC-EL14 clone1-3 05-12-12	H5	Passed	EL14 clone 1	GADPDH	Target	20.1773	20.1773
138	ESC-EL14 clone1-3 05-12-12	H6	Passed	EL14 clone 1	GADPDH	Target	20.107	20.107
139	ESC-EL14 clone1-3 05-12-12	H7	Passed	EL14 clone 1	Tesha b-actin	Target	20.5449	20.5449	20.5504
140	ESC-EL14 clone1-3 05-12-12	H8	Passed	EL14 clone 1	Tesha b-actin	Target	20.6547	20.6547
141	ESC-EL14 clone1-3 05-12-12	H9	Passed	EL14 clone 1	Tesha b-actin	Target	20.4517	20.4517
142	ESC-EL14 clone1-3 05-12-12	H10	Flagged	H2O	Acta1	Endogenous Control	Undetermined
143	ESC-EL14 clone1-3 05-12-12	H11	Flagged	H2O	Acta1	Endogenous Control	Undetermined
144	ESC-EL14 clone1-3 05-12-12	H12	Flagged	H2O	Acta1	Endogenous Control	Undetermined
145	ESC-EL14 clone1-3 05-12-12	I1	Passed	EL14 clone 2	Acta1	Endogenous Control	25.8619	25.8619	26.3165	5.42555	-5.42555	0.0232673
146	ESC-EL14 clone1-3 05-12-12	I2	Passed	EL14 clone 2	Acta1	Endogenous Control	26.771	26.771
147	ESC-EL14 clone1-3 05-12-12	I3	Passed	EL14 clone 2	Acta1	Endogenous Control	26.064
148	ESC-EL14 clone1-3 05-12-12	I4	Passed	EL14 clone 2	Ddx3y	Target	27.0823	27.0823	27.0113	6.12041	-6.12041	0.0143739
149	ESC-EL14 clone1-3 05-12-12	I5	Passed	EL14 clone 2	Ddx3y	Target	26.9186	26.9186
150	ESC-EL14 clone1-3 05-12-12	I6	Passed	EL14 clone 2	Ddx3y	Target	27.0331	27.0331
151	ESC-EL14 clone1-3 05-12-12	I7	Passed	EL14 clone 2	Dusp4	Target	28.613	28.613	28.5188	7.62785	-7.62785	0.00505577
152	ESC-EL14 clone1-3 05-12-12	I8	Passed	EL14 clone 2	Dusp4	Target	28.5209	28.5209
153	ESC-EL14 clone1-3 05-12-12	I9	Passed	EL14 clone 2	Dusp4	Target	28.4224	28.4224
154	ESC-EL14 clone1-3 05-12-12	I10	Passed	EL14 clone 2	Dusp14	Target	29.9163	29.9163	30.1368	9.24589	-9.24589	0.00164706
155	ESC-EL14 clone1-3 05-12-12	I11	Passed	EL14 clone 2	Dusp14	Target	30.2029	30.2029
156	ESC-EL14 clone1-3 05-12-12	I12	Passed	EL14 clone 2	Dusp14	Target	30.2912	30.2912
157	ESC-EL14 clone1-3 05-12-12	I13	Passed	EL14 clone 2	NNat	Target	33.1336	33.1336	32.9838	12.0929	-12.0929	0.000228923
158	ESC-EL14 clone1-3 05-12-12	I14	Passed	EL14 clone 2	NNat	Target	32.8099	32.8099
159	ESC-EL14 clone1-3 05-12-12	I15	Passed	EL14 clone 2	NNat	Target	33.0078	33.0078
160	ESC-EL14 clone1-3 05-12-12	I16	Passed	EL14 clone 2	Otx2	Target	27.5827	27.5827	27.6549	6.76401	-6.76401	0.00920087
161	ESC-EL14 clone1-3 05-12-12	I17	Passed	EL14 clone 2	Otx2	Target	27.7871	27.7871
162	ESC-EL14 clone1-3 05-12-12	I18	Passed	EL14 clone 2	Otx2	Target	27.5949	27.5949
163	ESC-EL14 clone1-3 05-12-12	I19	Passed	EL14 clone 2	Rnf28	Target	33.9509	33.9509	33.9544	13.0635	-13.0635	0.000116812
164	ESC-EL14 clone1-3 05-12-12	I20	Passed	EL14 clone 2	Rnf28	Target	33.9029	33.9029
165	ESC-EL14 clone1-3 05-12-12	I21	Passed	EL14 clone 2	Rnf28	Target	34.0095	34.0095
166	ESC-EL14 clone1-3 05-12-12	I22	Passed	EL14 clone 2	Tec2	Target	30.8632	30.8632	30.7744	9.88348	-9.88348	0.0010587
167	ESC-EL14 clone1-3 05-12-12	I23	Passed	EL14 clone 2	Tec2	Target	30.5977	30.5977
168	ESC-EL14 clone1-3 05-12-12	I24	Passed	EL14 clone 2	Tec2	Target	30.8623	30.8623
169	ESC-EL14 clone1-3 05-12-12	J1	Passed	EL14 clone 2	TGFB2	Target	30.0813	30.0813	30.0527	9.16184	-9.16184	0.00174587
170	ESC-EL14 clone1-3 05-12-12	J2	Passed	EL14 clone 2	TGFB2	Target	29.9621	29.9621
171	ESC-EL14 clone1-3 05-12-12	J3	Passed	EL14 clone 2	TGFB2	Target	30.1148	30.1148
172	ESC-EL14 clone1-3 05-12-12	J4	Passed	EL14 clone 2	GADPDH	Target	20.845	20.845	20.8909	0	0
173	ESC-EL14 clone1-3 05-12-12	J5	Passed	EL14 clone 2	GADPDH	Target	20.898	20.898
174	ESC-EL14 clone1-3 05-12-12	J6	Passed	EL14 clone 2	GADPDH	Target	20.9297	20.9297
175	ESC-EL14 clone1-3 05-12-12	J7	Passed	EL14 clone 2	Tesha b-actin	Target	21.5074	21.5074	21.3896
176	ESC-EL14 clone1-3 05-12-12	J8	Passed	EL14 clone 2	Tesha b-actin	Target	21.2062	21.2062
177	ESC-EL14 clone1-3 05-12-12	J9	Passed	EL14 clone 2	Tesha b-actin	Target	21.4552	21.4552
178	ESC-EL14 clone1-3 05-12-12	J10	Flagged	H2O	Acta1	Endogenous Control	Undetermined		34.8471
179	ESC-EL14 clone1-3 05-12-12	J11	Flagged	H2O	Acta1	Endogenous Control	Undetermined
180	ESC-EL14 clone1-3 05-12-12	J12	Passed	H2O	Acta1	Endogenous Control	34.8471	34.8471
181	ESC-EL14 clone1-3 05-12-12	K1	Passed	EL14 clone 3	Acta1	Endogenous Control	25.9994		26.4044	5.38731	-5.38731	0.0238923
182	ESC-EL14 clone1-3 05-12-12	K2	Passed	EL14 clone 3	Acta1	Endogenous Control	26.4521	26.4521
183	ESC-EL14 clone1-3 05-12-12	K3	Passed	EL14 clone 3	Acta1	Endogenous Control	26.3566	26.3566
184	ESC-EL14 clone1-3 05-12-12	K4	Passed	EL14 clone 3	Ddx3y	Target	27.6873	27.6873	27.6447	6.6276	-6.6276	0.0101133
185	ESC-EL14 clone1-3 05-12-12	K5	Passed	EL14 clone 3	Ddx3y	Target	27.6785	27.6785
186	ESC-EL14 clone1-3 05-12-12	K6	Passed	EL14 clone 3	Ddx3y	Target	27.5681	27.5681
187	ESC-EL14 clone1-3 05-12-12	K7	Passed	EL14 clone 3	Dusp4	Target	28.5894	28.5894	28.6841	7.66706	-7.66706	0.00492023
188	ESC-EL14 clone1-3 05-12-12	K8	Passed	EL14 clone 3	Dusp4	Target	28.5409	28.5409
189	ESC-EL14 clone1-3 05-12-12	K9	Passed	EL14 clone 3	Dusp4	Target	28.922	28.922
190	ESC-EL14 clone1-3 05-12-12	K10	Passed	EL14 clone 3	Dusp14	Target	30.3873	30.3873	30.4531	9.43605	-9.43605	0.00144366
191	ESC-EL14 clone1-3 05-12-12	K11	Passed	EL14 clone 3	Dusp14	Target	30.4476	30.4476
192	ESC-EL14 clone1-3 05-12-12	K12	Passed	EL14 clone 3	Dusp14	Target	30.5245	30.5245
193	ESC-EL14 clone1-3 05-12-12	K13	Passed	EL14 clone 3	NNat	Target	33.4445	33.4445	33.3907	12.3736	-12.3736	0.000188435
194	ESC-EL14 clone1-3 05-12-12	K14	Passed	EL14 clone 3	NNat	Target	33.3741	33.3741
195	ESC-EL14 clone1-3 05-12-12	K15	Passed	EL14 clone 3	NNat	Target	33.3536	33.3536
196	ESC-EL14 clone1-3 05-12-12	K16	Passed	EL14 clone 3	Otx2	Target	27.8237	27.8237	27.8959	6.87885	-6.87885	0.0084969
197	ESC-EL14 clone1-3 05-12-12	K17	Passed	EL14 clone 3	Otx2	Target	27.9381	27.9381
198	ESC-EL14 clone1-3 05-12-12	K18	Passed	EL14 clone 3	Otx2	Target	27.9259	27.9259
199	ESC-EL14 clone1-3 05-12-12	K19	Flagged	EL14 clone 3	Rnf28	Target	34.9065	34.9065	34.8525	13.8354	-13.8354	6.84094e-05
200	ESC-EL14 clone1-3 05-12-12	K20	Flagged	EL14 clone 3	Rnf28	Target	36.8675
201	ESC-EL14 clone1-3 05-12-12	K21	Flagged	EL14 clone 3	Rnf28	Target	34.7985	34.7985
202	ESC-EL14 clone1-3 05-12-12	K22	Passed	EL14 clone 3	Tec2	Target	31.4025	31.4025	31.3268	10.3098	-10.3098	0.000787859
203	ESC-EL14 clone1-3 05-12-12	K23	Passed	EL14 clone 3	Tec2	Target	31.3697	31.3697
204	ESC-EL14 clone1-3 05-12-12	K24	Passed	EL14 clone 3	Tec2	Target	31.2083	31.2083
205	ESC-EL14 clone1-3 05-12-12	L1	Passed	EL14 clone 3	TGFB2	Target	30.1333	30.1333	30.1984	9.18134	-9.18134	0.00172243
206	ESC-EL14 clone1-3 05-12-12	L2	Passed	EL14 clone 3	TGFB2	Target	30.2307	30.2307
207	ESC-EL14 clone1-3 05-12-12	L3	Passed	EL14 clone 3	TGFB2	Target	30.2312	30.2312
208	ESC-EL14 clone1-3 05-12-12	L4	Passed	EL14 clone 3	GADPDH	Target	21.0013	21.0013	21.0171	0
209	ESC-EL14 clone1-3 05-12-12	L5	Passed	EL14 clone 3	GADPDH	Target	21.0165	21.0165
210	ESC-EL14 clone1-3 05-12-12	L6	Passed	EL14 clone 3	GADPDH	Target	21.0334	21.0334
211	ESC-EL14 clone1-3 05-12-12	L7	Passed	EL14 clone 3	Tesha b-actin	Target	21.2645	21.2645	21.2947
212	ESC-EL14 clone1-3 05-12-12	L8	Passed	EL14 clone 3	Tesha b-actin	Target	21.3234	21.3234
213	ESC-EL14 clone1-3 05-12-12	L9	Passed	EL14 clone 3	Tesha b-actin	Target	21.2963	21.2963
214	ESC-EL14 clone1-3 05-12-12	L10	Flagged	H2O	Acta1	Endogenous Control	Undetermined		37.225
215	ESC-EL14 clone1-3 05-12-12	L11	Flagged	H2O	Acta1	Endogenous Control	Undetermined
216	ESC-EL14 clone1-3 05-12-12	L12	Flagged	H2O	Acta1	Endogenous Control	37.225	37.225
PlateID	NAP	LPL
ESC-EL14 clone1-3 05-12-12

## Sheet: Sheet2
Gene	Map3k1 ESC Clone 1	Map3k1 ESC clone 2	Map3k1 ESC clone 3	Average	Std	Count	Sem
Acta1	0.240325	0.245505	0.289567	0.258466	0.0270588	3	0.0156224
Ddx3y	0.0017741	0.00231452	0.00274057	0.0022764	0.000484362	3	0.000279646
Dusp4	0.013425	0.0160752	0.0147431	0.0147478	0.0013251	3	0.000765044
Dusp14	0.00595031	0.00568496	0.0062308	0.00595536	0.000272952	3	0.000157589
Nnat	0.000443459	0.000509675	0.000532167	0.0004951	4.6115e-05	3	2.66245e-05
Otx2	0.00278143	0.00267268	0.0023274	0.00259384	0.00023706	3	0.000136866
Rnf28	4.1396e-05	7.44e-05	7.24928e-05	6.27629e-05	1.85289e-05	3	1.06976e-05
Tec2	0.00267206	0.00249371	0.00267895	0.00261491	0.000105018	3	6.0632e-05
TGFB	0.00958402	0.00983303	0.00988377	0.00976694	0.000160433	3	9.26259e-05
Gene	EL14 clone 1	EL14 clone 2	EL14 clone 3	Avergae	Std	Count	Sem
Acta1	0.0309816	0.0232673	0.0238923	0.0260471	0.00428486	3	0.00247387
Ddx3y	0.0128994	0.0143739	0.0101133	0.0124622	0.00216366	3	0.00124919
Dusp4	0.00489644	0.00505577	0.00492023	0.00495748	8.59474e-05	3	4.96217e-05
Dusp14	0.00163799	0.00164706	0.00144366	0.00157624	0.000114904	3	6.63397e-05
Nnat	0.000193234	0.000228923	0.000188435	0.000203531	2.21209e-05	3	1.27715e-05
Otx2	0.00929188	0.00920087	0.0084969	0.00899655	0.000435096	3	0.000251203
Rnf28	9.07e-05	0.000116812	6.84e-05	9.19707e-05	2.4231e-05	3	1.39898e-05
Tec2	0.000957665	0.0010587	0.000787859	0.000934743	0.00013687	3	7.90218e-05
TGFB	0.00193273	0.00174587	0.00172243	0.00180035	0.00011525	3	6.65394e-05
Acta1	0.0260471	0.258466
Std	0.00428486	0.0270588
Sem	0.00247387	0.0156224
Ddx3y	0.0124622	0.0022764
Std	0.00216366	0.000484362
Sem	0.00124919	0.000279646
Dusp4	0.00495748	0.0147478
Std	8.59474e-05	0.0013251
Sem	4.96217e-05	0.000765044
Dusp14	0.00157624	0.00595536
Std	0.000114904	0.000272952
Sem	6.63397e-05	0.000157589
Nnat	0.000203531	0.0004951
Std	2.21e-05	4.61e-05
Sem	1.28e-05	2.66e-05
Otx2	0.00899655	0.00259384
Std	0.000435096	0.00023706
Sem	0.000251203	0.000136866
Rnf28	9.19707e-05	6.27629e-05
Std	2.42e-05	1.85e-05
Sem	1.4e-05	1.07e-05
Tec 2	0.000934743	0.00261491
Std	0.00013687	0.000105018
Sem	7.9e-05	6.06e-05
TGFB	0.00180035	0.00976694
Std	0.00011525	0.000160433
Sem	6.65e-05	9.26e-05

## Sheet: Sheet3
SDS 2.3 RQ Results	1.2
Filename	ESC 15-04-13.sdm
Assay Type	RQ Study
EmbeddedFile	ESC 3clones 15-04-13
Run DateTime	Mon Apr 15 12:35:09 BST 2013
Operator
ThermalCycleParams
#	Plate	Pos	Flag	Sample	Detector	Task	Ct	Ct	Average Ct	dCT	minus dCT	2^-dCT
1	ESC 3clones 15-04-13	A1	Passed	Map3k1 clone 1	Nuak1	Target	29.3131	29.3131	29.1859	8.62223	-8.62223	0.00253777
2	ESC 3clones 15-04-13	A2	Passed	Map3k1 clone 1	Nuak1	Target	29.3338	29.3338
3	ESC 3clones 15-04-13	A3	Passed	Map3k1 clone 1	Nuak1	Target	28.9107	28.9107
4	ESC 3clones 15-04-13	A4	Passed	Map3k1 clone 1	Nes	Target	28.9706	28.9706	28.9503	8.38663	-8.38663	0.00298795
5	ESC 3clones 15-04-13	A5	Passed	Map3k1 clone 1	Nes	Target	28.9535	28.9535
6	ESC 3clones 15-04-13	A6	Passed	Map3k1 clone 1	Nes	Target	28.9268	28.9268
7	ESC 3clones 15-04-13	A7	Passed	Map3k1 clone 1	Runx1	Target	33.2128		32.9139	12.3502	-12.3502	0.00019152
8	ESC 3clones 15-04-13	A8	Passed	Map3k1 clone 1	Runx1	Target	32.9571	32.9571
9	ESC 3clones 15-04-13	A9	Passed	Map3k1 clone 1	Runx1	Target	32.8707	32.8707
10	ESC 3clones 15-04-13	A10	Passed	Map3k1 clone 1	T	Target	27.1576	27.1576	27.0822	6.51853	-6.51853	0.0109076
11	ESC 3clones 15-04-13	A11	Passed	Map3k1 clone 1	T	Target	27.0706	27.0706
12	ESC 3clones 15-04-13	A12	Passed	Map3k1 clone 1	T	Target	27.0184	27.0184
13	ESC 3clones 15-04-13	A13	Passed	Map3k1 clone 1	Tagln	Target	30.0137	30.0137	29.994	9.43031	-9.43031	0.00144942
14	ESC 3clones 15-04-13	A14	Passed	Map3k1 clone 1	Tagln	Target	29.9856	29.9856
15	ESC 3clones 15-04-13	A15	Passed	Map3k1 clone 1	Tagln	Target	29.9826	29.9826
16	ESC 3clones 15-04-13	A16	Passed	Map3k1 clone 1	GADPDH	Endogenous Control	20.5509	20.5509	20.5637
17	ESC 3clones 15-04-13	A17	Passed	Map3k1 clone 1	GADPDH	Endogenous Control	20.5313	20.5313
18	ESC 3clones 15-04-13	A18	Passed	Map3k1 clone 1	GADPDH	Endogenous Control	20.6088	20.6088
19	ESC 3clones 15-04-13	B1	Passed	Map3k1 clone 2	Nuak1	Target	30.052	30.052	30.081	8.81399	-8.81399	0.0022219
20	ESC 3clones 15-04-13	B2	Passed	Map3k1 clone 2	Nuak1	Target	30.2255	30.2255
21	ESC 3clones 15-04-13	B3	Passed	Map3k1 clone 2	Nuak1	Target	29.9656	29.9656
22	ESC 3clones 15-04-13	B4	Passed	Map3k1 clone 2	Nes	Target	29.5477	29.5477	29.6495	8.38244	-8.38244	0.00299663
23	ESC 3clones 15-04-13	B5	Passed	Map3k1 clone 2	Nes	Target	29.5574	29.5574
24	ESC 3clones 15-04-13	B6	Passed	Map3k1 clone 2	Nes	Target	29.8434	29.8434
25	ESC 3clones 15-04-13	B7	Passed	Map3k1 clone 2	Runx1	Target	34.1926	34.1926	34.0498	12.7827	-12.7827	0.000141909
26	ESC 3clones 15-04-13	B8	Passed	Map3k1 clone 2	Runx1	Target	33.907	33.907
27	ESC 3clones 15-04-13	B9	Passed	Map3k1 clone 2	Runx1	Target	32.9703
28	ESC 3clones 15-04-13	B10	Passed	Map3k1 clone 2	T	Target	27.8997	27.8997	27.8106	6.5435	-6.5435	0.0107204
29	ESC 3clones 15-04-13	B11	Passed	Map3k1 clone 2	T	Target	27.777	27.777
30	ESC 3clones 15-04-13	B12	Passed	Map3k1 clone 2	T	Target	27.7549	27.7549
31	ESC 3clones 15-04-13	B13	Passed	Map3k1 clone 2	Tagln	Target	30.7658	30.7658	30.9571	9.69003	-9.69003	0.00121063
32	ESC 3clones 15-04-13	B14	Passed	Map3k1 clone 2	Tagln	Target	31.1295	31.1295
33	ESC 3clones 15-04-13	B15	Passed	Map3k1 clone 2	Tagln	Target	30.976	30.976
34	ESC 3clones 15-04-13	B16	Passed	Map3k1 clone 2	GADPDH	Endogenous Control	21.1349	21.1349	21.2671
35	ESC 3clones 15-04-13	B17	Passed	Map3k1 clone 2	GADPDH	Endogenous Control	21.2839	21.2839
36	ESC 3clones 15-04-13	B18	Passed	Map3k1 clone 2	GADPDH	Endogenous Control	21.3824	21.3824
37	ESC 3clones 15-04-13	C1	Passed	Map3k1 clone 3	Nuak1	Target	29.6902	29.6902	29.586	8.6962	-8.6962	0.00241093
38	ESC 3clones 15-04-13	C2	Passed	Map3k1 clone 3	Nuak1	Target	29.4975	29.4975
39	ESC 3clones 15-04-13	C3	Passed	Map3k1 clone 3	Nuak1	Target	29.5703	29.5703
40	ESC 3clones 15-04-13	C4	Passed	Map3k1 clone 3	Nes	Target	29.3522	29.3522	29.3984	8.50855	-8.50855	0.00274581
41	ESC 3clones 15-04-13	C5	Passed	Map3k1 clone 3	Nes	Target	29.4282	29.4282
42	ESC 3clones 15-04-13	C6	Passed	Map3k1 clone 3	Nes	Target	29.4147	29.4147
43	ESC 3clones 15-04-13	C7	Passed	Map3k1 clone 3	Runx1	Target	32.783	32.783	32.7867	11.8969	-11.8969	0.000262226
44	ESC 3clones 15-04-13	C8	Flagged	Map3k1 clone 3	Runx1	Target	33.4955
45	ESC 3clones 15-04-13	C9	Passed	Map3k1 clone 3	Runx1	Target	32.7905	32.7905
46	ESC 3clones 15-04-13	C10	Passed	Map3k1 clone 3	T	Target	27.4589	27.4589	27.3745	6.48471	-6.48471	0.0111663
47	ESC 3clones 15-04-13	C11	Passed	Map3k1 clone 3	T	Target	27.4005	27.4005
48	ESC 3clones 15-04-13	C12	Passed	Map3k1 clone 3	T	Target	27.2642	27.2642
49	ESC 3clones 15-04-13	C13	Passed	Map3k1 clone 3	Tagln	Target	30.3843	30.3843	30.4532	9.56339	-9.56339	0.0013217
50	ESC 3clones 15-04-13	C14	Passed	Map3k1 clone 3	Tagln	Target	30.4651	30.4651
51	ESC 3clones 15-04-13	C15	Passed	Map3k1 clone 3	Tagln	Target	30.5102	30.5102
52	ESC 3clones 15-04-13	C16	Passed	Map3k1 clone 3	GADPDH	Endogenous Control	20.8795	20.8795	20.8898
53	ESC 3clones 15-04-13	C17	Passed	Map3k1 clone 3	GADPDH	Endogenous Control	20.847	20.847
54	ESC 3clones 15-04-13	C18	Passed	Map3k1 clone 3	GADPDH	Endogenous Control	20.9429	20.9429
55	ESC 3clones 15-04-13	D1	Passed	EL-14 clone 1	Nuak1	Target	29.9536	29.9536	29.9487	9.91844	-9.91844	0.00103336
56	ESC 3clones 15-04-13	D2	Passed	EL-14 clone 1	Nuak1	Target	29.9537	29.9537
57	ESC 3clones 15-04-13	D3	Passed	EL-14 clone 1	Nuak1	Target	29.9388	29.9388
58	ESC 3clones 15-04-13	D4	Passed	EL-14 clone 1	Nes	Target	30.8617	30.8617	30.836	10.8058	-10.8058	0.000558632
59	ESC 3clones 15-04-13	D5	Passed	EL-14 clone 1	Nes	Target	30.7667	30.7667
60	ESC 3clones 15-04-13	D6	Passed	EL-14 clone 1	Nes	Target	30.8797	30.8797
61	ESC 3clones 15-04-13	D7	Passed	EL-14 clone 1	Runx1	Target	33.9785	33.9785	33.7635	13.7333	-13.7333	7.34289e-05
62	ESC 3clones 15-04-13	D8	Passed	EL-14 clone 1	Runx1	Target	33.6634	33.6634
63	ESC 3clones 15-04-13	D9	Passed	EL-14 clone 1	Runx1	Target	33.6487	33.6487
64	ESC 3clones 15-04-13	D10	Passed	EL-14 clone 1	T	Target	31.4564	31.4564	31.3424	11.3122	-11.3122	0.000393268
65	ESC 3clones 15-04-13	D11	Passed	EL-14 clone 1	T	Target	31.4834	31.4834
66	ESC 3clones 15-04-13	D12	Passed	EL-14 clone 1	T	Target	31.0875	31.0875
67	ESC 3clones 15-04-13	D13	Passed	EL-14 clone 1	Tagln	Target	30.4435	30.4435	30.4234	10.3931	-10.3931	0.000743632
68	ESC 3clones 15-04-13	D14	Passed	EL-14 clone 1	Tagln	Target	30.5005	30.5005
69	ESC 3clones 15-04-13	D15	Passed	EL-14 clone 1	Tagln	Target	30.326	30.326
70	ESC 3clones 15-04-13	D16	Passed	EL-14 clone 1	GADPDH	Endogenous Control	19.9619	19.9619	20.0302
71	ESC 3clones 15-04-13	D17	Passed	EL-14 clone 1	GADPDH	Endogenous Control	20.0085	20.0085
72	ESC 3clones 15-04-13	D18	Passed	EL-14 clone 1	GADPDH	Endogenous Control	20.1202	20.1202
73	ESC 3clones 15-04-13	E1	Passed	EL-14 clone 2	Nuak1	Target	30.8214	30.8214	30.7724	9.9539	-9.9539	0.00100827
74	ESC 3clones 15-04-13	E2	Passed	EL-14 clone 2	Nuak1	Target	30.7413	30.7413
75	ESC 3clones 15-04-13	E3	Passed	EL-14 clone 2	Nuak1	Target	30.7544	30.7544
76	ESC 3clones 15-04-13	E4	Passed	EL-14 clone 2	Nes	Target	31.2624	31.2624	31.2928	10.4744	-10.4744	0.000702919
77	ESC 3clones 15-04-13	E5	Passed	EL-14 clone 2	Nes	Target	31.8448
78	ESC 3clones 15-04-13	E6	Passed	EL-14 clone 2	Nes	Target	31.3232	31.3232
79	ESC 3clones 15-04-13	E7	Passed	EL-14 clone 2	Runx1	Target	34.0216	34.0216	34.1518	13.3333	-13.3333	9.68885e-05
80	ESC 3clones 15-04-13	E8	Passed	EL-14 clone 2	Runx1	Target	32.9712
81	ESC 3clones 15-04-13	E9	Passed	EL-14 clone 2	Runx1	Target	34.282	34.282
82	ESC 3clones 15-04-13	E10	Passed	EL-14 clone 2	T	Target	32.3709	32.3709	32.1135	11.2951	-11.2951	0.000397971
83	ESC 3clones 15-04-13	E11	Passed	EL-14 clone 2	T	Target	31.9498	31.9498
84	ESC 3clones 15-04-13	E12	Passed	EL-14 clone 2	T	Target	32.02	32.02
85	ESC 3clones 15-04-13	E13	Passed	EL-14 clone 2	Tagln	Target	31.8844	31.8844	31.7925	10.974	-10.974	0.000497154
86	ESC 3clones 15-04-13	E14	Passed	EL-14 clone 2	Tagln	Target	31.2343
87	ESC 3clones 15-04-13	E15	Passed	EL-14 clone 2	Tagln	Target	31.7006	31.7006
88	ESC 3clones 15-04-13	E16	Passed	EL-14 clone 2	GADPDH	Endogenous Control	20.7758	20.7758	20.8185
89	ESC 3clones 15-04-13	E17	Passed	EL-14 clone 2	GADPDH	Endogenous Control	20.7078	20.7078
90	ESC 3clones 15-04-13	E18	Passed	EL-14 clone 2	GADPDH	Endogenous Control	20.9718	20.9718
91	ESC 3clones 15-04-13	F1	Passed	EL-14 clone 3	Nuak1	Target	31.6205	31.6205	31.4082	10.3875	-10.3875	0.000746553
92	ESC 3clones 15-04-13	F2	Passed	EL-14 clone 3	Nuak1	Target	31.207	31.207
93	ESC 3clones 15-04-13	F3	Passed	EL-14 clone 3	Nuak1	Target	31.397	31.397
94	ESC 3clones 15-04-13	F4	Passed	EL-14 clone 3	Nes	Target	31.8389	31.8389	31.6664	10.6457	-10.6457	0.000624199
95	ESC 3clones 15-04-13	F5	Passed	EL-14 clone 3	Nes	Target	31.4182	31.4182
96	ESC 3clones 15-04-13	F6	Passed	EL-14 clone 3	Nes	Target	31.7422	31.7422
97	ESC 3clones 15-04-13	F7	Passed	EL-14 clone 3	Runx1	Target	35.1959	35.1959	35.4475	14.4268	-14.4268	4.54052e-05
98	ESC 3clones 15-04-13	F8	Passed	EL-14 clone 3	Runx1	Target	35.699	35.699
99	ESC 3clones 15-04-13	F9	Passed	EL-14 clone 3	Runx1	Target	34.3569
100	ESC 3clones 15-04-13	F10	Passed	EL-14 clone 3	T	Target	32.7461	32.7461	32.6478	11.6271	-11.6271	0.000316155
101	ESC 3clones 15-04-13	F11	Passed	EL-14 clone 3	T	Target	32.5331	32.5331
102	ESC 3clones 15-04-13	F12	Passed	EL-14 clone 3	T	Target	32.6641	32.6641
103	ESC 3clones 15-04-13	F13	Passed	EL-14 clone 3	Tagln	Target	31.5228	31.5228	31.5502	10.5295	-10.5295	0.000676538
104	ESC 3clones 15-04-13	F14	Passed	EL-14 clone 3	Tagln	Target	31.1989	31.1989
105	ESC 3clones 15-04-13	F15	Passed	EL-14 clone 3	Tagln	Target	31.9291	31.9291
106	ESC 3clones 15-04-13	F16	Passed	EL-14 clone 3	GADPDH	Endogenous Control	20.9968	20.9968	21.0207
107	ESC 3clones 15-04-13	F17	Passed	EL-14 clone 3	GADPDH	Endogenous Control	21.0302	21.0302
108	ESC 3clones 15-04-13	F18	Passed	EL-14 clone 3	GADPDH	Endogenous Control	21.0351	21.0351
PlateID	NAP	LPL
ESC 3clones 15-04-13

## Sheet: Sheet4
Sample	Detector	2^-dCT
EL-14 clone 1	Nes	0.000558632
EL-14 clone 3	Nes	0.000624199
EL-14 clone 2	Nes	0.000702919
Map3k1 clone 3	Nes	0.00274581
Map3k1 clone 1	Nes	0.00298795
Map3k1 clone 2	Nes	0.00299663
EL-14 clone 3	Nuak1	0.000746553
EL-14 clone 2	Nuak1	0.00100827
EL-14 clone 1	Nuak1	0.00103336
Map3k1 clone 2	Nuak1	0.0022219
Map3k1 clone 3	Nuak1	0.00241093
Map3k1 clone 1	Nuak1	0.00253777
EL-14 clone 3	Runx1	4.54052e-05
EL-14 clone 1	Runx1	7.34289e-05
EL-14 clone 2	Runx1	9.68885e-05
Map3k1 clone 2	Runx1	0.000141909
Map3k1 clone 1	Runx1	0.00019152
Map3k1 clone 3	Runx1	0.000262226
EL-14 clone 3	T	0.000316155																			Fold-Change(Map3k1 vs. E14)	Fold-Change(Map3k1 vs. E14) (Description)
EL-14 clone 1	T	0.000393268																		Nes	3.59517	Map3k1 up vs E14
EL-14 clone 2	T	0.000397971							Nes											Nuak1	2.88806	Map3k1 up vs E14
Map3k1 clone 2	T	0.0107204							0.000628583	4.17097e-05										Runx1	2.33853	Map3k1 up vs E14
Map3k1 clone 1	T	0.0109076							0.00291013	8.21998e-05										T	7.91772	Map3k1 up vs E14
Map3k1 clone 3	T	0.0111663																		Tagln	2.55882	Map3k1 up vs E14
EL-14 clone 2	Tagln	0.000497154							Nuak1
EL-14 clone 3	Tagln	0.000676538							0.000929394	9.17071e-05
EL-14 clone 1	Tagln	0.000743632							0.0023902	9.1769e-05
Map3k1 clone 2	Tagln	0.00121063
Map3k1 clone 3	Tagln	0.0013217							Runx1
Map3k1 clone 1	Tagln	0.00144942							7.19075e-05	1.48814e-05
									0.000198552	3.49101e-05
			Average	Std Deviation	Count n	sem
Map3k1 clone 3	Nes	0.00274581	0.00291013	0.000142374	3	8.21998e-05			T
Map3k1 clone 1	Nes	0.00298795						EL14	0.000369131	2.65228e-05
Map3k1 clone 2	Nes	0.00299663						Map3k1	0.0109314	0.00012928
Map3k1 clone 2	Nuak1	0.0022219	0.0023902	0.000158949	3	9.1769e-05
Map3k1 clone 3	Nuak1	0.00241093							Tagln
Map3k1 clone 1	Nuak1	0.00253777							0.000639108	7.35722e-05
Map3k1 clone 2	Runx1	0.000141909	0.000198552	6.0466e-05	3	3.49101e-05			0.00132725	6.899e-05
Map3k1 clone 1	Runx1	0.00019152
Map3k1 clone 3	Runx1	0.000262226
Map3k1 clone 2	T	0.0107204	0.0109314	0.00022392	3	0.00012928
Map3k1 clone 1	T	0.0109076
Map3k1 clone 3	T	0.0111663
Map3k1 clone 2	Tagln	0.00121063	0.00132725	0.000119494	3	6.899e-05
Map3k1 clone 3	Tagln	0.0013217
Map3k1 clone 1	Tagln	0.00144942
EL-14 clone 1	Nes	0.000558632	0.000628583	7.22434e-05	3	4.17097e-05
EL-14 clone 3	Nes	0.000624199
EL-14 clone 2	Nes	0.000702919
EL-14 clone 3	Nuak1	0.000746553	0.000929394	0.000158841	3	9.17071e-05
EL-14 clone 2	Nuak1	0.00100827
EL-14 clone 1	Nuak1	0.00103336
EL-14 clone 3	Runx1	4.54052e-05	7.19075e-05	2.57753e-05	3	1.48814e-05
EL-14 clone 1	Runx1	7.34289e-05
EL-14 clone 2	Runx1	9.68885e-05
EL-14 clone 3	T	0.000316155	0.000369131	4.59389e-05	3	2.65228e-05
EL-14 clone 1	T	0.000393268
EL-14 clone 2	T	0.000397971
EL-14 clone 2	Tagln	0.000497154	0.000639108	0.000127431	3	7.35722e-05
EL-14 clone 3	Tagln	0.000676538
EL-14 clone 1	Tagln	0.000743632

## Sheet: Sheet5
Transcripts Cluster Id	Corrected p-value	p-value	regulation	FCAbsolute	Fold change	Log Fold change	entrezgene	genesymbol	unigene
10541354	0.00563005	0.00185792	down	2.00575	-2.00575	-1.00415	232345///	A2m	Mm.30151///Mm.30151///Mm.30151
10582592	0.00164765	0.000164765	up	2.75507	2.75507	1.46209	11459///	Acta1	Mm.214950///Mm.214950///Mm.214950
10485982	0.0057816	0.00208371	up	3.30696	3.30696	1.7255	11464///	Actc1	Mm.686///Mm.686///Mm.686///Mm.686///Mm.686
10523451	0.0060356	0.00231159	up	3.88239	3.88239	1.95695	11745///	Anxa3	Mm.7214///Mm.7214///Mm.7214///Mm.7214
10497817	0.0125935	0.00982297	up	2.33162	2.33162	1.22133	11747///	Anxa5	Mm.1620///Mm.1620///Mm.1620
10537184	0.0117117	0.00869381	up	2.20113	2.20113	1.13825	109624///	Cald1	Mm.308134///Mm.308134///Mm.308134
10360806	0.0117117	0.00864454	up	2.40272	2.40272	1.26467	12334///	Capn2	Mm.19306///Mm.19306///Mm.19306///Mm.19306
10379866	0.00811744	0.00367388	up	2.01569	2.01569	1.01127	12351///	Car4	Mm.1641///Mm.1641///Mm.1641///Mm.1641///Mm.1641
10379511	0.00811744	0.00393837	down	2.3908	-2.3908	-1.25749	20296///	Ccl2	Mm.290320///Mm.290320///Mm.290320
10568553	0.0222129	0.0204358	up	2.06877	2.06877	1.04877	77590///	Chst15	Mm.213582///Mm.213582///Mm.213582///Mm.213582
10603289	0.0107665	0.00721357	up	2.06058	2.06058	1.04305	12728///	Clcn5	Mm.254370///Mm.254370///Mm.254370///Mm.254370
10416057	0.00415937	0.00108797	up	2.20939	2.20939	1.14365	12759///	Clu	Mm.200608///Mm.200608///Mm.200608///Mm.200608///Mm.200608///Mm.200608///Mm.200608///Mm.200608///Mm.200608///Mm.200608///Mm.200608///Mm.200608///Mm.200608///Mm.200608
10583809	0.00686198	0.00274479	up	3.1328	3.1328	1.64745	12797///	Cnn1	Mm.4356///Mm.4356///Mm.4356
10512279	0.00110148	3.64805e-05	up	2.25502	2.25502	1.17314	12804///	Cntfr	Mm.425178///Mm.425178///Mm.425178///Mm.425178///Mm.425178///Mm.425178///Mm.425178///Mm.425178///Mm.425178
10453747	0.0057816	0.00210577	up	2.42107	2.42107	1.27564	140792///	Colec12	Mm.218571///Mm.218571///Mm.218571
10585214	0.0144653	0.0121508	up	2.03187	2.03187	1.02281	12955///69253///	Cryab|Hspb2	Mm.178///Mm.1980///Mm.1980///Mm.178///Mm.1980///Mm.178///Mm.1980///Mm.178
10350136	0.00700906	0.00287371	up	2.31075	2.31075	1.20836	13007///	Csrp1	Mm.196484///Mm.196484///Mm.196484///Mm.196484
10531420	0.0204068	0.0185702	up	2.04839	2.04839	1.03449	56066///	Cxcl11	Mm.131723///Mm.131723
10502655	0.00359816	0.000737492	up	2.20878	2.20878	1.14325	16007///	Cyr61	Mm.1231///Mm.1231///Mm.1231
10608138	0.00110148	5.50741e-05	down	2.95965	-2.95965	-1.56543	26900///	Ddx3y	Mm.446787///Mm.446787///Mm.446787
10599120	0.00371083	0.000886045	up	2.15632	2.15632	1.10857	75974///	Dock11	Mm.32873///Mm.32873///Mm.32873
10457686	0.0116984	0.00819661	up	2.15757	2.15757	1.10941	13506///	Dsc2	Mm.280547///Mm.280547///Mm.280547///Mm.280547///Mm.280547
10404649	0.00882817	0.0052969	up	3.30348	3.30348	1.72399	109620///	Dsp
10389238	0.00347655	0.000625779	up	2.01762	2.01762	1.01265	56405///	Dusp14	Mm.240885///Mm.240885///Mm.240885///Mm.240885///Mm.240885///Mm.240885
10571312	0.00347655	0.000606122	up	2.59896	2.59896	1.37793	319520///	Dusp4	Mm.170276///Mm.170276///Mm.170276
10404783	0.00837426	0.00432645	up	3.07035	3.07035	1.6184	13614///	Edn1	Mm.14543///Mm.14543///Mm.14543
10374777	0.00837426	0.00439927	up	2.41484	2.41484	1.27193	216616///	Efemp1	Mm.44176///Mm.44176///Mm.44176///Mm.44176///Mm.44176
10452419	0.0196414	0.0176772	up	2.01076	2.01076	1.00774	13640///	Efna5	Mm.401670///Mm.401670///Mm.401670///Mm.401670///Mm.401670
10608001	0.00952028	0.00580737	down	2.78472	-2.78472	-1.47753	26908///	Eif2s3y	Mm.250909///Mm.250909///Mm.250909///Mm.250909
10495675	0.0121104	0.00920391	up	2.42088	2.42088	1.27553	14066///	F3	Mm.273188///Mm.273188///Mm.273188///Mm.273188
10540085	0.00860017	0.00493537	down	2.2117	-2.2117	-1.14515	14115///	Fbln2	Mm.249146///Mm.249146///Mm.249146///Mm.249146///Mm.249146///Mm.249146///Mm.249146///Mm.249146///Mm.249146///Mm.249146///Mm.249146
10487994	0.00447907	0.00138851	up	2.12153	2.12153	1.0851	241639///	Fermt1	Mm.209784///Mm.209784///Mm.209784
10536845	0.00347655	0.000560244	up	2.6198	2.6198	1.38946	68794///	Flnc	Mm.39046///Mm.39046///Mm.39046///Mm.39046
10606333	0.00415937	0.00120238	up	2.88747	2.88747	1.52981	333564///	Fndc3c1	Mm.298000///Mm.298000///Mm.298000///Mm.298000///Mm.298000
10496555	0.00170248	0.000187273	up	3.26471	3.26471	1.70695	14468///229898///	Gbp1|Gbp5	Mm.457978///Mm.459245///Mm.457978///Mm.459245///Mm.457978///Mm.459245
10496592	0.0104661	0.00690761	up	4.65604	4.65604	2.2191	14469///	Gbp2	Mm.24038///Mm.24038///Mm.24038
10382435	0.0146469	0.0124498	up	2.46463	2.46463	1.30137	70355///	Gprc5c	Mm.242413///Mm.242413///Mm.242413///Mm.242413
10485948	0.0132499	0.0105999	down	2.83563	-2.83563	-1.50367	23892///	Grem1	Mm.474483///Mm.474483///Mm.474483
10384223	0.0016359	0.000147231	up	4.29444	4.29444	2.10247	16009///	Igfbp3	Mm.29254///Mm.29254///Mm.29254
10390117	0.00837426	0.0045221	up	2.55751	2.55751	1.35474	16400///	Itga3	Mm.57035///Mm.57035///Mm.57035///Mm.57035
10427075	0.00371083	0.000890598	up	5.09431	5.09431	2.34889	16668///	Krt18	Mm.22479///Mm.22479///Mm.22479
10391036	0.00553754	0.00177201	up	4.53625	4.53625	2.1815	16669///	Krt19	Mm.439699///Mm.439699///Mm.439699
10432918	0.00347655	0.000595093	up	6.04313	6.04313	2.5953	16691///	Krt8	Mm.358618///Mm.358618///Mm.358618
10358787	0.0137982	0.0111765	up	2.35627	2.35627	1.23651	16782///	Lamc2	Mm.329272///Mm.329272///Mm.329272///Mm.329272
10502778	0.00110148	4.43582e-05	up	2.88349	2.88349	1.52781	99633///	Lphn2	Mm.9776///Mm.9776///Mm.9776///Mm.9776
10582545	0.0100186	0.00621156	down	3.31145	-3.31145	-1.72746	17276///	Mela	Mm.440479///Mm.440479///Mm.440479
10416958	0.0116984	0.00830584	down	2.29764	-2.29764	-1.20015	751549///75957///	Mir92-1|Mir17hg
10416175	0.00847185	0.00468625	up	3.28248	3.28248	1.71478	18039///	Nefl	Mm.1956///Mm.1956///Mm.1956
10493114	0.00238131	0.000285757	up	3.22088	3.22088	1.68745	18008///	Nes	Mm.331129///Mm.331129///Mm.331129///Mm.331129
10477986	0.00110148	3.38196e-05	up	2.56457	2.56457	1.35871	18111///	Nnat	Mm.34330///Mm.479524///Mm.34330///Mm.479524///Mm.34330///Mm.479524///Mm.34330///Mm.479524///Mm.34330///Mm.479524
10587639	0.0030476	0.000396188	up	3.76702	3.76702	1.91342	23959///	Nt5e	Mm.244235///Mm.244235///Mm.244235
10371379	0.00792429	0.00343536	up	2.38295	2.38295	1.25275	77976///	Nuak1	Mm.25874///Mm.25874///Mm.25874
10419356	0.00140292	8.41751e-05	down	2.41497	-2.41497	-1.27201	18424///	Otx2	Mm.134516///Mm.134516///Mm.134516///Mm.134516///Mm.134516///Mm.134516///Mm.134516///Mm.134516
10556426	0.0117117	0.00878376	up	2.03046	2.03046	1.02181	57342///	Parva	Mm.143763///Mm.143763///Mm.143763///Mm.143763///Mm.143763
10498018	0.0172078	0.0151429	up	2.06761	2.06761	1.04797	73173///	Pcdh18	Mm.87246///Mm.87246///Mm.87246
10439710	0.0060356	0.00235388	up	2.20021	2.20021	1.13764	208177///	Phldb2	Mm.211477///Mm.211477///Mm.211477///Mm.211477///Mm.211477///Mm.211477///Mm.211477///Mm.211477///Mm.211477///Mm.211477///Mm.211477
10397984	0.0104281	0.00665947	up	2.67052	2.67052	1.41712	74521///	Ppp4r4	Mm.248619///Mm.248619///Mm.248619
10548118	0.0141149	0.0117153	down	2.31923	-2.31923	-1.21365	381813///	Prmt8	Mm.39750///Mm.39750///Mm.39750
10586971	0.00365759	0.000804669	up	2.2732	2.2732	1.18472	235472///	Prtg	Mm.31696///Mm.31696///Mm.31696
10350516	0.0104281	0.006674	down	2.06037	-2.06037	-1.0429	19225///	Ptgs2	Mm.292547///Mm.292547///Mm.292547
10344952	0.012131	\	up	2.22808	2.22808	1.1558	98711///	Rdh10	Mm.274376///Mm.274376///Mm.274376
10602009	0.01698	0.0147726	up	2.10344	2.10344	1.07275	66889///	Rnf128	Mm.27764///Mm.27764///Mm.27764
10441003	0.00347655	0.000497755	up	2.12932	2.12932	1.09039	12394///	Runx1	Mm.4081///Mm.4081///Mm.4081///Mm.4081///Mm.4081///Mm.4081///Mm.4081///Mm.4081///Mm.4081
10458843	0.00847185	0.00474423	up	2.8991	2.8991	1.53561	20358///	Sema6a	Mm.40909///Mm.40909///Mm.40909///Mm.40909///Mm.40909///Mm.40909///Mm.40909
10572635	0.0057816	0.00213919	up	4.6046	4.6046	2.20308	55948///	Sfn	Mm.44482///Mm.44482///Mm.44482
10517067	0.00860017	0.0050741	up	3.59644	3.59644	1.84657	55948///	Sfn	Mm.44482///Mm.44482///Mm.44482
10495405	0.00447311	0.00134193	up	2.59121	2.59121	1.37363	229731///	Slc25a24	Mm.33574///Mm.33574///Mm.33574
10472688	0.0430886	0.0405033	up	2.2795	2.2795	1.18872	64406///	Sp5	Mm.423397///Mm.423397///Mm.423397
10493850	0.00110148	5.26702e-05	up	4.57829	4.57829	2.19481	20755///100303744///100042514///	Sprr2a1|Sprr2a2|Sprr2a3	Mm.6853///Mm.429851///Mm.429851///Mm.6853///Mm.359329
10441669	0.0057816	0.00209736	up	7.00556	7.00556	2.8085	20997///	T	Mm.913///Mm.913///Mm.913
10593123	0.00837426	0.00448364	up	2.73778	2.73778	1.453	21345///	Tagln	Mm.283283///Mm.283283///Mm.283283
10472440	0.00811744	0.00397754	up	2.09356	2.09356	1.06596	76281///	Tax1bp3	Mm.371656///Mm.371656///Mm.371656
10530536	0.00359816	0.000755613	up	2.03758	2.03758	1.02686	21682///	Tec	Mm.319581///Mm.319581///Mm.319581///Mm.319581///Mm.319581///Mm.319581///Mm.319581///Mm.319581///Mm.319581///Mm.319581///Mm.319581///Mm.319581///Mm.319581///Mm.319581///Mm.319581
10536483	0.0016359	0.000140046	up	2.00668	2.00668	1.00481	21753///	Tes	Mm.436548///Mm.436548///Mm.436548///Mm.436548///Mm.436548
10360920	0.0138535	0.0113599	up	2.95511	2.95511	1.56321	21808///	Tgfb2	Mm.18213///Mm.18213///Mm.18213///Mm.18213
10594661	0.00415937	0.00120622	up	2.63634	2.63634	1.39854	22003///	Tpm1	Mm.121878///Mm.121878///Mm.121878///Mm.121878///Mm.121878///Mm.121878///Mm.121878///Mm.121878///Mm.121878///Mm.121878///Mm.121878///Mm.121878///Mm.121878
10608107	0.00359816	0.000741046	down	3.28414	-3.28414	-1.71552	22290///	Uty	Mm.20477///Mm.20477///Mm.20477///Mm.20477///Mm.20477///Mm.20477
10381738	0.00811744	0.00380942	up	2.31048	2.31048	1.20819	22415///	Wnt3	Mm.159091///Mm.159091///Mm.159091
