# Supplementary material for: The MEKK1 PHD ubiquitinates TAB1 to activate MAPKs in response to cytokines
Source: EMBO J. 2014 Sep 26;33(21):2581–96. doi: 10.15252/embj.201488351 (PMC4282369; doi:10.15252/embj.201488351)
Supplement: Supplementary file 9 [file embj0033-2581-sd9.xlsx]

## Sheet: Gata4, Gata6, Mixl1
			Pos	Ct
D0	WT	L19	A1	19.9245
			A2	19.6763
			A3	20.3245
	TAB1	L19	A4	19.4047
			A5	19.2959
			A6	19.5211
	WT	Gata4	A7	30.9621
			A8	29.8239
			A9	31.7623
	TAB1	Gata4	A10	31.9997
			A11	31.3185
			A12	31.298
	WT	Gata6	A13	36.7178
			A14	36.3401
			A15	37.1037
	TAB1	Gata6	A16	37.2096
			A17	35.8652
			A18	35.8954
	WT	Mixl1	A19	36.6285
			A20	33.7486
			A21	36.5965
	TAB1	Mixl1	A22	35.5788
			A23	33.5036
			A24	35.6262
D6	WT	L19	B1	24.866
			B2	24.8851
			B3	25.0046
	TAB1	L19	B4	20.5115
			B5	20.4053
			B6	20.4485
	WT	Gata4	B7	33.3647
			B8	33.1106
			B9	33.3996
	TAB1	Gata4	B10	29.3522
			B11	29.916
			B12	29.7831
	WT	Gata6	B13	40.4174
			B14	39.9431
			B15	40.128
	TAB1	Gata6	B16	35.5171
			B17	34.7419
			B18	34.6901
	WT	Mixl1	B19	36.7541
			B20	36.7541
			B21	36.3785
	TAB1	Mixl1	B22	30.6242
			B23	30.8661
			B24	31.0547
D9	WT	L19	C1	21.0935
			C2	20.9773
			C3	20.9197
	TAB1	L19	C4	22.058
			C5	22.0513
			C6	22.0418
	WT	Gata4	C7	28.3309
			C8	28.3798
			C9	28.8608
	TAB1	Gata4	C10	30.512
			C11	31.5613
			C12	31.3772
	WT	Gata6	C13	37.3201
			C14	35.9753
			C15	35.4911
	TAB1	Gata6	C16	36
			C17	36.5
			C18	36.8
	WT	Mixl1	C19	30.2181
			C20	29.9148
			C21	30.5629
	TAB1	Mixl1	C22	35.2888
			C23	35.2888
			C24	34.8952
D6	TGF WT	L19	D1	22.7516
			D2	22.7306
			D3	22.6589
	TGF TAB1	L19	D4	22.363
			D5	22.5378
			D6	22.4042
	TGF WT	Gata4	D7	31.8686
			D8	31.8583
			D9	32.3464
	TGF TAB1	Gata4	D10	32.6192
			D11	31.7875
			D12	33.1257
	TGF WT	Gata6	D13	38.1734
			D14	40.1249
			D15	40.3384
	TGF TAB1	Gata6	D16	37.4051
			D17	37.0896
			D18	36.7166
	TGF WT	Mixl1	D19	39.4415
			D20	39.0603
			D21	39.0603
	TGF TAB1	Mixl1	D22	Undetermined
			D23	Undetermined
			D24	Undetermined
D9	WT TGF	L19	E1	21.8826
			E2	21.936
			E3	22.2329
	TAB1 TGF	L19	E4	22.6815
			E5	22.7817
			E6	22.6586
	WT TGF	Gata4	E7	30.4551
			E8	30.1
			E9	29.6075
	TAB1 TGF	Gata4	E10	31.201
			E11	31.0129
			E12	31.4286
	WT TGF	Gata6	E13	36.9704
			E14	37.3797
			E15	37.1823
	TAB1 TGF	Gata6	E16	38.6225
			E17	36.7216
			E18	37.0885
	WT TGF	Mixl1	E19	36.5663
			E20	Undetermined
			E21	42.7311
	TAB1 TGF	Mixl1	E22	Undetermined
			E23	Undetermined
			E24	Undetermined
D6	WT P38	L19	F1	20.8245
			F2	20.8802
			F3	20.7557
	TAB1 P38	L19	F4	21.6455
			F5	21.7973
			F6	21.7943
	WT P38	Gata4	F7	29.6549
			F8	29.7932
			F9	30.1551
	TAB1 P38	Gata4	F10	31.1711
			F11	31.7889
			F12	32.5163
	WT P38	Gata6	F13	38.4616
			F14	35.888
			F15	36.2181
	TAB1 P38	Gata6	F16	34.6114
			F17	34.6114
			F18	35.1
	WT P38	Mixl1	F19	33.9378
			F20	34.318
			F21	34.7397
	TAB1 P38	Mixl1	F22	37.5187
			F23	37.5187
			F24	37.3126
D9	WT P38	L19	G1	25.9192
			G2	25.7446
			G3	25.938
	TAB1 P38	L19	G4	21.8627
			G5	22.1746
			G6	21.8605
	WT P38	Gata4	G7	33.1708
			G8	32.9542
			G9	33.2215
	TAB1 P38	Gata4	G10	30.8899
			G11	30.5815
			G12	30.751
	WT P38	Gata6	G13	39.2114
			G14	38.8017
			G15	38.3551
	TAB1 P38	Gata6	G16	36.2253
			G17	35.334
			G18	35.27
	WT P38	Mixl1	G19	Undetermined
			G20	Undetermined
			G21	38.4933
	TAB1 P38	Mixl1	G22	32.4237
			G23	33.0074
			G24	32.5111
D0	mPHD	L19	H1	21.8914
			H2	21.7569
			H3	21.7445
	Blank	L19	H4	Undetermined
			H5	25.3341
			H6	Undetermined
	mPHD	Gata4	H7	32.5187
			H8	32.2571
			H9	32.6936
	Blank	Gata4	H10	Undetermined
			H11	32.2559
			H12	32.9228
	mPHD	Gata6	H13	38.4987
			H14	37.0105
			H15	37.9261
	Blank	Gata6	H16	Undetermined
			H17	Undetermined
			H18	37.7463
	mPHD	Mixl1	H19	37.3154
			H20	41.0235
			H21	Undetermined
	Blank	Mixl1	H22	33.213
			H23	31.7934
			H24	34.4165
D6	mPHD	L19	I1	22.1621
			I2	22.4351
			I3	22.1889
	Blank	L19	I4	Undetermined
			I5	Undetermined
			I6	Undetermined
	mPHD	Gata4	I7	31.381
			I8	30.6853
			I9	30.8619
	Blank	Gata4	I10	Undetermined
			I11	Undetermined
			I12	Undetermined
	mPHD	Gata6	I13	36.4753
			I14	36.2672
			I15	37.2367
	Blank	Gata6	I16	Undetermined
			I17	Undetermined
			I18	Undetermined
	mPHD	Mixl1	I19	34.7545
			I20	34.5459
			I21	34.5459
	Blank	Mixl1	I22	Undetermined
			I23	Undetermined
			I24	Undetermined
D9	mPHD	L19	J1	23.4845
			J2	23.4614
			J3	23.1823
	Blank	L19	J4	Undetermined
			J5	Undetermined
			J6	Undetermined
	mPHD	Gata4	J7	32.7793
			J8	33.1493
			J9	32.961
	Blank	Gata4	J10	Undetermined
			J11	Undetermined
			J12	Undetermined
	mPHD	Gata6	J13	38.4078
			J14	37.8129
			J15	38.8421
	Blank	Gata6	J16	Undetermined
			J17	Undetermined
			J18	Undetermined
	mPHD	Mixl1	J19	45
			J20	45
			J21	45
	Blank	Mixl1	J22	Undetermined
			J23	Undetermined
			J24	Undetermined
D6	mPHD TGF	L19	K1	21.1668
			K2	21.1012
			K3	20.9915
	Blank	L19	K4	Undetermined
			K5	Undetermined
			K6	Undetermined
	mPHD TGF	Gata4	K7	30.598
			K8	30.6381
			K9	30.3496
	Blank	Gata4	K10	Undetermined
			K11	Undetermined
			K12	Undetermined
	mPHD TGF	Gata6	K13	36.6441
			K14	35.9566
			K15	35.4297
	Blank	Gata6	K16	Undetermined
			K17	Undetermined
			K18	Undetermined
	mPHD TGF	Mixl1	K19	39.6838
			K20	37.1633
			K21	Undetermined
	Blank	Mixl1	K22	Undetermined
			K23	Undetermined
			K24	Undetermined
D9	mPHD TGF	L19	L1	26.269
			L2	26.1285
			L3	26.4165
	Blank	L19	L4	Undetermined
			L5	Undetermined
			L6	Undetermined
	mPHD TGF	Gata4	L7	33.4318
			L8	33.7036
			L9	33.1157
	Blank	Gata4	L10	Undetermined
			L11	Undetermined
			L12	Undetermined
	mPHD TGF	Gata6	L13	37.6962
			L14	37.4566
			L15	37.4566
	Blank	Gata6	L16	Undetermined
			L17	Undetermined
			L18	Undetermined
	mPHD TGF	Mixl1	L19	Undetermined
			L20	Undetermined
			L21	Undetermined
	Blank	Mixl1	L22	Undetermined
			L23	Undetermined
			L24	Undetermined
D6	mPHD P38	L19	M1	23.4645
			M2	23.5668
			M3	23.6312
	Blank	L19	M4	Undetermined
			M5	Undetermined
			M6	Undetermined
	mPHD P38	Gata4	M7	33.7827
			M8	33.4771
			M9	33.1875
	Blank	Gata4	M10	Undetermined
			M11	Undetermined
			M12	Undetermined
	mPHD P38	Gata6	M13	38.0581
			M14	38.1935
			M15	37.005
	Blank	Gata6	M16	Undetermined
			M17	Undetermined
			M18	Undetermined
	mPHD P38	Mixl1	M19	Undetermined
			M20	39.974
			M21	36.3158
	Blank	Mixl1	M22	Undetermined
			M23	Undetermined
			M24	21.1007
D9	mPHD P38	L19	N1	21.7208
			N2	21.7438
			N3	21.5305
	Blank	L19	N4	Undetermined
			N5	Undetermined
			N6	Undetermined
	mPHD P38	Gata4	N7	30.9237
			N8	31.6481
			N9	31.6277
	Blank	Gata4	N10	Undetermined
			N11	Undetermined
			N12	Undetermined
	mPHD P38	Gata6	N13	36.7133
			N14	36.6959
			N15	39.8585
	Blank	Gata6	N16	Undetermined
			N17	Undetermined
			N18	Undetermined
	mPHD P38	Mixl1	N19	Undetermined
			N20	41.5128
			N21	35.6576
	Blank	Mixl1	N22	Undetermined
			N23	Undetermined
			N24	Undetermined

## Sheet: Nestin, Mash1, Pax6
				Pos	Ct
	D0	WT	L19	A1	21.7081
				A2	21.6475
				A3	21.9307
		TAB1	L19	A4	21.1091
				A5	21.0561
				A6	21.0651
		WT	Nestin	A7	31.6997
				A8	29.1938
				A9	31.4623
		TAB1	Nestin	A10	32.9667
				A11	32.5669
				A12	32.7449
		WT	Mash1	A13	35.6755
				A14	36.6405
				A15	34.6301
		TAB1	Mash1	A16	34.6764
				A17	36.129
				A18	35.5625
		WT	Pax6	A19	35.5775
				A20	35.2062
				A21	36.3221
		TAB1	Pax6	A22	34.118
				A23	33.6241
				A24	33.713
	D6	WT	L19	B1	26.9239
				B2	26.8741
				B3	26.861
		TAB1	L19	B4	22.0281
				B5	22.0762
				B6	22.0918
		WT	Nestin	B7	45
				B8	45
				B9	45
		TAB1	Nestin	B10	29.9822
				B11	30.2804
				B12	29.6716
		WT	Mash1	B13	42.0819
				B14	42
				B15	41.8
		TAB1	Mash1	B16	30.1391
				B17	30.6039
				B18	30.7102
		WT	Pax6	B19	45
				B20	45
				B21	45
		TAB1	Pax6	B22	31.5055
				B23	31.3432
				B24	31.3695
	D9	WT	L19	C1	22.8196
				C2	22.7668
				C3	22.7479
		TAB1	L19	C4	23.9431
				C5	23.9391
				C6	23.8467
		WT	Nestin	C7	30.4595
				C8	30.5099
				C9	30.6226
		TAB1	Nestin	C10	31.5364
				C11	32.1929
				C12	31.7807
		WT	Mash1	C13	34.3226
				C14	34.5677
				C15	34.5
		TAB1	Mash1	C16	31.4576
				C17	31.633
				C18	31.5644
		WT	Pax6	C19	36.2
				C20	36.0792
				C21	35.9619
		TAB1	Pax6	C22	34.5911
				C23	34.2178
				C24	34.2468
	D6	TGF WT	L19	D1	24.4223
				D2	24.3837
				D3	24.4417
		TGF TAB1	L19	D4	24.2797
				D5	24.201
				D6	24.1369
		TGF WT	Nestin	D7	36.7296
				D8	38.4949
				D9	35.7274
		TGF TAB1	Nestin	D10	32.9661
				D11	33.3785
				D12	33.339
		TGF WT	Mash1	D13	40
				D14	40.2
				D15	40.4
		TGF TAB1	Mash1	D16	33.976
				D17	34.5382
				D18	33.829
		TGF WT	Pax6	D19	38.3
				D20	38.5243
				D21	38.436
		TGF TAB1	Pax6	D22	36.6765
				D23	36.4904
				D24	37.1608
	D9	WT TGF	L19	E1	23.798
				E2	23.8457
				E3	23.8342
		TAB1 TGF	L19	E4	24.7283
				E5	24.6185
				E6	24.5542
		WT TGF	Nestin	E7	34.7875
				E8	38.0946
				E9	34.8997
		TAB1 TGF	Nestin	E10	34.9758
				E11	35.2568
				E12	36.5719
		WT TGF	Mash1	E13	36.1558
				E14	36.1441
				E15	35.9822
		TAB1 TGF	Mash1	E16	35.6421
				E17	34.7312
				E18	35.1336
		WT TGF	Pax6	E19	37
				E20	37.1574
				E21	37.1234
		TAB1 TGF	Pax6	E22	35.8814
				E23	35.8814
				E24	36.5035
	D6	WT P38	L19	F1	22.5053
				F2	22.6286
				F3	22.6249
		TAB1 P38	L19	F4	23.3696
				F5	23.566
				F6	23.5993
		WT P38	Nestin	F7	29.6182
				F8	29.7099
				F9	29.7099
		TAB1 P38	Nestin	F10	32.5022
				F11	31.9838
				F12	31.3791
		WT P38	Mash1	F13	34.569
				F14	34.3566
				F15	34.7199
		TAB1 P38	Mash1	F16	29.8396
				F17	29.9611
				F18	30.4288
		WT P38	Pax6	F19	35.788
				F20	35.1663
				F21	35.568
		TAB1 P38	Pax6	F22	33.9406
				F23	33.9699
				F24	34.2404
	D9	WT P38	L19	G1	27.5761
				G2	27.4623
				G3	27.4806
		TAB1 P38	L19	G4	23.7073
				G5	23.7235
				G6	23.6674
		WT P38	Nestin	G7	45
				G8	45
				G9	45
		TAB1 P38	Nestin	G10	31.424
				G11	31.4896
				G12	31.2925
		WT P38	Mash1	G13	41.3
				G14	41.4
				G15	41.532
		TAB1 P38	Mash1	G16	30.0932
				G17	29.8832
				G18	30.0049
		WT P38	Pax6	G19	45
				G20	45
				G21	45
		TAB1 P38	Pax6	G22	34.0421
				G23	34.3262
				G24	34.3262
	D0	mPHD	L19	H1	23.6295
				H2	23.7166
				H3	23.5345
		Blank	L19	H4
				H5
				H6
		mPHD	Nestin	H7	39.487
				H8	37.6394
				H9	38.9951
		Blank	Nestin	H10
				H11
				H12
		mPHD	Mash1	H13	37.1603
				H14	38.8935
				H15	39.7511
		Blank	Mash1	H16
				H17
				H18
		mPHD	Pax6	H19	Undetermined
				H20	Undetermined
				H21	Undetermined
		Blank	Pax6	H22
				H23
				H24
	D6	mPHD	L19	I1	23.9654
				I2	23.9547
				I3	23.8075
		Blank		I4
				I5
				I6
		mPHD	Nestin	I7	33.169
				I8	32.4603
				I9	32.1364
		Blank		I10
				I11
				I12
		mPHD	Mash1	I13	34.9749
				I14	35.6108
				I15	35.7305
		Blank		I16
				I17
				I18
		mPHD	Pax6	I19	37.7762
				I20	38.3765
				I21	38.3765
		Blank		I22
				I23
				I24
	D9	mPHD	L19	J1	25.3786
				J2	25.1474
				J3	25.0246
		Blank	L19	J4
				J5
				J6
		mPHD	Nestin	J7	33.8562
				J8	33.1306
				J9	33.7866
		Blank	Nestin	J10
				J11
				J12
		mPHD	Mash1	J13	35.1028
				J14	35.3039
				J15	35.8463
		Blank	Mash1	J16
				J17
				J18
		mPHD	Pax6	J19	45
				J20	45
				J21	45
		Blank	Pax6	J22
				J23
				J24
	D6	mPHD TGF	L19	K1	22.9281
				K2	22.8494
				K3	22.8546
		Blank	L19	K4
				K5
				K6
		mPHD TGF	Nestin	K7	30.7836
				K8	30.885
				K9	31.5704
		Blank	Nestin	K10
				K11
				K12
		mPHD TGF	Mash1	K13	31.0535
				K14	31.318
				K15	31.3115
		Blank	Mash1	K16
				K17
				K18
		mPHD TGF	Pax6	K19	33.9702
				K20	33.4521
				K21	34.0197
		Blank	Pax6	K22
				K23
				K24
	D9	mPHD TGF	L19	L1	28.1241
				L2	28.1357
				L3	28.0653
		Blank	L19	L4
				L5
				L6
		mPHD TGF	Nestin	L7	42.1761
				L8	Undetermined
				L9	39.2244
		Blank	Nestin	L10
				L11
				L12
		mPHD TGF	Mash1	L13	35.969
				L14	35.7384
				L15	38.0206
		Blank	Mash1	L16
				L17
				L18
		mPHD TGF	Pax6	L19	Undetermined
				L20	Undetermined
				L21	Undetermined
		Blank	Pax6	L22
				L23
				L24
	D6	mPHD P38	L19	M1	25.2795
				M2	25.4259
				M3	25.1722
		Blank	L19	M4
				M5
				M6
		mPHD P38	Nestin	M7	34.3604
				M8	35.4821
				M9	35.3123
		Blank	Nestin	M10
				M11
				M12
		mPHD P38	Mash1	M13	39.79
				M14	37.4272
				M15	36.8387
		Blank	Mash1	M16
				M17
				M18
		mPHD P38	Pax6	M19	Undetermined
				M20	Undetermined
				M21	Undetermined
		Blank	Pax6	M22
				M23
				M24
	D9	mPHD P38	L19	N1	23.6222
				N2	23.5979
				N3	23.4727
		Blank	L19	N4
				N5
				N6
		mPHD P38	Nestin	N7	31.5405
				N8	31.5155
				N9	31.4689
		Blank	Nestin	N10
				N11
				N12
		mPHD P38	Mash1	N13	31.8759
				N14	31.8235
				N15	31.9654
		Blank	Mash1	N16
				N17
				N18
		mPHD P38	Pax6	N19	37.6522
				N20	36.4916
				N21	36.2753
		Blank	Pax6	N22
				N23
				N24

## Sheet: Brachyury, Nanog, Oct4
			Pos	Ct
D0	WT	L19	A1	20.6411
			A2	20.4015
			A3	20.4717
	TAB1	L19	A4	19.8916
			A5	19.9666
			A6	20.0573
	WT	Brachyury	A7	Undetermined
			A8	Undetermined
			A9	Undetermined
	TAB1	Brachyury	A10	Undetermined
			A11	Undetermined
			A12	Undetermined
	WT	Nanog	A13	27.7247
			A14	27.7072
			A15	27.6195
	TAB1	Nanog	A16	27.4469
			A17	27.5559
			A18	27.5663
	WT	Oct4	A19	26.194
			A20	26.3853
			A21	26.2022
	TAB1	Oct4	A22	26.3128
			A23	26.4639
			A24	26.1158
D6	WT	L19	B1	26.1575
			B2	25.7306
			B3	25.9787
	TAB1	L19	B4	21.0816
			B5	20.8938
			B6	20.8979
	WT	Brachyury	B7	45
			B8	45
			B9	45
	TAB1	Brachyury	B10	33.6537
			B11	34.2083
			B12	33.9
	WT	Nanog	B13	33.1245
			B14	34.5112
			B15	33.5394
	TAB1	Nanog	B16	29.6548
			B17	29.9089
			B18	29.9286
	WT	Oct4	B19	31.5653
			B20	31.521
			B21	32.7706
	TAB1	Oct4	B22	28.2309
			B23	27.9682
			B24	28.191
D9	WT	L19	C1	21.9686
			C2	21.859
			C3	21.869
	TAB1	L19	C4	22.7876
			C5	22.7689
			C6	22.714
	WT	Brachyury	C7	30.9324
			C8	31.0986
			C9	30.8486
	TAB1	Brachyury	C10	45
			C11	45
			C12	45
	WT	Nanog	C13	27.7666
			C14	28.1365
			C15	28.1287
	TAB1	Nanog	C16	32.2689
			C17	32.1235
			C18	32.6571
	WT	Oct4	C19	25.6761
			C20	25.9802
			C21	25.7714
	TAB1	Oct4	C22	30.7238
			C23	30.7654
			C24	30.4837
D6	TGF WT	L19	D1	23.4395
			D2	23.3036
			D3	23.4071
	TGF TAB1	L19	D4	23.1522
			D5	23.1603
			D6	23.1152
	TGF WT	Brachyury	D7	Undetermined
			D8	Undetermined
			D9	Undetermined
	TGF TAB1	Brachyury	D10	Undetermined
			D11	Undetermined
			D12	Undetermined
	TGF WT	Nanog	D13	30.7384
			D14	Undetermined
			D15	Undetermined
	TGF TAB1	Nanog	D16	34.0086
			D17	33.1179
			D18	35.4254
	TGF WT	Oct4	D19	27.8943
			D20	28.7895
			D21	Undetermined
	TGF TAB1	Oct4	D22	32.9079
			D23	32.7143
			D24	32.8998
D9	WT TGF	L19	E1	22.838
			E2	22.668
			E3	22.8187
	TAB1 TGF	L19	E4	23.319
			E5	23.4306
			E6	23.3838
	WT TGF	Brachyury	E7	Undetermined
			E8	41.6316
			E9	Undetermined
	TAB1 TGF	Brachyury	E10	Undetermined
			E11	Undetermined
			E12	Undetermined
	WT TGF	Nanog	E13	Undetermined
			E14	Undetermined
			E15	Undetermined
	TAB1 TGF	Nanog	E16	Undetermined
			E17	Undetermined
			E18	Undetermined
	WT TGF	Oct4	E19	Undetermined
			E20	Undetermined
			E21	Undetermined
	TAB1 TGF	Oct4	E22	Undetermined
			E23	Undetermined
			E24	Undetermined
D6	WT P38	L19	F1	21.5238
			F2	21.5207
			F3	21.3529
	TAB1 P38	L19	F4	22.4871
			F5	22.3101
			F6	22.4986
	WT P38	Brachyury	F7	33.7693
			F8	33.9
			F9	33.9692
	TAB1 P38	Brachyury	F10	Undetermined
			F11	35.0978
			F12	Undetermined
	WT P38	Nanog	F13	Undetermined
			F14	Undetermined
			F15	Undetermined
	TAB1 P38	Nanog	F16	Undetermined
			F17	Undetermined
			F18	Undetermined
	WT P38	Oct4	F19	Undetermined
			F20	20.6539
			F21	Undetermined
	TAB1 P38	Oct4	F22	Undetermined
			F23	Undetermined
			F24	Undetermined
D9	WT P38	L19	G1	26.367
			G2	26.2646
			G3	26.4379
	TAB1 P38	L19	G4	22.5042
			G5	22.4559
			G6	22.4907
	WT P38	Brachyury	G7	Undetermined
			G8	Undetermined
			G9	Undetermined
	TAB1 P38	Brachyury	G10	34.9412
			G11	33.809
			G12	Undetermined
	WT P38	Nanog	G13	Undetermined
			G14	Undetermined
			G15	Undetermined
	TAB1 P38	Nanog	G16	Undetermined
			G17	Undetermined
			G18	Undetermined
	WT P38	Oct4	G19	Undetermined
			G20	Undetermined
			G21	Undetermined
	TAB1 P38	Oct4	G22	Undetermined
			G23	Undetermined
			G24	Undetermined
D0	mPHD	L19	H1	22.5634
			H2	22.4076
			H3	22.504
	Blank	L19	H4	27.4112
			H5	Undetermined
			H6	25.8785
	mPHD	Brachyury	H7	Undetermined
			H8	Undetermined
			H9	Undetermined
	Blank	Brachyury	H10	37.9146
			H11	Undetermined
			H12	Undetermined
	mPHD	Nanog	H13	31.7447
			H14	30.8907
			H15	31.6867
	Blank	Nanog	H16	Undetermined
			H17	Undetermined
			H18	Undetermined
	mPHD	Oct4	H19	32.4319
			H20	32.5737
			H21	32.8032
	Blank	Oct4	H22	Undetermined
			H23	Undetermined
			H24	Undetermined
D6	mPHD	L19	I1	22.8987
			I2	22.8151
			I3	22.8143
	Blank	L19	I4	Undetermined
			I5	Undetermined
			I6	Undetermined
	mPHD	Brachyury	I7	45
			I8	45
			I9	45
	Blank	Brachyury	I10	Undetermined
			I11	Undetermined
			I12	Undetermined
	mPHD	Nanog	I13	34.6084
			I14	33.4671
			I15	34.7989
	Blank	Nanog	I16	Undetermined
			I17	Undetermined
			I18	Undetermined
	mPHD	Oct4	I19	31.4407
			I20	30.8408
			I21	32.6375
	Blank	Oct4	I22	Undetermined
			I23	28.8718
			I24	Undetermined
D9	mPHD	L19	J1	23.9337
			J2	23.9036
			J3	23.9276
	Blank	L19	J4	Undetermined
			J5	Undetermined
			J6	Undetermined
	mPHD	Brachyury	J7	45
			J8	45
			J9	45
	Blank	Brachyury	J10	45
			J11	45
			J12	45
	mPHD	Nanog	J13	42.0218
			J14	Undetermined
			J15	34.7111
	Blank	Nanog	J16	Undetermined
			J17	Undetermined
			J18	Undetermined
	mPHD	Oct4	J19	35.4177
			J20	34.1964
			J21	35.3866
	Blank	Oct4	J22	Undetermined
			J23	Undetermined
			J24	Undetermined
D6	mPHD TGF	L19	K1	21.7001
			K2	21.6989
			K3	21.5966
	Blank	L19	K4	Undetermined
			K5	Undetermined
			K6	Undetermined
	mPHD TGF	Brachyury	K7	Undetermined
			K8	Undetermined
			K9	Undetermined
	Blank	Brachyury	K10	Undetermined
			K11	Undetermined
			K12	Undetermined
	mPHD TGF	Nanog	K13	26.5624
			K14	Undetermined
			K15	Undetermined
	Blank	Nanog	K16	Undetermined
			K17	Undetermined
			K18	Undetermined
	mPHD TGF	Oct4	K19	Undetermined
			K20	Undetermined
			K21	Undetermined
	Blank	Oct4	K22	Undetermined
			K23	Undetermined
			K24	Undetermined
D9	mPHD TGF	L19	L1	27.1296
			L2	26.8017
			L3	27.0042
	Blank	L19	L4	Undetermined
			L5	Undetermined
			L6	Undetermined
	mPHD TGF	Brachyury	L7	Undetermined
			L8	Undetermined
			L9	Undetermined
	Blank	Brachyury	L10	Undetermined
			L11	Undetermined
			L12	Undetermined
	mPHD TGF	Nanog	L13	Undetermined
			L14	Undetermined
			L15	16.7638
	Blank	Nanog	L16	Undetermined
			L17	Undetermined
			L18	Undetermined
	mPHD TGF	Oct4	L19	Undetermined
			L20	Undetermined
			L21	Undetermined
	Blank	Oct4	L22	12.8221
			L23	Undetermined
			L24	14.7292
D6	mPHD P38	L19	M1	24.0327
			M2	24.112
			M3	23.9411
	Blank	L19	M4	Undetermined
			M5	Undetermined
			M6	Undetermined
	mPHD P38	Brachyury	M7	Undetermined
			M8	Undetermined
			M9	Undetermined
	Blank	Brachyury	M10	Undetermined
			M11	Undetermined
			M12	Undetermined
	mPHD P38	Nanog	M13	Undetermined
			M14	Undetermined
			M15	Undetermined
	Blank	Nanog	M16	Undetermined
			M17	Undetermined
			M18	Undetermined
	mPHD P38	Oct4	M19	Undetermined
			M20	Undetermined
			M21	Undetermined
	Blank	Oct4	M22	Undetermined
			M23	Undetermined
			M24	Undetermined
D9	mPHD P38	L19	N1	22.3175
			N2	Undetermined
			N3	22.3095
	Blank	L19	N4	Undetermined
			N5	Undetermined
			N6	Undetermined
	mPHD P38	Brachyury	N7	35.4359
			N8	Undetermined
			N9	Undetermined
	Blank	Brachyury	N10	Undetermined
			N11	Undetermined
			N12	Undetermined
	mPHD P38	Nanog	N13	Undetermined
			N14	Undetermined
			N15	Undetermined
	Blank	Nanog	N16	Undetermined
			N17	Undetermined
			N18	Undetermined
	mPHD P38	Oct4	N19	Undetermined
			N20	Undetermined
			N21	Undetermined
	Blank	Oct4	N22	Undetermined
			N23	Undetermined
			N24	Undetermined
